# Supplementary material for: Crystal structure of 2,4,6-tris­(cyclo­hex­yloxy)-1,3,5-triazine
Source: Acta Crystallogr E Crystallogr Commun. 2015 Oct 14;71(Pt 11):1328–31. doi: 10.1107/S2056989015018782 (PMC4645094; doi:10.1107/S2056989015018782)
Supplement: Supplementary file 1 [file e-71-01328-sup1.cif]

##############################################################################
#                                                                            #
# This CIF contains the data in a paper accepted for publication in          #
# Acta Crystallographica Section E. It conforms to the requirements of       #
# Notes for Authors for Acta Crystallographica Section E, and has been       #
# peer reviewed under the auspices of the IUCr Commission on Journals.       #
#                                                                            #
# Full details of the Crystallographic Information File format               #
# are given in the paper "The Crystallographic Information File (CIF):       #
# a New Standard Archive File for Crystallography" by S. R. Hall, F. H.      #
# Allen and I. D. Brown [Acta Cryst. (1991), A47, 655-685].                  #
#                                                                            #
# The current version of the core CIF dictionary is obtainable from          #
# ftp://ftp.iucr.org/pub/cif_core.dic.                                       #
#                                                                            #
# Software is freely available for graphical display of the structure(s)     #
# in this CIF. For information consult the CIF software page                 #
# http://www.iucr.org/resources/cif/software.                                #
#                                                                            #
# This file may be used for bona fide research purposes within the           #
# scientific community so long as proper attribution is given to the journal # 
# article from which it was obtained.                                        #
#                                                                            #
##############################################################################
data_I
_database_code_depnum_ccdc_archive 'CCDC 1430153'
_audit_creation_method     'SHELXL-2014/7'
_journal_date_recd_electronic     2015-09-13
_journal_date_accepted     2015-10-06
_journal_name_full     'Acta Crystallographica, Section E'
_journal_year     2015
_journal_volume     71
_journal_issue     11
_journal_page_first     1328
_journal_page_last     1331
_journal_paper_category     GO
_journal_paper_doi     10.1107/S2056989015018782
_journal_coeditor_code     SU5213
_publ_contact_author_name     'J\"urg Hulliger'
_publ_contact_author_address
;
Department of Chemistry and Biochemistry
University of Bern
Freiestrasse 3
3012 Bern
;
_publ_contact_author_email     juerg.hulliger@dcb.unibe.ch
_publ_contact_author_fax     '+41 31 631 42 72'
_publ_contact_author_phone     '+41 31 631 42 41'
_publ_section_title
;
Crystal structure of 2,4,6-tris(cyclohexyloxy)-1,3,5-triazine
;
_publ_section_title_footnote     .
loop_
    _publ_author_name
    _publ_author_footnote
    _publ_author_address
    'Sankolli, Ravish' .
;
Department of Chemistry and Biochemistry
University of Bern
Freiestrasse 3
CH-3012 Bern
Switzerland
;
    'Hauser, J\"urg' .
;
Department of Chemistry and Biochemistry
University of Bern
Freiestrasse 3
CH-3012 Bern
Switzerland
;
    'Row, T. N. Guru' .
;
Solid State and Structural Chemistry Unit
Indian Institute of Science
Bangalore 560 012, Karnataka
India
;
    'Hulliger, J\"urg' .
;
Department of Chemistry and Biochemistry
University of Bern
Freiestrasse 3
CH-3012 Bern
Switzerland
;
_publ_section_synopsis
;
The title compound, is the first tri-substituted cyclohexyloxy triazine to be
described. In the crystal, the triazine rings form (C3i-PU) Piedfort units and
the molecules are linked by C---H...O hydrogen bonds, forming ribbons
propagating along  [1\=10].
;
_chemical_name_systematic
;
2,4,6-Tris(cyclohexyloxy)-1,3,5-triazine
;
_chemical_name_common     ?
_chemical_formula_moiety     'C21 H33 N3 O3'
_chemical_formula_sum     'C21 H33 N3 O3'
_chemical_formula_iupac     'C21 H33 N3 O3'
_chemical_formula_weight     375.50
_chemical_melting_point     ?
_shelx_space_group_comment
;
The symmetry employed for this shelxl refinement is uniquely defined
by the following loop, which should always be used as a source of
symmetry information in preference to the above space-group names.
They are only intended as comments.
;
_space_group_crystal_system     triclinic
_space_group_name_H-M_alt     'P -1'
_space_group_name_Hall     '-P 1'
loop_
    _space_group_symop_operation_xyz
    'x, y, z'
    '-x, -y, -z'
_cell_length_a     9.7020(2)
_cell_length_b     10.1456(3)
_cell_length_c     11.2064(3)
_cell_angle_alpha     96.528(2)
_cell_angle_beta     95.982(2)
_cell_angle_gamma     112.110(2)
_cell_volume     1002.30(5)
_cell_formula_units_Z     2
_cell_measurement_reflns_used     9471
_cell_measurement_theta_min     2.176
_cell_measurement_theta_max     27.743
_cell_measurement_temperature     100(2)
_exptl_crystal_description     prism
_exptl_crystal_colour     colourless
_exptl_crystal_size_max     0.472
_exptl_crystal_size_mid     0.244
_exptl_crystal_size_min     0.102
_exptl_crystal_density_diffrn     1.244
_exptl_crystal_F_000     408
_exptl_absorpt_coefficient_mu     0.083
_exptl_absorpt_correction_type     multi-scan
_exptl_absorpt_process_details
;
(CrysAlis Pro; Agilent, 2014)
;
_shelx_estimated_absorpt_T_min     0.962
_shelx_estimated_absorpt_T_max     0.992
_exptl_absorpt_correction_T_min     0.65694
_exptl_absorpt_correction_T_max     1
_diffrn_ambient_temperature     100(2)
_diffrn_radiation_type     MoK\a
_diffrn_radiation_wavelength     0.71073
_diffrn_measurement_device_type     'Agilent SuperNova, Eos diffractometer'
_diffrn_measurement_method     '\w scans'
_diffrn_detector_area_resol_mean     16.0965
_diffrn_reflns_number     24791
_diffrn_reflns_av_R_equivalents     0.0272
_diffrn_reflns_theta_min     1.853
_diffrn_reflns_theta_max     26.371
_diffrn_reflns_theta_full     25.242
_diffrn_measured_fraction_theta_max     1.000
_diffrn_measured_fraction_theta_full     1.000
_diffrn_reflns_limit_h_min     -12
_diffrn_reflns_limit_h_max     12
_diffrn_reflns_limit_k_min     -12
_diffrn_reflns_limit_k_max     12
_diffrn_reflns_limit_l_min     -13
_diffrn_reflns_limit_l_max     13
_refine_special_details     ?
_reflns_number_total     4106
_reflns_number_gt     3603
_reflns_threshold_expression     'I > 2\s(I)'
_refine_ls_structure_factor_coef     Fsqd
_refine_ls_matrix_type     full
_refine_ls_R_factor_all     0.0578
_refine_ls_R_factor_gt     0.0517
_refine_ls_wR_factor_gt     0.1362
_refine_ls_wR_factor_ref     0.1415
_refine_ls_goodness_of_fit_ref     1.043
_refine_ls_restrained_S_all     1.043
_refine_ls_number_reflns     4106
_refine_ls_number_parameters     244
_refine_ls_number_restraints     0
_refine_ls_hydrogen_treatment     constr
_refine_ls_weighting_scheme     calc
_refine_ls_weighting_details
;
w=1/[\s^2^(Fo^2^)+(0.0651P)^2^+0.7913P]
 where P=(Fo^2^+2Fc^2^)/3
;
_atom_sites_solution_hydrogens     geom
_atom_sites_solution_primary     ?
_atom_sites_solution_secondary     ?
_refine_ls_shift/su_max     0.000
_refine_ls_shift/su_mean     0.000
_refine_diff_density_max     0.608
_refine_diff_density_min     -0.208
_refine_ls_extinction_method     none
_refine_ls_extinction_coef     .
loop_
    _atom_type_symbol
    _atom_type_description
    _atom_type_scat_dispersion_real
    _atom_type_scat_dispersion_imag
    _atom_type_scat_source
    'C' 'C' 0.0033 0.0016
                         'International Tables Vol C Tables 4.2.6.8 and 6.1.1.4'
    'H' 'H' 0.0000 0.0000
                         'International Tables Vol C Tables 4.2.6.8 and 6.1.1.4'
    'N' 'N' 0.0061 0.0033
                         'International Tables Vol C Tables 4.2.6.8 and 6.1.1.4'
    'O' 'O' 0.0106 0.0060
                         'International Tables Vol C Tables 4.2.6.8 and 6.1.1.4'
_computing_data_collection
;
CrysAlis Pro (Agilent, 2014)
;
_computing_cell_refinement
;
CrysAlis Pro (Agilent, 2014)
;
_computing_data_reduction
;
CrysAlis Pro (Agilent, 2014)
;
_computing_structure_solution
;
SHELXS-2014/7 (Sheldrick, 2008)
;
_computing_structure_refinement
;
SHELXL-2014/7 (Sheldrick, 2015)
;
_computing_molecular_graphics
;
POV-RAY (<i>POV-RAY</i> Team, 2004) and Mercury (Macrae <i>et al.</i>,
2008)
;
_computing_publication_material
;
SHELXL-2014/7 (Sheldrick, 2015) and PLATON (Spek, 2009)
;
loop_
    _atom_site_type_symbol
    _atom_site_label
    _atom_site_fract_x
    _atom_site_fract_y
    _atom_site_fract_z
    _atom_site_U_iso_or_equiv
    _atom_site_adp_type
    _atom_site_calc_flag
    _atom_site_occupancy
    _atom_site_disorder_assembly
    _atom_site_disorder_group
    C C1 1.24843(18) 1.05014(17) 0.49190(14) 0.0195(3) Uani d 1 . .
    C C2 1.05411(17) 0.83773(16) 0.45059(14) 0.0188(3) Uani d 1 . .
    C C3 1.07636(18) 1.00085(17) 0.32811(14) 0.0194(3) Uani d 1 . .
    C C4 1.44642(19) 1.10652(17) 0.66284(14) 0.0225(4) Uani d 1 . .
    H H4 1.4372 1.0047 0.6426 0.027 Uiso calc 1 . .
    C C5 1.61162(19) 1.20826(19) 0.68357(16) 0.0256(4) Uani d 1 . .
    H H5A 1.6204 1.3094 0.6976 0.031 Uiso calc 1 . .
    H H5B 1.6569 1.1941 0.6105 0.031 Uiso calc 1 . .
    C C6 1.6957(2) 1.1792(2) 0.79337(17) 0.0295(4) Uani d 1 . .
    H H6A 1.6956 1.0813 0.7755 0.035 Uiso calc 1 . .
    H H6B 1.8018 1.2495 0.8091 0.035 Uiso calc 1 . .
    C C7 1.6240(2) 1.19059(19) 0.90564(16) 0.0284(4) Uani d 1 . .
    H H7A 1.6353 1.2916 0.9295 0.034 Uiso calc 1 . .
    H H7B 1.6765 1.1642 0.9737 0.034 Uiso calc 1 . .
    C C8 1.4568(2) 1.0913(2) 0.88254(16) 0.0277(4) Uani d 1 . .
    H H8A 1.4459 0.9896 0.8677 0.033 Uiso calc 1 . .
    H H8B 1.4114 1.1055 0.9556 0.033 Uiso calc 1 . .
    C C9 1.3732(2) 1.1221(2) 0.77312(16) 0.0271(4) Uani d 1 . .
    H H9A 1.2663 1.0536 0.7574 0.033 Uiso calc 1 . .
    H H9B 1.3763 1.2212 0.7902 0.033 Uiso calc 1 . .
    C C10 0.83931(18) 0.61278(17) 0.40889(15) 0.0220(3) Uani d 1 . .
    H H10 0.7850 0.6696 0.3740 0.026 Uiso calc 1 . .
    C C11 0.7472(2) 0.5209(2) 0.49280(16) 0.0293(4) Uani d 1 . .
    H H11A 0.7268 0.5829 0.5575 0.035 Uiso calc 1 . .
    H H11B 0.8038 0.4697 0.5319 0.035 Uiso calc 1 . .
    C C12 0.5979(2) 0.4112(2) 0.41799(17) 0.0330(4) Uani d 1 . .
    H H12A 0.5375 0.3498 0.4718 0.040 Uiso calc 1 . .
    H H12B 0.5395 0.4630 0.3826 0.040 Uiso calc 1 . .
    C C13 0.6271(2) 0.31714(19) 0.31667(17) 0.0317(4) Uani d 1 . .
    H H13A 0.5300 0.2477 0.2689 0.038 Uiso calc 1 . .
    H H13B 0.6814 0.2618 0.3520 0.038 Uiso calc 1 . .
    C C14 0.7213(2) 0.4114(2) 0.23329(16) 0.0297(4) Uani d 1 . .
    H H14A 0.6643 0.4622 0.1941 0.036 Uiso calc 1 . .
    H H14B 0.7422 0.3498 0.1685 0.036 Uiso calc 1 . .
    C C15 0.87075(19) 0.52219(18) 0.30727(15) 0.0243(4) Uani d 1 . .
    H H15A 0.9311 0.4715 0.3417 0.029 Uiso calc 1 . .
    H H15B 0.9295 0.5851 0.2535 0.029 Uiso calc 1 . .
    C C16 1.09447(19) 1.17766(17) 0.19788(15) 0.0219(3) Uani d 1 . .
    H H16 1.1439 1.2490 0.2743 0.026 Uiso calc 1 . .
    C C17 0.9714(2) 1.2129(2) 0.13237(19) 0.0314(4) Uani d 1 . .
    H H17A 0.8992 1.2163 0.1877 0.038 Uiso calc 1 . .
    H H17B 0.9159 1.1367 0.0612 0.038 Uiso calc 1 . .
    C C18 1.0407(2) 1.3590(2) 0.09008(19) 0.0338(4) Uani d 1 . .
    H H18A 0.9602 1.3788 0.0434 0.041 Uiso calc 1 . .
    H H18B 1.0872 1.4361 0.1620 0.041 Uiso calc 1 . .
    C C19 1.1586(2) 1.36119(19) 0.01149(16) 0.0310(4) Uani d 1 . .
    H H19A 1.2046 1.4582 -0.0110 0.037 Uiso calc 1 . .
    H H19B 1.1103 1.2906 -0.0643 0.037 Uiso calc 1 . .
    C C20 1.2807(2) 1.3241(2) 0.07840(19) 0.0350(4) Uani d 1 . .
    H H20A 1.3352 1.3995 0.1503 0.042 Uiso calc 1 . .
    H H20B 1.3542 1.3216 0.0241 0.042 Uiso calc 1 . .
    C C21 1.2106(2) 1.17700(19) 0.11921(17) 0.0292(4) Uani d 1 . .
    H H21A 1.1629 1.1006 0.0469 0.035 Uiso calc 1 . .
    H H21B 1.2903 1.1557 0.1653 0.035 Uiso calc 1 . .
    N N1 1.18158(15) 0.92270(14) 0.52567(12) 0.0202(3) Uani d 1 . .
    N N2 0.99553(15) 0.86893(14) 0.35006(12) 0.0203(3) Uani d 1 . .
    N N3 1.20286(15) 1.09706(14) 0.39485(12) 0.0208(3) Uani d 1 . .
    O O1 1.37668(13) 1.14586(12) 0.55837(10) 0.0244(3) Uani d 1 . .
    O O2 0.98237(13) 0.71122(12) 0.48406(10) 0.0227(3) Uani d 1 . .
    O O3 1.01921(13) 1.03331(12) 0.22770(10) 0.0230(3) Uani d 1 . .
loop_
    _atom_site_aniso_label
    _atom_site_aniso_U_11
    _atom_site_aniso_U_22
    _atom_site_aniso_U_33
    _atom_site_aniso_U_12
    _atom_site_aniso_U_13
    _atom_site_aniso_U_23
    C1 0.0179(7) 0.0191(8) 0.0164(7) 0.0030(6) 0.0012(6) -0.0001(6)
    C2 0.0186(7) 0.0166(7) 0.0189(7) 0.0042(6) 0.0042(6) 0.0024(6)
    C3 0.0224(8) 0.0219(8) 0.0154(7) 0.0098(6) 0.0041(6) 0.0042(6)
    C4 0.0239(8) 0.0199(8) 0.0180(8) 0.0039(7) -0.0038(6) 0.0036(6)
    C5 0.0223(8) 0.0265(9) 0.0236(8) 0.0046(7) 0.0038(7) 0.0047(7)
    C6 0.0204(8) 0.0332(10) 0.0304(9) 0.0062(7) -0.0004(7) 0.0063(7)
    C7 0.0308(9) 0.0273(9) 0.0211(8) 0.0080(7) -0.0067(7) 0.0020(7)
    C8 0.0290(9) 0.0344(10) 0.0206(8) 0.0120(8) 0.0051(7) 0.0091(7)
    C9 0.0220(8) 0.0340(9) 0.0238(9) 0.0089(7) 0.0023(7) 0.0075(7)
    C10 0.0201(8) 0.0168(8) 0.0218(8) 0.0004(6) 0.0006(6) 0.0019(6)
    C11 0.0282(9) 0.0278(9) 0.0198(8) -0.0018(7) 0.0013(7) 0.0032(7)
    C12 0.0284(9) 0.0279(9) 0.0286(9) -0.0044(7) 0.0026(7) 0.0056(7)
    C13 0.0323(10) 0.0191(8) 0.0309(9) -0.0001(7) -0.0077(8) 0.0008(7)
    C14 0.0334(10) 0.0279(9) 0.0226(8) 0.0104(8) -0.0032(7) -0.0032(7)
    C15 0.0238(8) 0.0244(8) 0.0208(8) 0.0066(7) 0.0006(6) 0.0014(6)
    C16 0.0260(8) 0.0182(8) 0.0186(8) 0.0055(6) 0.0007(6) 0.0054(6)
    C17 0.0253(9) 0.0287(9) 0.0407(11) 0.0093(7) 0.0038(8) 0.0138(8)
    C18 0.0337(10) 0.0292(10) 0.0416(11) 0.0135(8) 0.0046(8) 0.0152(8)
    C19 0.0426(11) 0.0223(8) 0.0223(8) 0.0061(8) 0.0024(8) 0.0076(7)
    C20 0.0330(10) 0.0318(10) 0.0415(11) 0.0098(8) 0.0145(8) 0.0143(8)
    C21 0.0306(9) 0.0261(9) 0.0344(10) 0.0122(7) 0.0099(8) 0.0110(7)
    N1 0.0195(7) 0.0196(7) 0.0167(6) 0.0031(5) -0.0001(5) 0.0030(5)
    N2 0.0191(7) 0.0202(7) 0.0177(6) 0.0046(5) 0.0003(5) 0.0018(5)
    N3 0.0228(7) 0.0183(7) 0.0175(7) 0.0041(6) 0.0019(5) 0.0038(5)
    O1 0.0228(6) 0.0209(6) 0.0204(6) -0.0001(5) -0.0041(5) 0.0056(5)
    O2 0.0220(6) 0.0188(6) 0.0202(6) 0.0009(5) -0.0012(4) 0.0041(4)
    O3 0.0233(6) 0.0203(6) 0.0202(6) 0.0037(5) -0.0025(5) 0.0051(4)
_geom_special_details
;
All e.s.d.'s (except the e.s.d. in the dihedral angle between two l.s. planes)
are estimated using the full covariance matrix. The cell e.s.d.'s are taken
into account individually in the estimation of e.s.d.'s in distances, angles
and torsion angles; correlations between e.s.d.'s in cell parameters are only
used when they are defined by crystal symmetry. An approximate (isotropic)
treatment of cell e.s.d.'s is used for estimating e.s.d.'s involving l.s.
planes.
;
loop_
    _geom_bond_atom_site_label_1
    _geom_bond_atom_site_label_2
    _geom_bond_site_symmetry_2
    _geom_bond_distance
    _geom_bond_publ_flag
    C1 N1 . 1.329(2) ?
    C1 O1 . 1.3338(19) ?
    C1 N3 . 1.334(2) ?
    C2 O2 . 1.3281(19) ?
    C2 N2 . 1.333(2) ?
    C2 N1 . 1.340(2) ?
    C3 N3 . 1.326(2) ?
    C3 O3 . 1.3318(19) ?
    C3 N2 . 1.339(2) ?
    C4 O1 . 1.4601(19) ?
    C4 C9 . 1.510(2) ?
    C4 C5 . 1.520(2) ?
    C4 H4 . 1.0000 ?
    C5 C6 . 1.524(2) ?
    C5 H5A . 0.9900 ?
    C5 H5B . 0.9900 ?
    C6 C7 . 1.513(3) ?
    C6 H6A . 0.9900 ?
    C6 H6B . 0.9900 ?
    C7 C8 . 1.529(2) ?
    C7 H7A . 0.9900 ?
    C7 H7B . 0.9900 ?
    C8 C9 . 1.526(2) ?
    C8 H8A . 0.9900 ?
    C8 H8B . 0.9900 ?
    C9 H9A . 0.9900 ?
    C9 H9B . 0.9900 ?
    C10 O2 . 1.4680(18) ?
    C10 C15 . 1.510(2) ?
    C10 C11 . 1.516(2) ?
    C10 H10 . 1.0000 ?
    C11 C12 . 1.536(2) ?
    C11 H11A . 0.9900 ?
    C11 H11B . 0.9900 ?
    C12 C13 . 1.518(3) ?
    C12 H12A . 0.9900 ?
    C12 H12B . 0.9900 ?
    C13 C14 . 1.532(3) ?
    C13 H13A . 0.9900 ?
    C13 H13B . 0.9900 ?
    C14 C15 . 1.537(2) ?
    C14 H14A . 0.9900 ?
    C14 H14B . 0.9900 ?
    C15 H15A . 0.9900 ?
    C15 H15B . 0.9900 ?
    C16 O3 . 1.4652(19) ?
    C16 C21 . 1.502(2) ?
    C16 C17 . 1.514(2) ?
    C16 H16 . 1.0000 ?
    C17 C18 . 1.533(2) ?
    C17 H17A . 0.9900 ?
    C17 H17B . 0.9900 ?
    C18 C19 . 1.510(3) ?
    C18 H18A . 0.9900 ?
    C18 H18B . 0.9900 ?
    C19 C20 . 1.524(3) ?
    C19 H19A . 0.9900 ?
    C19 H19B . 0.9900 ?
    C20 C21 . 1.535(2) ?
    C20 H20A . 0.9900 ?
    C20 H20B . 0.9900 ?
    C21 H21A . 0.9900 ?
    C21 H21B . 0.9900 ?
loop_
    _geom_angle_atom_site_label_1
    _geom_angle_atom_site_label_2
    _geom_angle_atom_site_label_3
    _geom_angle_site_symmetry_1
    _geom_angle_site_symmetry_3
    _geom_angle
    _geom_angle_publ_flag
    N1 C1 O1 . . 119.36(14) ?
    N1 C1 N3 . . 127.33(14) ?
    O1 C1 N3 . . 113.31(14) ?
    O2 C2 N2 . . 119.16(14) ?
    O2 C2 N1 . . 114.21(14) ?
    N2 C2 N1 . . 126.63(14) ?
    N3 C3 O3 . . 119.32(14) ?
    N3 C3 N2 . . 126.75(14) ?
    O3 C3 N2 . . 113.93(14) ?
    O1 C4 C9 . . 111.01(14) ?
    O1 C4 C5 . . 105.24(13) ?
    C9 C4 C5 . . 111.64(14) ?
    O1 C4 H4 . . 109.6 ?
    C9 C4 H4 . . 109.6 ?
    C5 C4 H4 . . 109.6 ?
    C4 C5 C6 . . 109.90(14) ?
    C4 C5 H5A . . 109.7 ?
    C6 C5 H5A . . 109.7 ?
    C4 C5 H5B . . 109.7 ?
    C6 C5 H5B . . 109.7 ?
    H5A C5 H5B . . 108.2 ?
    C7 C6 C5 . . 111.39(15) ?
    C7 C6 H6A . . 109.3 ?
    C5 C6 H6A . . 109.3 ?
    C7 C6 H6B . . 109.3 ?
    C5 C6 H6B . . 109.3 ?
    H6A C6 H6B . . 108.0 ?
    C6 C7 C8 . . 111.16(14) ?
    C6 C7 H7A . . 109.4 ?
    C8 C7 H7A . . 109.4 ?
    C6 C7 H7B . . 109.4 ?
    C8 C7 H7B . . 109.4 ?
    H7A C7 H7B . . 108.0 ?
    C9 C8 C7 . . 111.15(14) ?
    C9 C8 H8A . . 109.4 ?
    C7 C8 H8A . . 109.4 ?
    C9 C8 H8B . . 109.4 ?
    C7 C8 H8B . . 109.4 ?
    H8A C8 H8B . . 108.0 ?
    C4 C9 C8 . . 109.41(14) ?
    C4 C9 H9A . . 109.8 ?
    C8 C9 H9A . . 109.8 ?
    C4 C9 H9B . . 109.8 ?
    C8 C9 H9B . . 109.8 ?
    H9A C9 H9B . . 108.2 ?
    O2 C10 C15 . . 109.31(13) ?
    O2 C10 C11 . . 106.48(13) ?
    C15 C10 C11 . . 111.73(14) ?
    O2 C10 H10 . . 109.8 ?
    C15 C10 H10 . . 109.8 ?
    C11 C10 H10 . . 109.8 ?
    C10 C11 C12 . . 108.91(14) ?
    C10 C11 H11A . . 109.9 ?
    C12 C11 H11A . . 109.9 ?
    C10 C11 H11B . . 109.9 ?
    C12 C11 H11B . . 109.9 ?
    H11A C11 H11B . . 108.3 ?
    C13 C12 C11 . . 110.63(16) ?
    C13 C12 H12A . . 109.5 ?
    C11 C12 H12A . . 109.5 ?
    C13 C12 H12B . . 109.5 ?
    C11 C12 H12B . . 109.5 ?
    H12A C12 H12B . . 108.1 ?
    C12 C13 C14 . . 109.90(15) ?
    C12 C13 H13A . . 109.7 ?
    C14 C13 H13A . . 109.7 ?
    C12 C13 H13B . . 109.7 ?
    C14 C13 H13B . . 109.7 ?
    H13A C13 H13B . . 108.2 ?
    C13 C14 C15 . . 110.08(14) ?
    C13 C14 H14A . . 109.6 ?
    C15 C14 H14A . . 109.6 ?
    C13 C14 H14B . . 109.6 ?
    C15 C14 H14B . . 109.6 ?
    H14A C14 H14B . . 108.2 ?
    C10 C15 C14 . . 109.76(14) ?
    C10 C15 H15A . . 109.7 ?
    C14 C15 H15A . . 109.7 ?
    C10 C15 H15B . . 109.7 ?
    C14 C15 H15B . . 109.7 ?
    H15A C15 H15B . . 108.2 ?
    O3 C16 C21 . . 109.68(13) ?
    O3 C16 C17 . . 105.89(13) ?
    C21 C16 C17 . . 111.75(14) ?
    O3 C16 H16 . . 109.8 ?
    C21 C16 H16 . . 109.8 ?
    C17 C16 H16 . . 109.8 ?
    C16 C17 C18 . . 109.82(15) ?
    C16 C17 H17A . . 109.7 ?
    C18 C17 H17A . . 109.7 ?
    C16 C17 H17B . . 109.7 ?
    C18 C17 H17B . . 109.7 ?
    H17A C17 H17B . . 108.2 ?
    C19 C18 C17 . . 111.37(16) ?
    C19 C18 H18A . . 109.4 ?
    C17 C18 H18A . . 109.4 ?
    C19 C18 H18B . . 109.4 ?
    C17 C18 H18B . . 109.4 ?
    H18A C18 H18B . . 108.0 ?
    C18 C19 C20 . . 110.83(15) ?
    C18 C19 H19A . . 109.5 ?
    C20 C19 H19A . . 109.5 ?
    C18 C19 H19B . . 109.5 ?
    C20 C19 H19B . . 109.5 ?
    H19A C19 H19B . . 108.1 ?
    C19 C20 C21 . . 110.28(16) ?
    C19 C20 H20A . . 109.6 ?
    C21 C20 H20A . . 109.6 ?
    C19 C20 H20B . . 109.6 ?
    C21 C20 H20B . . 109.6 ?
    H20A C20 H20B . . 108.1 ?
    C16 C21 C20 . . 110.14(15) ?
    C16 C21 H21A . . 109.6 ?
    C20 C21 H21A . . 109.6 ?
    C16 C21 H21B . . 109.6 ?
    C20 C21 H21B . . 109.6 ?
    H21A C21 H21B . . 108.1 ?
    C1 N1 C2 . . 112.84(13) ?
    C2 N2 C3 . . 113.31(14) ?
    C3 N3 C1 . . 113.12(13) ?
    C1 O1 C4 . . 119.74(12) ?
    C2 O2 C10 . . 117.91(12) ?
    C3 O3 C16 . . 118.62(12) ?
loop_
    _geom_torsion_atom_site_label_1
    _geom_torsion_atom_site_label_2
    _geom_torsion_atom_site_label_3
    _geom_torsion_atom_site_label_4
    _geom_torsion_site_symmetry_1
    _geom_torsion_site_symmetry_2
    _geom_torsion_site_symmetry_3
    _geom_torsion_site_symmetry_4
    _geom_torsion
    _geom_torsion_publ_flag
    C4 O1 C1 N1 . . . . 3.6(2) no
    C4 O1 C1 N3 . . . . -175.80(14) no
    C1 O1 C4 C5 . . . . 157.44(15) no
    C1 O1 C4 C9 . . . . -81.64(18) no
    C2 O2 C10 C15 . . . . 87.08(17) no
    C10 O2 C2 N1 . . . . 178.32(14) no
    C10 O2 C2 N2 . . . . -1.2(2) no
    C2 O2 C10 C11 . . . . -152.09(15) no
    C3 O3 C16 C17 . . . . -148.75(15) no
    C16 O3 C3 N2 . . . . 177.09(15) no
    C16 O3 C3 N3 . . . . -3.1(2) no
    C3 O3 C16 C21 . . . . 90.51(18) no
    C2 N1 C1 O1 . . . . -179.98(15) no
    C1 N1 C2 O2 . . . . -178.09(15) no
    C2 N1 C1 N3 . . . . -0.7(3) no
    C1 N1 C2 N2 . . . . 1.4(3) no
    C2 N2 C3 N3 . . . . 0.1(3) no
    C3 N2 C2 O2 . . . . 178.35(15) no
    C3 N2 C2 N1 . . . . -1.1(3) no
    C2 N2 C3 O3 . . . . 179.86(14) no
    C1 N3 C3 O3 . . . . -179.28(15) no
    C3 N3 C1 N1 . . . . -0.2(3) no
    C3 N3 C1 O1 . . . . 179.16(15) no
    C1 N3 C3 N2 . . . . 0.5(3) no
    O1 C4 C5 C6 . . . . 178.67(14) no
    C9 C4 C5 C6 . . . . 58.2(2) no
    O1 C4 C9 C8 . . . . -175.68(14) no
    C5 C4 C9 C8 . . . . -58.60(19) no
    C4 C5 C6 C7 . . . . -55.8(2) no
    C5 C6 C7 C8 . . . . 55.0(2) no
    C6 C7 C8 C9 . . . . -55.5(2) no
    C7 C8 C9 C4 . . . . 56.8(2) no
    O2 C10 C11 C12 . . . . -177.83(14) no
    C11 C10 C15 C14 . . . . 58.48(19) no
    C15 C10 C11 C12 . . . . -58.6(2) no
    O2 C10 C15 C14 . . . . 176.06(13) no
    C10 C11 C12 C13 . . . . 58.4(2) no
    C11 C12 C13 C14 . . . . -58.9(2) no
    C12 C13 C14 C15 . . . . 58.0(2) no
    C13 C14 C15 C10 . . . . -57.36(19) no
    O3 C16 C17 C18 . . . . -176.46(14) no
    C21 C16 C17 C18 . . . . -57.1(2) no
    O3 C16 C21 C20 . . . . 175.18(14) no
    C17 C16 C21 C20 . . . . 58.1(2) no
    C16 C17 C18 C19 . . . . 55.9(2) no
    C17 C18 C19 C20 . . . . -56.4(2) no
    C18 C19 C20 C21 . . . . 56.6(2) no
    C19 C20 C21 C16 . . . . -57.1(2) no
loop_
    _geom_hbond_atom_site_label_D
    _geom_hbond_atom_site_label_H
    _geom_hbond_atom_site_label_A
    _geom_hbond_site_symmetry_A
    _geom_hbond_distance_DH
    _geom_hbond_distance_HA
    _geom_hbond_distance_DA
    _geom_hbond_angle_DHA
    C12 H12A O1 1_445 0.99 2.45 3.413(2) 164
    C9 H9A O3 2_776 0.99 2.60 3.528(2) 156
    C10 H10 O1 2_776 1.00 2.95 3.787(2) 142
    C5 H5B N1 2_876 0.99 2.77 3.684(2) 154
_shelx_hkl_file
;
   0   0  -1 297025. 4766.36   2
   0   0  -1 306352. 4762.53   3
   0   0  -1 294269. 4744.46  16
   0   0   1 310436. 4768.26   9
   0   0  -1 294722. 4761.85   7
   0   0   1 319641. 4804.31   6
   0   0  -1 298232. 4762.73   5
   0   0  -2 13852.3 346.039   3
   0   0   2 13993.9 351.961   9
   0   0  -2 13591.1 342.988   7
   0   0   2 13869.9 280.760   1
   0   0  -2 14147.7 327.471  16
   0   0  -2 13932.0 351.410   5
   0   0   2 14884.0 398.917   6
   0   0   3 50947.0 1073.88   6
   0   0   3 49224.6 869.489   1
   0   0  -3 48108.9 978.228   7
   0   0  -3 47754.7 989.267   5
   0   0  -3 49493.7 950.105  16
   0   0   3 49584.1 1000.20   9
   0   0  -3 50277.5 988.741   3
   0   0   4 2947.62 132.251   1
   0   0  -4 3057.30 195.865   5
   0   0   4 3077.77 228.363   6
   0   0  -4 3123.35 193.824   3
   0   0  -4 3112.04 190.566   7
   0   0  -4 3361.74 181.000  16
   0   0   4 2832.94 190.932   9
   0   0   5 43946.8 1016.20   9
   0   0   5 41862.6 1099.01   6
   0   0  -5 41450.7 974.190   7
   0   0   5 39709.4 816.942   1
   0   0  -5 42177.0 943.988  16
   0   0  -5 42763.9 997.506   3
   0   0  -5 41248.8 1006.02   5
   0   0  -6 9243.08 426.939   3
   0   0   6 9283.44 489.401   6
   0   0   6 10002.8 442.009   9
   0   0  -6 9466.06 424.277   7
   0   0   6 8412.94 294.454   1
   0   0  -6 8993.62 424.183   5
   0   0  -6 8770.29 382.520  16
   0   0   7 49958.0 1070.74   1
   0   0  -7 53779.8 1244.63  16
   0   0  -7 52810.3 1290.71   7
   0   0   7 53899.3 1459.40   6
   0   0  -7 55806.3 1344.80   5
   0   0   7 54969.0 1344.61   9
   0   0  -7 55626.5 1332.10   3
   0   0   8 556.754 153.474   9
   0   0  -8 383.494 118.220   7
   0   0  -8 562.333 147.666   3
   0   0  -8 666.193 161.527   5
   0   0   8 281.829 131.152   6
   0   0  -8 323.171 98.8452  16
   0   0   9 65347.9 1690.46   9
   0   0  -9 67364.9 1679.45   3
   0   0  -9 65293.3 1624.57   7
   0   0   9 64497.9 1820.57   6
   0   0  -9 64486.9 1560.94  16
   0   0  -9 65057.2 1682.86   5
   0   0 -10 19332.8 827.278   3
   0   0  10 20569.5 869.498   9
   0   0 -10 18804.1 837.350   5
   0   0  10 18245.4 911.055   6
   0   0 -10 18632.3 798.977   7
   0   0 -10 19198.6 757.592  16
   0   0 -11 23307.0 968.858   3
   0   0 -11 21984.8 964.247   5
   0   0  11 20838.6 947.367   9
   0   0 -11 21250.2 899.810   7
   0   0  11 20722.1 1023.44   6
   0   0 -11 21676.1 857.231  16
   0   0  12 3802.73 415.863   9
   0   0 -12 4561.07 456.610   5
   0   0 -12 4794.79 458.395   3
   0   0 -12 4477.94 424.808   7
   0   0  12 4441.02 489.540   6
   0   0 -13 442.027 195.560   3
   0   0  13 61.0865 142.765   9
   0   0 -13-58.6154 145.934   5
   0  -1  13 26.4510 156.600   6
   0   1 -13 148.500 174.370   3
   0   1 -13 154.341 182.956   5
   0  -1  13 221.677 140.260   9
   0   1 -12 9441.02 652.990   3
   0  -1  12 10490.8 753.064   6
   0  -1  12 10606.8 692.695   9
   0   1 -12 10293.9 618.182  16
   0   1 -12 10317.8 682.005   5
   0   1 -11 1445.72 258.102   3
   0   1 -11 1072.87 220.635   7
   0  -1  11 1172.58 233.976   9
   0   1 -11 1043.82 209.057  16
   0  -1  11 1454.31 279.546   6
   0   1 -11 1487.89 254.310   5
   0   1 -10 9278.03 557.719   7
   0   1 -10 9538.38 579.720   5
   0   1 -10 9652.49 536.338  16
   0  -1  10 9334.12 631.662   6
   0  -1  10 9740.28 585.899   9
   0   1 -10 9900.07 582.230   3
   0   1  -9 25381.0 901.368   7
   0  -1   9 25282.7 1012.88   6
   0  -1   9 24445.2 916.454   9
   0   1  -9 25936.4 923.482   3
   0   1  -9 24380.0 851.657  16
   0   1  -9 24048.6 913.463   5
   0   1  -8 32202.2 996.094   7
   0   1  -8 33756.4 976.122  16
   0   1  -8 33443.0 1030.30   5
   0  -1   8 33051.7 1120.29   6
   0  -1   8 31367.5 1010.15   9
   0   1  -8 33613.3 1023.64   3
   0   1  -7 86663.3 1861.43   5
   0   1  -7 83084.5 1861.58   3
   0   1  -7 86354.9 1841.03   7
   0   1  -7 86688.7 1814.17  16
   0  -1   7 88458.0 1882.11   9
   0  -1   7 86218.0 1987.64   6
   0  -1   7 82323.1 1525.84   1
   0  -1   6 13026.2 345.434   1
   0   1  -6 13440.1 495.519  16
   0   1  -6 12926.8 513.198   3
   0  -1   6 13515.1 580.560   6
   0   1  -6 12870.1 502.856   7
   0  -1   6 13398.2 526.798   9
   0   1  -6 13113.6 518.603   5
   0  -1   5 4717.97 305.881   6
   0   1  -5 4568.17 271.229   7
   0  -1   5 5180.63 289.495   9
   0   1  -5 5163.58 215.666   8
   0   1  -5 5152.42 281.442   3
   0   1  -5 4977.17 274.450   5
   0   1  -5 5105.35 267.402  16
   0  -1   5 4755.72 167.142   1
   0   1  -4 931.730 83.8662   8
   0   1  -4 1093.66 119.479   7
   0   1  -4 890.220 100.617  16
   0   1  -4 871.240 110.470   5
   0  -1   4 809.348 121.062   6
   0   1  -4 1095.98 122.252   3
   0  -1   4 831.635 57.3515   1
   0  -1   4 839.467 109.160   9
   0  -1   3 31891.0 702.967   9
   0  -1   3 29166.5 667.658  14
   0   1  -3 29698.6 687.323   7
   0   1  -3 31139.7 686.868   3
   0  -1   3 29983.2 739.740   6
   0   1  -3 30803.2 682.407  16
   0   1  -3 30028.2 597.338   8
   0   1  -3 29631.7 681.016   5
   0  -1   2 56430.6 1060.31  10
   0   1  -2 54379.8 1001.94  16
   0   1  -2 54031.4 1005.43   3
   0   1  -2 52588.0 999.115   5
   0  -1   2 53737.2 994.741  14
   0   1  -2 53183.4 933.505   8
   0  -1   2 54607.5 1063.72   6
   0  -1   2 56086.3 1021.10   9
   0   1  -2 52989.6 1012.83   7
   0  -1   1 37236.4 684.600   9
   0   1  -1 35876.2 643.543   8
   0   1  -1 36320.8 680.137  11
   0   1  -1 36204.0 669.030   5
   0  -1   1 36350.9 658.745  14
   0   1  -1 36335.9 668.629   3
   0  -1   1 36097.1 718.718   6
   0   1  -1 35465.8 671.811  16
   0  -1   1 36863.4 708.563  10
   0   1   0 250737. 3953.06  11
   0   1   0 251835. 3950.26   8
   0   1   0 253168. 3923.94  15
   0  -1   0 243853. 3983.93   2
   0   1   0 254083. 3970.72  13
   0  -1   0 248202. 4004.31   6
   0  -1   0 246302. 3990.04  10
   0  -1  -1 23868.6 472.698   4
   0  -1  -1 24473.5 519.779   2
   0   1   1 24517.0 504.921  13
   0   1   1 25534.4 526.259   9
   0   1   1 24286.8 474.013  11
   0  -1  -1 24773.2 527.092  10
   0   1   1 25689.5 486.942   8
   0  -1  -1 23620.2 499.620   7
   0   1   1 25033.6 488.021  15
   0  -1  -2 351972. 5788.85  16
   0   1   2 374322. 5891.64   9
   0   1   2 384468. 5826.34  15
   0   1   2 368150. 5806.72  11
   0  -1  -2 365243. 5885.69  10
   0  -1  -2 367279. 5856.67   7
   0   1   2 370330. 5809.32   8
   0  -1  -2 368521. 5882.93   2
   0  -1  -3 32722.9 738.950   7
   0  -1  -3 33754.0 740.743   3
   0   1   3 32786.8 671.666   1
   0  -1  -3 33510.4 771.561  10
   0  -1  -3 33384.8 758.226   5
   0   1   3 33676.9 772.379   9
   0  -1  -3 33257.9 766.717   2
   0  -1  -3 32272.9 673.303  16
   0   1   4 21905.3 512.972   1
   0  -1  -4 21589.7 592.503   3
   0  -1  -4 21657.4 613.030   5
   0  -1  -4 21555.0 531.169  16
   0  -1  -4 20881.6 583.158   7
   0  -1  -4 21277.7 613.710   2
   0   1   4 21357.5 617.312   9
   0   1   5 5360.22 231.105   1
   0   1   5 5556.56 310.057   9
   0  -1  -5 5591.34 253.697  16
   0  -1  -5 5981.03 308.549   3
   0  -1  -5 5469.38 310.859   2
   0  -1  -5 5982.11 316.936   5
   0  -1  -5 5182.92 280.574   7
   0  -1  -6 117.553 82.6580   5
   0  -1  -6-8.98119 60.8582   7
   0   1   6 68.6198 43.2284   1
   0   1   6 67.8514 81.1978   6
   0  -1  -6 149.424 83.2327   3
   0  -1  -6 46.0666 52.6453  16
   0   1   6 110.099 90.3988   9
   0  -1  -7 2011.16 184.272  16
   0  -1  -7 2293.19 230.823   3
   0  -1  -7 2053.17 209.587   7
   0   1   7 2427.98 286.884   6
   0  -1  -7 2413.60 236.947   5
   0   1   7 2250.21 237.495   9
   0   1   7 1867.83 156.963   1
   0   1   8 7489.92 517.972   6
   0  -1  -8 8893.16 470.752   3
   0   1   8 7427.28 346.498   1
   0  -1  -8 8033.96 398.727  16
   0   1   8 8619.51 492.952   9
   0  -1  -8 8106.75 474.364   5
   0  -1  -8 8018.40 439.390   7
   0  -1  -9 23730.3 898.266   5
   0  -1  -9 22348.0 765.421  16
   0   1   9 23290.5 899.340   9
   0  -1  -9 23560.4 840.530   7
   0  -1  -9 23933.2 874.370   3
   0   1   9 22278.8 982.871   6
   0   1  10 3418.99 353.686   9
   0   1  10 3040.82 377.043   6
   0  -1 -10 3486.28 331.167   7
   0  -1 -10 3857.31 384.640   5
   0  -1 -10 3664.64 353.667   3
   0  -1 -11 1372.02 249.671   5
   0   1  11 1467.82 268.884   9
   0   1  11 1229.14 270.108   6
   0  -1 -11 1191.14 216.596   7
   0  -1 -11 1472.29 252.181   3
   0   1  12 672.937 241.544   6
   0  -1 -12 458.432 176.775   3
   0  -1 -12 607.963 214.532   5
   0   1  12 434.429 174.575   9
   0   1  13 1180.52 278.899   9
   0  -1 -13 1371.59 271.510   3
   0   1  13 1357.37 300.153   6
   0  -1 -13 1875.29 327.325   5
   0   2 -13 1532.52 295.677   5
   0  -2  13 1728.22 320.196   9
   0   2 -13 1723.96 310.131   3
   0   2 -13 2024.58 319.615  16
   0  -2  13 1560.84 336.359   6
   0   2 -12 4712.98 474.791   5
   0  -2  12 5061.76 485.899   9
   0   2 -12 4348.54 449.047   3
   0   2 -12 4535.99 423.365  16
   0  -2  12 5749.91 559.814   6
   0   2 -11 1112.06 212.579  16
   0   2 -11 1153.08 238.804   3
   0   2 -11 1211.63 242.294   5
   0  -2  11 1061.36 227.444   9
   0  -2  11 684.036 205.719   6
   0  -2  10 25452.8 1082.80   6
   0   2 -10 23837.8 914.714  16
   0  -2  10 24101.4 974.040   9
   0   2 -10 27003.6 1012.12   3
   0   2 -10 24251.0 970.249   5
   0   2  -9 104.488 119.700   7
   0   2  -9 73.7398 96.4723  16
   0   2  -9 128.469 128.403   3
   0  -2   9 0.90658 138.336   6
   0   2  -9 146.998 114.315   5
   0  -2   9 216.267 139.505   9
   0   2  -8 79373.7 1859.68   7
   0   2  -8 81634.8 1828.86  16
   0  -2   8 80665.2 2011.19   6
   0  -2   8 76855.6 1856.19   9
   0   2  -8 84519.7 1894.41   3
   0   2  -8 78001.3 1849.24   5
   0   2  -7 20460.5 726.896   3
   0   2  -7 20818.3 707.075  16
   0   2  -7 20611.0 723.900   5
   0  -2   7 20615.3 735.550   9
   0  -2   7 20304.4 802.893   6
   0   2  -7 18961.0 710.979   7
   0   2  -6 2165.03 210.129   5
   0   2  -6 2145.92 212.623  16
   0   2  -6 2438.82 142.933   8
   0  -2   6 2413.32 247.338   6
   0   2  -6 2524.57 228.092   3
   0   2  -6 2397.55 234.428   7
   0  -2   6 2480.93 223.060   9
   0  -2   5-28.4336 70.5821  10
   0  -2   5 76.0459 65.2994   9
   0  -2   5 41.3021 75.7980   6
   0   2  -5 107.001 72.1503   3
   0   2  -5-54.4585 76.7960   5
   0  -2   5 189.144 85.1620  14
   0   2  -5 9.45165 56.3065  16
   0   2  -5-11.6937 83.6292   7
   0   2  -5 32.4008 34.4866   8
   0  -2   4 1439.75 163.526   6
   0  -2   4 1342.52 133.555  14
   0  -2   4 1351.88 153.366  10
   0   2  -4 1186.42 129.338  16
   0   2  -4 1369.45 135.276   5
   0   2  -4 1242.83 93.7492   8
   0   2  -4 1557.91 145.387   3
   0  -2   4 1331.81 138.894   9
   0   2  -3 3809.71 199.650   5
   0  -2   3 3326.14 221.573   6
   0  -2   3 3447.76 184.896  14
   0   2  -3 3258.09 185.435   3
   0  -2   3 3114.41 208.503  10
   0   2  -3 3103.57 144.070   8
   0  -2   3 3437.01 198.753   9
   0   2  -3 3209.61 184.005  16
   0  -2   2 1948.35 121.731  14
   0   2  -2 2147.01 83.2969  15
   0   2  -2 2150.95 133.421   5
   0   2  -2 1986.22 127.476  16
   0  -2   2 2201.43 142.965   9
   0   2  -2 2100.71 140.758  11
   0   2  -2 2119.72 113.258   8
   0  -2   2 2329.12 163.466  10
   0  -2   2 2168.28 165.809   6
   0   2  -2 2005.47 129.809   3
   0   2  -1 777958. 12292.5   8
   0  -2   1 782780. 12396.6  10
   0   2  -1 788640. 12314.7   3
   0  -2   1 788619. 12304.6   4
   0   2  -1 781065. 12214.8  15
   0   2  -1 781933. 12302.9  16
   0   2  -1 772501. 12340.4  11
   0  -2   1 756776. 12269.4  14
   0  -2   1 782527. 12402.1   2
   0   2  -1 788591. 12334.8   5
   0  -2   1 788583. 12431.7   6
   0   2   0 3187.59 143.486   3
   0  -2   0 3470.97 183.150   2
   0  -2   0 3123.40 125.269  14
   0  -2   0 3106.79 173.728  10
   0   2   0 3210.42 163.834  13
   0   2   0 3089.07 151.783  11
   0  -2   0 3278.69 140.467   4
   0   2   0 3137.51 148.466   8
   0  -2   0 3196.72 186.981   6
   0   2   0 3518.51 133.336  15
   0  -2  -1 7440.82 261.570   7
   0  -2  -1 7510.91 291.850  10
   0  -2  -1 7136.20 227.290   4
   0   2   1 7497.35 247.674  11
   0   2   1 7867.03 276.829  13
   0   2   1 7272.36 233.565  15
   0   2   1 7507.72 277.708   9
   0  -2  -1 7507.74 219.633  16
   0   2   1 7816.33 254.454   8
   0  -2  -1 7467.11 283.661   2
   0  -2  -2 4097.59 182.352   4
   0  -2  -2 4267.56 220.998   2
   0   2   2 4092.82 191.182   8
   0   2   2 4519.97 230.023   9
   0   2   2 4206.92 189.484  15
   0  -2  -2 4348.71 161.214  16
   0  -2  -2 4087.49 224.283  10
   0  -2  -2 4335.15 207.451   7
   0   2   2 4124.97 207.976  13
   0   2   2 4226.70 179.564  11
   0   2   3 22971.4 576.567   8
   0  -2  -3 23906.4 663.873  10
   0   2   3 23530.0 553.429  11
   0  -2  -3 23805.4 650.941   2
   0   2   3 24152.1 658.213   9
   0  -2  -3 24319.6 528.284  16
   0  -2  -3 23142.9 607.575   7
   0  -2  -4 106296. 2003.62   7
   0  -2  -4 106333. 2039.44   5
   0  -2  -4 103004. 1869.67  16
   0   2   4 109982. 1939.15   8
   0  -2  -4 107037. 2069.30   2
   0   2   4 106125. 1926.83   1
   0  -2  -4 105743. 1989.46   3
   0   2   4 106561. 2071.92   9
   0  -2  -4 108813. 2083.61  10
   0  -2  -5 17869.1 607.060   5
   0   2   5 16735.4 601.415   9
   0   2   5 17290.1 509.698   1
   0  -2  -5 17726.7 486.685  16
   0  -2  -5 16824.9 606.200   2
   0  -2  -5 17077.1 568.350   7
   0  -2  -5 17193.3 565.390   3
   0  -2  -6 369.346 78.4951  16
   0   2   6 292.072 73.9915   1
   0  -2  -6 169.098 86.2463   7
   0  -2  -6 350.220 109.518   2
   0   2   6 393.808 115.385   9
   0  -2  -6 238.319 110.172   5
   0  -2  -6 258.702 93.2213   3
   0  -2  -7 28.4689 81.8325   3
   0   2   7 64.7611 57.3239   1
   0  -2  -7-9.93301 56.4972  16
   0   2   7 188.844 111.003   9
   0  -2  -7-10.5222 99.0994   5
   0  -2  -7 8.93433 82.9996   2
   0  -2  -7 87.4993 81.9313   7
   0   2   8 5521.81 401.616   9
   0   2   8 5332.77 310.519   1
   0   2   8 6193.52 480.955   6
   0  -2  -8 5458.24 361.524   7
   0  -2  -8 5273.30 387.877   5
   0  -2  -8 5667.95 374.867   3
   0  -2  -9 2697.19 305.418   5
   0  -2  -9 3181.19 300.062   7
   0   2   9 3351.47 337.197   9
   0   2   9 4290.43 434.763   6
   0  -2  -9 3217.65 302.756   3
   0  -2 -10 17915.8 828.933   5
   0  -2 -10 16919.5 766.811   3
   0   2  10 16553.7 894.219   6
   0   2  10 17627.1 837.800   9
   0  -2 -11 56554.9 1645.63   3
   0  -2 -11 56012.4 1710.17   5
   0   2  11 55787.0 1861.48   6
   0   2  11 59220.1 1778.11   9
   0  -2 -12 25487.6 1073.47   3
   0  -2 -12 26071.6 1133.86   5
   0   2  12 22876.0 1171.74   6
   0   2  12 24890.8 1130.44   9
   0  -2 -13 1683.32 313.897   5
   0   2  13 1252.66 278.104   9
   0   2  13 2002.04 372.299   6
   0  -2 -13 1968.91 324.188   3
   0   3 -13 20578.0 1054.19   3
   0   3 -13 20025.5 982.044  16
   0   3 -13 19189.3 1033.25   5
   0  -3  13 19253.0 1110.63   6
   0  -3  13 20233.7 1054.78   9
   0   3 -12 691.582 171.630  11
   0   3 -12 21.8321 138.122   3
   0  -3  12-31.4546 144.836   6
   0   3 -12 332.329 163.976  16
   0   3 -12 427.234 185.599   5
   0  -3  12 503.382 180.248   9
   0   3 -11 652.910 180.062   5
   0   3 -11 705.158 182.072  16
   0   3 -11 936.627 193.533  11
   0  -3  11 1099.11 257.970   6
   0  -3  11 1037.56 248.454  10
   0  -3  11 758.907 199.510   9
   0   3 -11 664.026 200.102   3
   0   3 -10 4282.92 399.165   3
   0  -3  10 5000.51 473.949  10
   0   3 -10 4075.32 379.117  16
   0   3 -10 4875.96 390.698  11
   0   3 -10 4747.24 418.019   5
   0  -3  10 4344.16 404.158   9
   0  -3  10 3370.53 396.702   6
   0   3  -9 9896.07 529.827  11
   0   3  -9 9433.62 560.189   3
   0  -3   9 9443.35 566.171   9
   0  -3   9 10206.1 637.527  10
   0   3  -9 10895.7 570.873  16
   0  -3   9 9857.42 628.745   6
   0   3  -9 10397.3 576.646   5
   0  -3   8 4088.01 379.889   6
   0  -3   8 4208.95 346.032   9
   0   3  -8 4126.44 340.974   5
   0   3  -8 4110.53 334.823   3
   0   3  -8 4128.41 339.138  16
   0  -3   8 4485.43 390.059  10
   0  -3   7 4149.11 321.718   9
   0  -3   7 3639.56 337.208   6
   0   3  -7 3452.71 283.944  16
   0   3  -7 3583.58 296.242   3
   0  -3   7 3696.11 334.138  10
   0   3  -7 3936.72 308.557   5
   0  -3   6 3058.38 287.840   6
   0  -3   6 3225.96 249.279  14
   0  -3   6 2795.28 269.165  10
   0  -3   6 3101.81 261.330   9
   0   3  -6 3069.99 252.664   3
   0   3  -6 3655.29 275.244   5
   0   3  -6 3409.38 260.769  16
   0   3  -6 2873.62 165.214   8
   0   3  -5 34737.0 917.408   5
   0   3  -5 34519.5 917.914  16
   0   3  -5 34862.6 912.421  11
   0  -3   5 34358.2 938.547   9
   0  -3   5 35822.2 999.757  10
   0   3  -5 34510.9 916.266   3
   0  -3   5 36046.0 896.146  14
   0  -3   5 33384.6 1016.12   6
   0   3  -5 32360.1 740.127   8
   0   3  -4 233.959 78.6178  11
   0   3  -4 243.119 79.3581  16
   0  -3   4 109.792 63.6725   9
   0  -3   4 245.367 92.0742  10
   0   3  -4 141.409 68.7323   5
   0   3  -4 111.493 59.4644   3
   0   3  -4 177.062 49.5109   8
   0  -3   4 124.202 68.3699  14
   0  -3   4 149.638 87.7496   6
   0   3  -3 74253.0 1453.09   5
   0  -3   3 74787.9 1409.53  14
   0  -3   3 71870.8 1531.06  10
   0  -3   3 73537.4 1579.70   6
   0   3  -3 72646.1 1352.80   8
   0   3  -3 76442.4 1458.57   3
   0   3  -3 74180.3 1472.09  11
   0   3  -3 68475.6 1222.36  15
   0  -3   3 71151.2 1479.34   9
   0   3  -3 74405.9 1442.01  16
   0   3  -2 14396.3 454.982  11
   0   3  -2 13680.0 400.786   8
   0  -3   2 14203.6 495.959  10
   0   3  -2 13468.3 317.489  15
   0   3  -2 13796.6 419.502  16
   0   3  -2 14553.4 438.663   3
   0  -3   2 14184.3 398.977  14
   0  -3   2 13109.0 502.490   6
   0  -3   2 14103.5 429.374   4
   0   3  -2 13962.3 442.742   5
   0  -3   1 12649.1 379.911   4
   0  -3   1 12959.5 462.640   2
   0   3  -1 12885.6 394.556   3
   0   3  -1 12888.4 409.755  11
   0   3  -1 12400.6 377.580   8
   0  -3   1 12059.8 341.538  14
   0  -3   1 12329.7 445.872  10
   0   3  -1 11845.3 390.962   5
   0   3  -1 12391.4 314.938  15
   0  -3   1 12557.0 473.122   6
   0  -3   0 78706.3 1617.41   6
   0  -3   0 77091.3 1432.74   4
   0   3   0 81563.6 1410.16  15
   0   3   0 77622.4 1489.09  11
   0   3   0 78908.0 1481.40   8
   0  -3   0 79139.9 1576.05  10
   0  -3   0 75163.7 1560.97   2
   0   3   0 79204.1 1455.73   3
   0  -3   0 75350.1 1385.93  14
   0   3   1 14107.3 460.834  13
   0   3   1 13598.0 420.074   8
   0  -3  -1 14241.8 447.137   7
   0  -3  -1 14112.9 491.938  10
   0  -3  -1 13889.5 390.744   4
   0   3   1 14536.6 431.988  11
   0   3   1 14047.4 394.688  15
   0  -3  -1 13414.5 468.977   2
   0   3   1 13908.6 460.079   9
   0  -3  -2 18012.4 487.007   4
   0  -3  -2 19207.8 466.714  16
   0   3   2 19250.9 591.377   9
   0  -3  -2 20013.7 559.984   7
   0   3   2 18339.7 562.878  13
   0  -3  -2 19473.8 596.269   2
   0   3   2 19866.8 523.955  11
   0  -3  -2 19712.9 612.495  10
   0   3   2 19284.7 515.538  15
   0   3   2 19093.4 537.510   8
   0  -3  -3 12021.9 341.806  16
   0   3   3 12283.1 462.045  13
   0   3   3 12752.6 400.486  11
   0  -3  -3 12794.2 495.756  10
   0   3   3 13248.1 425.880  15
   0   3   3 12563.5 480.625   9
   0  -3  -3 11863.8 394.302   4
   0  -3  -3 11968.5 468.891   2
   0   3   3 12577.0 423.198   8
   0  -3  -3 12546.1 445.000   7
   0   3   4 83918.6 1778.59   9
   0   3   4 87087.0 1662.50   8
   0  -3  -4 81035.9 1804.09  10
   0  -3  -4 85055.1 1772.79   2
   0   3   4 89024.9 1620.95  11
   0  -3  -4 83732.5 1527.07  16
   0  -3  -4 80258.4 1688.21   7
   0   3   4 81828.6 1758.58  13
   0  -3  -5 66508.2 1478.55   5
   0   3   5 64045.9 1361.26   8
   0  -3  -5 63201.6 1535.27  10
   0   3   5 65040.9 1366.22   1
   0  -3  -5 63559.0 1248.41  16
   0  -3  -5 65072.5 1506.68   2
   0   3   5 68413.1 1544.90  13
   0  -3  -5 64388.2 1422.50   7
   0  -3  -5 62492.1 1391.31   3
   0   3   5 63328.6 1504.39   9
   0  -3  -6 2603.09 228.346   3
   0  -3  -6 2680.70 256.002   5
   0  -3  -6 2445.99 168.671  16
   0   3   6 2378.79 247.340   9
   0  -3  -6 2430.83 256.320   2
   0   3   6 2648.10 207.698   1
   0  -3  -6 2474.87 221.392   7
   0   3   7 2335.98 260.166   9
   0   3   7 2839.17 233.219   1
   0  -3  -7 2899.18 289.311   2
   0  -3  -7 2893.74 282.706   5
   0  -3  -7 2934.46 257.757   3
   0  -3  -7 2731.74 244.079   7
   0  -3  -8 8541.20 463.083   7
   0  -3  -8 8930.97 539.471   2
   0   3   8 8781.39 529.444   9
   0  -3  -8 8934.13 482.136   3
   0  -3  -8 8699.24 514.164   5
   0   3   8 8706.99 436.328   1
   0   3   9 11905.9 664.797   9
   0  -3  -9 10838.9 565.108   3
   0   3   9 9781.80 493.041   1
   0  -3  -9 10786.8 620.597   5
   0  -3 -10 9413.01 601.510   5
   0  -3 -10 8705.81 539.373   3
   0   3  10 9563.88 625.444   9
   0   3  10 8292.21 649.442   6
   0  -3 -11 14891.3 754.010   3
   0   3  11 14736.2 907.018   6
   0   3  11 14098.4 807.180   9
   0  -3 -11 14200.3 787.330   5
   0   3  12 39706.5 1477.05   9
   0  -3 -12 34646.6 1287.24   3
   0   3  12 35990.6 1532.96   6
   0  -3 -12 35752.1 1382.93   5
   0  -4  13 2906.10 409.579   9
   0   4 -13 2879.47 367.289  11
   0   4 -13 3309.71 428.409   3
   0  -4  13 3482.07 481.873   6
   0   4 -13 3359.20 445.024   5
   0   4 -13 3164.00 405.481  16
   0  -4  12 3059.98 432.792   6
   0   4 -12 3098.33 397.326   3
   0  -4  12 3379.13 412.905   9
   0   4 -12 3643.64 404.036  16
   0   4 -12 4141.97 454.833   5
   0   4 -12 3331.31 374.105  11
   0  -4  11 6831.01 588.335  10
   0   4 -11 6237.16 503.492  16
   0   4 -11 5688.99 470.928  11
   0  -4  11 6410.71 528.508   9
   0   4 -11 6294.34 524.144   5
   0  -4  11 5228.75 535.594   6
   0   4 -11 6116.52 516.069   3
   0  -4  10 114.488 132.123   6
   0   4 -10-91.0343 102.567  11
   0   4 -10-161.814 151.414   3
   0   4 -10-2.27409 108.838  16
   0   4 -10-83.6751 124.767   5
   0  -4  10 57.7153 98.9947   9
   0  -4  10 47.2798 132.188  10
   0   4  -9 39076.4 1250.95   3
   0   4  -9 38519.9 1249.31   5
   0   4  -9 37451.4 1182.67  11
   0  -4   9 36234.2 1338.00   6
   0  -4   9 36651.3 1303.09  10
   0   4  -9 38471.6 1227.13  16
   0  -4   9 35917.2 1224.29   9
   0   4  -8 5935.40 420.793   5
   0   4  -8 5778.35 428.722   3
   0   4  -8 6179.43 420.258  16
   0  -4   8 5535.23 459.297   6
   0  -4   8 5984.34 433.174   9
   0  -4   8 5950.04 455.514  10
   0   4  -8 5804.78 402.773  11
   0  -4   7 1420.83 202.909   9
   0   4  -7 1359.55 198.053   5
   0  -4   7 1603.33 227.537  10
   0   4  -7 1273.45 185.712  16
   0  -4   7 1668.08 253.016   6
   0  -4   7 1730.78 210.493  14
   0   4  -7 1241.50 186.239   3
   0   4  -7 1658.61 215.319  11
   0   4  -6 43253.1 1145.10  11
   0  -4   6 42148.7 1168.62   9
   0  -4   6 41880.8 1094.81  14
   0  -4   6 40823.4 1257.87   6
   0  -4   6 40167.7 1197.16  10
   0   4  -6 41587.5 1141.94   5
   0   4  -6 42629.8 1143.39   3
   0   4  -6 40685.2 1129.88  16
   0   4  -6 40708.6 920.073   8
   0   4  -5 4338.85 300.429  11
   0   4  -5 4671.65 235.940   8
   0  -4   5 4641.58 342.991  10
   0  -4   5 4534.61 312.901   9
   0   4  -5 4157.65 151.199  15
   0  -4   5 4715.68 361.223   6
   0   4  -5 4795.99 309.555   5
   0  -4   5 4649.01 290.591  14
   0   4  -5 4678.87 305.259  16
   0   4  -5 4833.75 309.067   3
   0   4  -4 75187.7 1552.14  16
   0   4  -4 72955.7 1428.33   8
   0   4  -4 75739.4 1595.24  11
   0   4  -4 73978.8 1569.05   5
   0   4  -4 68496.0 1236.20  15
   0  -4   4 75346.5 1741.40   6
   0  -4   4 75853.6 1504.17  14
   0  -4   4 73243.6 1658.28  10
   0   4  -4 75905.1 1576.16   3
   0  -4   3 437.600 95.3986   4
   0   4  -3 299.044 84.5496   5
   0   4  -3 200.187 73.7283  16
   0  -4   3 176.661 83.9332  10
   0   4  -3 189.783 74.4089   3
   0  -4   3 308.357 113.419   6
   0   4  -3 299.299 75.6155   8
   0   4  -3 357.503 47.8062  15
   0   4  -3 321.823 103.709  11
   0  -4   3 267.075 77.4859  14
   0  -4   2 184739. 3444.79   2
   0  -4   2 189341. 3424.44  10
   0  -4   2 184016. 3488.60   6
   0   4  -2 184846. 3236.46   8
   0   4  -2 189487. 3293.62   3
   0   4  -2 188177. 3074.63  15
   0  -4   2 182834. 3259.94   4
   0   4  -2 188835. 3333.11  11
   0   4  -2 187247. 3300.81   5
   0  -4   2 187136. 3185.71  14
   0  -4   1 11319.7 487.680   2
   0   4  -1 12481.7 431.347   3
   0  -4   1 11068.0 506.756   6
   0   4  -1 12361.7 420.417   8
   0  -4   1 11434.6 399.332   4
   0   4  -1 12012.8 343.561  15
   0   4  -1 11375.2 436.139  11
   0   4  -1 11395.3 417.792   5
   0  -4   1 12294.6 497.419  10
   0  -4   1 11980.7 362.479  14
   0   4   0 128409. 2227.20  15
   0   4   0 127364. 2290.73   3
   0  -4   0 121778. 2183.81  14
   0  -4   0 126821. 2524.69   6
   0   4   0 130927. 2329.74   8
   0  -4   0 125269. 2446.07   2
   0  -4   0 125262. 2254.72   4
   0   4   0 128741. 2357.56  11
   0  -4   0 129284. 2463.48  10
   0  -4  -1 13201.5 517.124   2
   0   4   1 12876.3 489.044  13
   0   4   1 13871.7 465.919   8
   0   4   1 13453.5 416.877  15
   0   4   1 13387.4 467.602  11
   0  -4  -1 12997.7 408.781   4
   0   4   1 12321.3 482.343   9
   0  -4  -1 13828.1 537.563  10
   0  -4  -1 13569.2 493.308   7
   0   4   2 979.875 123.955   8
   0  -4  -2 899.741 147.740  10
   0   4   2 746.631 106.423  11
   0  -4  -2 890.640 124.111   7
   0  -4  -2 925.169 96.8009  16
   0   4   2 767.921 129.571   9
   0   4   2 952.778 113.766  15
   0  -4  -2 734.726 92.6065   4
   0  -4  -2 672.755 129.808   2
   0   4   2 706.336 116.758  13
   0   4   3 18256.5 641.340  13
   0   4   3 19272.9 575.663  11
   0   4   3 19826.2 611.943   8
   0  -4  -3 20671.8 643.007   7
   0  -4  -3 19351.2 674.004   2
   0  -4  -3 19016.3 495.401  16
   0  -4  -3 19347.5 553.873   4
   0  -4  -3 18835.9 699.693  10
   0   4   3 20384.6 595.267  15
   0   4   3 19883.4 684.593   9
   0   4   4 7009.92 321.119  11
   0  -4  -4 6847.88 259.183  16
   0   4   4 6724.47 384.682  13
   0  -4  -4 6895.53 394.084   2
   0  -4  -4 7142.93 418.183  10
   0   4   4 7513.77 363.543   8
   0  -4  -4 7925.92 383.752   7
   0   4   4 7190.22 407.606   9
   0  -4  -5 140850. 2789.23   2
   0  -4  -5 138295. 2827.39  10
   0   4   5 147310. 2570.09  11
   0   4   5 137617. 2786.83  13
   0  -4  -5 134768. 2656.79   7
   0   4   5 141999. 2638.13   8
   0   4   5 139460. 2796.30   9
   0  -4  -5 134922. 2600.06   3
   0   4   5 136429. 2625.29   1
   0  -4  -5 135649. 2704.63   5
   0   4   6 39442.1 1025.50   8
   0  -4  -6 37877.3 1144.54   2
   0  -4  -6 39710.5 1116.82   5
   0   4   6 36935.5 1136.13   9
   0  -4  -6 37021.6 1042.96   7
   0  -4  -6 37578.9 1178.41  10
   0   4   6 38511.7 1168.92  13
   0   4   6 39306.2 1029.26   1
   0  -4  -6 37367.1 1022.15   3
   0   4   7 16449.7 630.043   1
   0  -4  -7 16132.8 728.076   2
   0   4   7 15939.3 725.006   9
   0   4   7 17143.6 764.810  13
   0  -4  -7 16365.4 641.517   3
   0  -4  -7 16958.1 709.323   5
   0   4   8 7334.49 503.228   9
   0  -4  -8 5947.41 456.290   2
   0  -4  -8 6847.87 473.424   5
   0   4   8 6267.10 399.281   1
   0  -4  -8 5747.82 392.536   3
   0  -4  -9 977.871 220.700   2
   0   4   9 687.913 183.817   9
   0  -4  -9 825.972 203.486   5
   0  -4  -9 1192.96 196.929   3
   0   4   9 1022.93 184.420   1
   0  -4 -10 7069.75 531.306   5
   0   4  10 6931.30 553.672   9
   0   4  11 7926.31 617.293   9
   0   4  11 7839.72 685.201   6
   0  -4 -11 8364.04 609.494   5
   0   4  12 2688.27 386.672   9
   0  -4 -12 3213.68 410.190   5
   0   4  12 2530.44 434.224   6
   0   5 -13 4182.09 457.199  11
   0  -5  13 4343.63 548.119   6
   0   5 -13 3480.69 440.270  16
   0  -5  13 4105.15 493.166   9
   0   5 -13 5181.81 547.762   5
   0   5 -13 4098.14 487.582   3
   0   5 -12 33.0768 112.388   5
   0  -5  12-205.937 145.820   9
   0  -5  12 112.548 139.951   6
   0   5 -12-6.48069 121.865  11
   0   5 -12 160.550 165.120   3
   0   5 -12 143.584 157.167  16
   0   5 -11 5654.82 483.623  11
   0   5 -11 5856.35 515.913   3
   0   5 -11 5139.72 502.970   5
   0  -5  11 5911.35 525.691   9
   0  -5  11 5808.95 574.670   6
   0   5 -11 6051.70 512.677  16
   0  -5  10 3139.01 372.884   9
   0  -5  10 3216.46 388.935  10
   0   5 -10 3035.41 349.320  11
   0   5 -10 3449.80 365.794  16
   0  -5  10 3358.10 417.542   6
   0   5 -10 3272.87 369.473   3
   0   5 -10 2916.78 360.381   5
   0   5  -9 45031.1 1412.49   3
   0   5  -9 48326.0 1416.98  16
   0   5  -9 43797.6 1408.22   5
   0   5  -9 44510.3 1368.24  11
   0  -5   9 43217.3 1411.32   9
   0  -5   9 43860.1 1467.89  10
   0  -5   9 44273.4 1544.78   6
   0  -5   8 22189.0 902.229   9
   0   5  -8 21910.0 861.728  16
   0   5  -8 21564.3 864.033  11
   0  -5   8 20088.5 898.487  10
   0  -5   8 20265.7 956.772   6
   0   5  -8 22601.7 889.907   3
   0   5  -8 22067.7 885.285   5
   0   5  -7 11152.7 570.596   5
   0   5  -7 9308.75 519.036  11
   0  -5   7 9893.79 616.698   6
   0  -5   7 9189.18 534.823   9
   0  -5   7 9538.67 568.728  10
   0   5  -7 9857.28 541.850   3
   0   5  -7 8573.09 496.041  16
   0  -5   7 10332.2 512.572  14
   0   5  -6 13790.0 477.978   8
   0  -5   6 12913.2 646.987  10
   0  -5   6 13555.3 705.870   6
   0   5  -6 12747.2 599.709  11
   0  -5   6 13755.4 558.109  14
   0   5  -6 14046.2 601.697  16
   0   5  -6 13614.5 608.291   5
   0  -5   6 13497.5 624.964   9
   0   5  -6 13354.2 600.288   3
   0   5  -5 95326.1 1891.68   8
   0   5  -5 97060.2 2114.98  11
   0  -5   5 96408.4 2185.96  10
   0  -5   5 98428.8 2297.15   6
   0   5  -5 100903. 2107.42   5
   0   5  -5 93800.9 2064.71  16
   0  -5   5 101551. 2004.44  14
   0   5  -5 100162. 2100.10   3
   0  -5   4 134113. 2819.67   6
   0   5  -4 126624. 2196.76  15
   0   5  -4 134201. 2600.08   3
   0  -5   4 138105. 2601.56   4
   0   5  -4 135753. 2635.46  11
   0   5  -4 131712. 2555.74  16
   0  -5   4 135239. 2727.54  10
   0   5  -4 131499. 2594.84   5
   0   5  -4 136678. 2461.41   8
   0  -5   4 134699. 2484.42  14
   0   5  -3 3286.79 154.348  15
   0   5  -3 3339.54 227.199   8
   0  -5   3 3411.30 222.984  14
   0  -5   3 3241.39 289.886  10
   0  -5   3 3278.52 311.011   6
   0   5  -3 4109.63 280.945   3
   0   5  -3 3288.08 255.591   5
   0   5  -3 4321.19 296.725  11
   0  -5   3 3095.05 239.668   4
   0  -5   3 3809.97 321.823   2
   0  -5   2 198220. 3516.62   4
   0  -5   2 198653. 3747.25   2
   0   5  -2 192348. 3296.08  15
   0  -5   2 201139. 3398.13  14
   0   5  -2 191990. 3497.27   8
   0   5  -2 194910. 3602.00  11
   0   5  -2 201742. 3550.15   5
   0   5  -2 201703. 3550.25   3
   0  -5   2 197226. 3799.53   6
   0  -5   2 203324. 3722.85  10
   0   5  -1 134811. 2459.55   3
   0   5  -1 129445. 2287.23  15
   0   5  -1 130404. 2441.57   8
   0  -5   1 131216. 2705.91   6
   0  -5   1 131741. 2623.17  10
   0  -5   1 127009. 2294.94  14
   0  -5   1 129779. 2403.36   4
   0  -5   1 125332. 2624.69   2
   0   5  -1 130353. 2513.65  11
   0  -5   0 223.841 106.945  10
   0   5   0 248.375 82.3611   3
   0   5   0 257.845 89.8094   8
   0   5   0 438.420 90.1710  15
   0   5   0 166.309 88.5158  11
   0  -5   0 155.533 105.279   2
   0  -5   0 151.121 57.2476  14
   0  -5   0 154.595 63.9686   4
   0  -5   0 189.932 109.442   6
   0   5   1 11436.7 404.606  15
   0   5   1 11755.9 461.572   8
   0  -5  -1 11714.3 541.905  10
   0  -5  -1 10610.5 507.134   2
   0   5   1 10478.7 478.506   9
   0  -5  -1 10265.7 381.972   4
   0   5   1 10664.7 476.698  13
   0   5   1 10730.1 459.101  11
   0  -5  -1 10415.8 351.918  14
   0  -5  -1 11038.9 488.931   7
   0  -5  -2 158.950 57.0942   4
   0   5   2 150.352 83.0686   9
   0   5   2 319.601 89.5185  15
   0   5   2 130.296 66.8036  13
   0   5   2 296.358 107.539   8
   0  -5  -2 157.704 57.7291  16
   0  -5  -2 179.803 84.9381   7
   0   5   2 202.743 77.2464  11
   0  -5  -2 221.703 98.7767   2
   0  -5  -2 72.3492 93.5142  10
   0   5   3 4844.37 303.616   8
   0  -5  -3 4180.37 319.311   2
   0   5   3 4108.40 306.591  13
   0  -5  -3 4364.20 300.716   7
   0   5   3 4373.33 278.316  11
   0   5   3 5057.83 344.191   9
   0  -5  -3 4467.09 252.023   4
   0  -5  -3 4044.94 335.230  10
   0   5   4 28100.3 791.311  11
   0   5   4 28823.4 854.699   8
   0   5   4 27903.7 921.349   9
   0  -5  -4 27688.4 919.171   2
   0  -5  -4 27407.6 851.908   7
   0   5   4 26108.7 882.014  13
   0  -5  -4 28026.8 957.023  10
   0   5   5 3159.76 298.615  13
   0   5   5 3375.78 273.657   1
   0  -5  -5 2529.02 257.869   5
   0   5   5 3756.04 282.000   8
   0   5   5 2755.63 282.525   9
   0  -5  -5 3199.16 321.147  10
   0  -5  -5 3067.22 296.870   2
   0  -5  -5 2995.00 237.437   3
   0  -5  -6 21469.1 842.967   2
   0   5   6 21020.5 837.626   9
   0   5   6 20099.4 726.883   8
   0  -5  -6 20207.0 775.422   5
   0  -5  -6 21036.9 874.099  10
   0   5   6 19792.3 724.533   1
   0   5   6 20554.1 835.068  13
   0   5   7 9564.94 577.836   9
   0  -5  -7 10219.5 589.283   2
   0  -5  -7 10496.2 634.657  10
   0   5   7 9377.48 490.963   1
   0  -5  -7 8687.29 521.121   5
   0  -5  -8 192.200 133.123   2
   0  -5  -8 654.968 182.393   5
   0   5   8 617.773 157.346   1
   0   5   8 726.935 202.182   9
   0  -5  -9 519.895 188.732   2
   0   5   9 537.266 160.517   1
   0  -5  -9 440.896 173.650   5
   0   5   9 557.360 176.655   9
   0  -5 -10 353.949 171.547   5
   0   5  10 759.065 216.416   9
   0   5  10 446.716 150.772   1
   0  -5 -10 734.545 212.841   2
   0   5  11 4450.85 471.516   9
   0  -5 -11 2848.35 376.891   5
   0   6 -12 403.496 181.584  11
   0   6 -12 169.727 145.001  16
   0   6 -12 236.838 159.053   5
   0  -6  12 104.972 124.585   9
   0   6 -12 286.622 159.746   3
   0  -6  12 657.972 237.394   6
   0   6 -11 9277.54 640.494  11
   0   6 -11 9930.74 696.388   3
   0   6 -11 9019.29 643.503  16
   0  -6  11 9226.16 736.243   6
   0   6 -11 8332.92 641.940   5
   0  -6  11 8598.72 660.964   9
   0   6 -10 4452.89 429.114  11
   0   6 -10 4415.45 429.566  16
   0  -6  10 5520.40 558.212   6
   0   6 -10 4146.97 426.257   5
   0   6 -10 4667.08 459.859   3
   0  -6  10 4483.15 454.352   9
   0   6  -9 75203.4 1996.18  11
   0   6  -9 79428.8 2078.41   5
   0   6  -9 79037.2 2018.85  16
   0  -6   9 76767.7 2230.08   6
   0  -6   9 73560.1 2050.26   9
   0  -6   9 70898.1 2057.29  10
   0   6  -9 76754.2 2047.45   3
   0  -6   8 93655.9 2470.00   6
   0  -6   8 88325.9 2306.68  10
   0   6  -8 95660.7 2291.08   5
   0   6  -8 92708.1 2218.67  16
   0   6  -8 94917.7 2259.78  11
   0  -6   8 89876.9 2275.16   9
   0   6  -8 92737.5 2268.29   3
   0   6  -7 1357.11 224.979  11
   0   6  -7 1355.01 219.286   5
   0   6  -7 1066.49 200.332   3
   0  -6   7 1275.54 228.390  10
   0  -6   7 1419.87 215.534  14
   0  -6   7 1729.40 285.023   6
   0   6  -7 1129.22 195.381  16
   0  -6   6-7.70038 109.538   6
   0   6  -6 20.7574 93.9320  11
   0  -6   6-56.9902 97.9565  10
   0   6  -6 90.7346 116.823   5
   0   6  -6 21.7360 94.1583  16
   0   6  -6 99.9464 73.6607   8
   0  -6   6 88.3323 96.9970   4
   0  -6   6 204.121 107.959  14
   0   6  -6 97.3083 95.3826   3
   0   6  -5 62.3572 83.0053   5
   0  -6   5 67.9143 86.1878   4
   0   6  -5 1.97743 67.7365   8
   0   6  -5-34.8786 95.3093   3
   0  -6   5 60.4575 110.600   6
   0  -6   5-65.7597 124.197  10
   0  -6   5 45.7875 129.682   2
   0   6  -5-38.0275 101.664  11
   0  -6   5-15.8400 81.4912  14
   0  -6   4 4758.37 414.063   6
   0  -6   4 4565.83 290.033  14
   0  -6   4 4488.24 323.745   4
   0   6  -4 4731.03 297.507   8
   0   6  -4 4462.32 330.818   5
   0   6  -4 4706.02 350.943  11
   0   6  -4 4408.22 327.114   3
   0  -6   4 4435.53 367.167  10
   0  -6   4 4547.33 390.736   2
   0   6  -3 1782.49 129.174  15
   0  -6   3 1964.93 208.363   4
   0   6  -3 2143.56 219.890   5
   0   6  -3 2036.08 201.623   8
   0   6  -3 1814.29 206.027   3
   0  -6   3 1990.76 259.360   2
   0   6  -3 2244.38 241.213  11
   0  -6   3 2004.09 277.445   6
   0  -6   3 1864.99 240.517  10
   0  -6   3 1816.62 170.106  14
   0   6  -2 173.387 84.8824   3
   0  -6   2 253.618 71.8088  14
   0   6  -2 196.499 77.6651   5
   0   6  -2 406.660 118.366  11
   0   6  -2 325.393 98.4058   8
   0  -6   2 227.475 95.4699  10
   0  -6   2 511.964 148.077   2
   0  -6   2 215.904 78.2271   4
   0  -6   2 387.238 163.226   6
   0   6  -2 294.849 64.5873  15
   0  -6   1 85024.9 1650.43  14
   0  -6   1 85678.1 1754.26   4
   0  -6   1 82532.1 2011.99   2
   0   6  -1 88585.1 1836.26   8
   0  -6   1 85464.4 2011.11  10
   0   6  -1 87516.5 1657.65  15
   0   6  -1 83799.2 1891.95  11
   0   6  -1 88522.4 1825.71   3
   0  -6   1 85834.5 2103.48   6
   0  -6   0 22664.7 665.343   4
   0   6   0 23580.7 794.672  11
   0  -6   0 22058.7 841.888   2
   0   6   0 22836.0 642.352  15
   0   6   0 23522.8 749.896   8
   0  -6   0 22205.0 593.956  14
   0  -6   0 24113.1 934.340   6
   0   6   0 23647.0 721.531   3
   0  -6   0 24184.7 879.225  10
   0   6   1 4366.66 302.943   8
   0  -6  -1 4226.17 343.365   2
   0   6   1 4384.93 328.795   9
   0  -6  -1 4248.39 325.691   7
   0  -6  -1 3924.76 339.080  10
   0   6   1 4777.77 278.038  15
   0   6   1 4275.82 310.724  11
   0  -6  -1 3964.40 241.601   4
   0  -6  -2 2353.84 241.756   7
   0   6   2 2378.63 209.077  15
   0   6   2 2651.80 268.738   9
   0   6   2 2392.65 244.956   8
   0  -6  -2 2152.60 178.415   4
   0  -6  -2 2655.34 278.982   2
   0   6   2 2239.91 228.299  11
   0  -6  -2 2357.27 273.332  10
   0   6   2 2613.86 254.433  13
   0   6   3 555.033 123.009  13
   0  -6  -3 449.805 150.116  10
   0  -6  -3 567.192 98.6428   4
   0  -6  -3 570.833 127.829   7
   0   6   3 531.706 123.327  11
   0   6   3 563.797 135.162   8
   0  -6  -3 604.809 148.527   2
   0   6   3 446.886 131.420   9
   0   6   4 4599.43 323.866   1
   0  -6  -4 4563.14 366.561   2
   0  -6  -4 4633.99 397.064  10
   0   6   4 3951.06 333.731  13
   0   6   4 3934.32 342.548   9
   0   6   4 4489.59 333.851   8
   0  -6  -5 17455.3 770.186   2
   0  -6  -5 16984.1 694.763   5
   0   6   5 17559.6 689.213   1
   0   6   5 18374.0 721.635   8
   0   6   5 16669.5 753.014   9
   0  -6  -5 17499.0 807.805  10
   0   6   6 7740.38 514.215   9
   0  -6  -6 7561.83 541.196  10
   0  -6  -6 7278.32 470.754   5
   0   6   6 7700.25 456.714   1
   0  -6  -6 8730.42 546.154   2
   0   6   6 8535.43 480.404   8
   0  -6  -7 7156.88 515.138   2
   0  -6  -7 6053.84 444.066   5
   0   6   7 5904.88 469.430   9
   0  -6  -7 5600.38 487.066  10
   0   6   7 5612.48 408.536   1
   0   6   8-22.4890 108.003   1
   0   6   8-61.9651 102.892   9
   0  -6  -8-54.3905 108.842   2
   0  -6  -8 162.940 152.634   5
   0   6   9 2229.24 319.335   9
   0   6   9 1771.76 255.665   1
   0  -6  -9 1510.39 263.957   5
   0  -6  -9 1781.92 296.202   2
   0  -6 -10-47.8757 142.221   5
   0  -6 -10-177.685 160.877   2
   0   6  10-30.0607 127.233   1
   0   6  10 52.1524 129.820   9
   0  -7  12-3.38758 152.875   6
   0  -7  12 87.0852 167.060   9
   0   7 -12-68.5361 141.688  11
   0   7 -12-80.2592 149.661   3
   0   7 -11 352.792 164.772  11
   0   7 -11 699.343 228.599   3
   0  -7  11 780.484 259.178   6
   0  -7  11 704.600 208.541   9
   0   7 -10 3750.28 416.276   3
   0   7 -10 3473.94 393.476  11
   0  -7  10 2751.93 421.496   6
   0   7  -9 5977.92 508.227   3
   0  -7   9 6302.98 592.849   6
   0   7  -9 5788.41 500.554   5
   0   7  -9 5433.26 478.531  11
   0  -7   9 5782.74 516.697  10
   0  -7   8 26945.1 961.413  14
   0  -7   8 24469.1 1074.15  10
   0   7  -8 25317.6 1036.40  11
   0  -7   8 26543.7 1209.70   6
   0  -7   8 25642.6 1041.50   4
   0   7  -8 27219.1 1081.19   3
   0   7  -8 26102.1 1059.51   5
   0  -7   7 2483.51 270.434  14
   0   7  -7 2177.07 277.845   5
   0  -7   7 1913.71 319.275   6
   0   7  -7 2088.79 279.152  11
   0  -7   7 1777.49 272.154  10
   0   7  -7 2123.21 289.837   3
   0  -7   7 2127.88 285.276   4
   0  -7   6 750.673 161.179  14
   0  -7   6 514.579 165.697  10
   0   7  -6 220.225 107.381   5
   0  -7   6 415.149 171.042   2
   0  -7   6 294.174 127.596   4
   0  -7   6 224.959 157.032   6
   0   7  -6 181.484 127.389  11
   0   7  -6 390.165 105.386   8
   0   7  -6 260.644 108.590   3
   0  -7   5-18.6928 102.946   2
   0   7  -5 49.9792 91.4465   5
   0  -7   5-36.3366 103.128  10
   0   7  -5-130.923 146.274  11
   0  -7   5 93.6984 118.736   6
   0  -7   5 99.6701 89.8391  14
   0  -7   5 19.9201 79.8843   4
   0   7  -5-26.0923 63.5424   8
   0   7  -4 5609.65 387.197   5
   0  -7   4 5672.45 465.031   2
   0  -7   4 5770.64 387.148   4
   0   7  -4 6111.87 411.045   3
   0   7  -4 5897.91 424.037  11
   0  -7   4 5609.39 492.667   6
   0  -7   4 5963.08 452.531  10
   0   7  -4 5969.25 361.522   8
   0  -7   4 5827.98 339.126  14
   0   7  -3 2104.01 236.882   3
   0  -7   3 2702.18 332.456   6
   0   7  -3 2502.43 278.351  11
   0   7  -3 2420.77 243.497   5
   0  -7   3 2118.73 192.137  14
   0  -7   3 2488.60 291.832  10
   0   7  -3 1987.88 213.299   8
   0  -7   3 2081.89 279.178   2
   0  -7   2 972.329 193.197  10
   0   7  -2 1148.00 178.534   3
   0   7  -2 918.938 151.255   8
   0  -7   2 674.951 108.013  14
   0   7  -2 1071.60 123.386  15
   0  -7   2 711.200 186.250   2
   0  -7   2 854.310 213.825   6
   0   7  -2 739.330 165.180  11
   0   7  -1 2115.09 182.673  15
   0   7  -1 2161.27 225.626   8
   0   7  -1 2142.35 253.233  11
   0  -7   1 1742.60 272.567   6
   0   7  -1 2111.07 218.423   3
   0  -7   1 1853.49 259.001   2
   0  -7   1 1683.33 246.571  10
   0  -7   0 113.832 106.870   2
   0   7   0 50.3356 85.5133   8
   0   7   0 148.280 107.648  11
   0   7   0 166.791 79.2167  15
   0  -7   0 63.0322 110.166  10
   0  -7   0 141.043 125.710   6
   0  -7  -1 55786.1 1555.55  10
   0   7   1 56912.5 1403.74   8
   0  -7  -1 50701.0 1443.40   7
   0   7   1 53518.9 1418.83  11
   0   7   1 54086.8 1248.71  15
   0  -7  -1 51674.0 1499.65   2
   0   7   1 49233.2 1406.08   9
   0  -7  -2 11513.4 648.061  10
   0  -7  -2 10698.0 604.184   2
   0   7   2 11443.8 561.983  11
   0   7   2 11034.6 581.129   9
   0   7   2 12454.3 573.549   8
   0  -7  -3 2025.83 285.456  10
   0  -7  -3 2115.70 274.632   2
   0   7   3 1646.71 235.420   9
   0   7   3 2399.37 263.650   8
   0   7   3 2151.48 233.888   1
   0   7   4 393.088 138.150   8
   0  -7  -4 239.713 138.008   2
   0   7   4 265.658 119.332   9
   0  -7  -4 234.048 146.076  10
   0   7   4 280.771 119.907   1
   0   7   5 19912.4 805.547   8
   0  -7  -5 20178.4 924.168  10
   0   7   5 19096.1 787.390   1
   0  -7  -5 20179.2 789.252   5
   0   7   5 19454.8 854.581   9
   0  -7  -5 21827.4 913.159   2
   0  -7  -6 4596.04 395.010   5
   0  -7  -6 5259.43 453.419   2
   0   7   6 4939.79 391.172   1
   0  -7  -6 4401.53 447.511  10
   0   7   6 5204.76 440.270   9
   0   7   6 5106.27 406.352   8
   0  -7  -7 148.948 138.671   2
   0  -7  -7 573.059 210.734  10
   0   7   7 474.310 167.206   9
   0  -7  -7-86.7842 120.490   5
   0   7   7 200.860 131.328   1
   0   7   8 163.139 123.079   1
   0  -7  -8 268.646 173.112  10
   0  -7  -8 255.657 171.022   5
   0  -7  -8 340.969 185.224   2
   0   7   8-88.6537 112.278   9
   0   7   9 2137.49 297.144   1
   0   7   9 2794.23 374.454   9
   0  -7  -9 2019.36 332.921   2
   0  -7  -9 2711.32 350.173   5
   0  -8  11 115.933 171.429   6
   0   8 -11 372.651 182.117  11
   0   8 -11 246.437 156.057   3
   0   8 -10 1535.93 290.001  11
   0  -8  10 1100.63 291.587   6
   0   8 -10 1122.39 260.970   3
   0   8  -9-94.5295 141.495  11
   0   8  -9 163.328 149.365   3
   0  -8   9-201.981 176.435   6
   0  -8   8 597.197 229.214   2
   0  -8   8 788.817 255.754   6
   0   8  -8 402.015 168.229  11
   0  -8   8 533.236 181.252  10
   0   8  -8 574.607 188.359   3
   0  -8   7 270.951 146.627   6
   0  -8   7 121.993 104.707  14
   0   8  -7-128.597 126.537   3
   0  -8   7 111.051 123.134  10
   0   8  -7-247.204 171.443  11
   0  -8   7 114.292 154.670   2
   0   8  -6 1929.74 271.706   3
   0   8  -6 1806.24 272.850  11
   0  -8   6 2180.51 311.891  10
   0  -8   6 1901.53 229.713  14
   0  -8   6 1997.75 336.529   6
   0   8  -6 1808.77 218.882   8
   0  -8   6 1786.10 307.368   2
   0  -8   5 154.233 136.755   2
   0   8  -5 380.373 147.480  11
   0  -8   5 224.235 164.690   6
   0   8  -5 271.066 138.724   3
   0   8  -5 233.108 101.144   8
   0  -8   5 154.353 96.7586  14
   0  -8   5 290.152 151.748  10
   0   8  -4 1097.52 176.323   8
   0  -8   4 1078.18 222.646  10
   0  -8   4 1592.07 296.977   6
   0  -8   4 1292.84 253.762   2
   0   8  -4 1630.50 250.842  11
   0   8  -3 503.669 133.239   8
   0  -8   3 674.560 206.158   2
   0  -8   3 648.078 194.626   6
   0  -8   3 719.742 186.465  10
   0   8  -3 732.535 166.573  11
   0  -8   2 966.303 236.177   6
   0  -8   2 800.218 202.482   2
   0  -8   2 741.148 185.249  10
   0   8  -2 1102.89 179.840   8
   0   8  -2 1240.63 215.038  11
   0   8  -1 256.047 108.962   8
   0   8  -1 281.852 90.3956  15
   0   8  -1 460.550 151.316  11
   0  -8   1 452.243 164.715   2
   0  -8   1 271.321 153.762  10
   0  -8   1 493.712 200.258   6
   0   8   0 1313.29 212.754   9
   0   8   0 1710.37 248.355  11
   0   8   0 1645.31 223.533   8
   0  -8   0 1634.17 269.413  10
   0  -8   0 1880.74 275.258   2
   0  -8   0 1579.42 248.929   7
   0   8   1 9947.81 560.045   8
   0   8   1 9949.75 573.140   9
   0  -8  -1 10812.6 639.966   2
   0   8   1 11616.3 609.707  11
   0  -8  -1 10920.0 664.946  10
   0  -8  -2 2735.85 338.989  10
   0   8   2 3947.12 336.055   1
   0   8   2 3781.79 348.872   8
   0  -8  -2 2885.92 335.388   2
   0   8   2 3005.41 319.469   9
   0   8   3 92810.9 2092.97   1
   0   8   3 89048.8 2160.52   8
   0  -8  -3 92872.4 2298.48   2
   0  -8  -3 91041.7 2348.29  10
   0   8   3 87647.7 2195.30   9
   0   8   4 10303.7 618.658   9
   0  -8  -4 10930.5 688.169  10
   0   8   4 11352.4 611.625   8
   0  -8  -4 11029.0 655.109   2
   0   8   4 10547.8 575.639   1
   0   8   5 14123.2 703.353   8
   0  -8  -5 13388.1 788.539  10
   0   8   5 13510.4 726.545   9
   0   8   5 12947.7 662.402   1
   0  -8  -5 13197.3 737.379   2
   0  -8  -6 280.160 162.470  10
   0   8   6 733.493 193.251   9
   0  -8  -6 592.399 169.613   2
   0   8   6 559.742 171.145   1
   0   8   6 477.415 165.973   8
   0   8   7 2585.83 338.786   9
   0  -8  -7 3043.55 380.421   2
   0  -8  -7 2393.45 367.915  10
   0   8   7 2421.18 315.039   1
   0  -8  -8 823.519 237.662   2
   0   8   8 716.864 208.160   1
   0  -8  -8 1487.80 316.231  10
   0   8   8 1242.41 261.723   9
   0   9 -10 3557.42 445.925   3
   0  -9  10 3070.39 474.203   6
   0   9 -10 2862.75 409.223  11
   0  -9  10 3131.25 479.123   2
   0   9  -9 1455.80 303.650  11
   0  -9   9 1151.54 333.951   2
   0  -9   9 2095.49 395.391   6
   0   9  -9 1433.50 297.966   3
   0  -9   8 2727.97 428.580   2
   0  -9   8 2449.92 405.201   6
   0   9  -8 2352.75 351.406  11
   0  -9   7 2423.12 387.092   6
   0  -9   7 1947.06 348.280   2
   0   9  -7 2110.98 320.719  11
   0  -9   7 2066.66 328.675  10
   0  -9   6 3585.76 421.920  10
   0   9  -6 3499.82 325.591   8
   0  -9   6 4303.47 484.576   2
   0  -9   6 4926.49 542.990   6
   0   9  -6 3901.44 419.918  11
   0   9  -5 1601.59 225.095   8
   0  -9   5 1198.21 265.093   2
   0   9  -5 1584.26 278.138  11
   0  -9   5 1411.24 313.594   6
   0  -9   5 1280.36 261.793  10
   0   9  -4 1347.36 248.331  11
   0   9  -4 1457.09 216.828   8
   0  -9   4 1441.78 292.336   6
   0  -9   4 1295.98 280.699   2
   0  -9   4 1606.86 292.646  10
   0  -9   3 17112.5 886.598  10
   0   9  -3 18819.6 880.702  11
   0  -9   3 18058.4 947.861   2
   0  -9   3 18823.8 1028.43   6
   0   9  -3 17114.9 748.169   8
   0   9  -2 574.176 159.043   8
   0  -9   2 67.6454 113.915   2
   0   9  -2 405.720 161.980  11
   0  -9   2 98.0243 145.846  10
   0  -9   2 247.047 170.622   6
   0   9  -1 1036.81 193.381   8
   0  -9   1 719.665 197.141   2
   0  -9   1 866.242 222.352  10
   0  -9   1 553.430 200.179   6
   0   9  -1 870.328 200.300  11
   0  -9   0 1638.71 288.336  10
   0   9   0 1884.18 251.151   8
   0   9   0 1741.22 226.996   1
   0  -9   0 1632.17 269.092   2
   0   9   0 1589.54 262.255  11
   0  -9  -1 14586.7 829.870  10
   0   9   1 15949.5 747.082   8
   0  -9  -1 14863.2 811.653   2
   0   9   1 16152.5 703.515   1
   0  -9  -2 49385.8 1624.47  10
   0   9   2 45875.7 1406.73   8
   0   9   2 45947.3 1356.74   1
   0  -9  -2 46526.4 1541.80   2
   0  -9  -3 39550.1 1409.60   2
   0  -9  -3 39240.9 1465.52  10
   0   9   3 42183.0 1344.53   8
   0   9   3 42536.1 1296.18   1
   0   9   4 27948.3 1069.17   8
   0   9   4 26518.1 1027.26   1
   0  -9  -4 27366.5 1198.36  10
   0  -9  -4 28152.8 1149.34   2
   0   9   5 404.890 168.823   8
   0   9   5 323.471 167.406   1
   0  -9  -5 661.966 224.775  10
   0   9   6-94.4551 135.642   1
   0  -9  -6-29.1614 148.975  10
   0   9   6 88.3720 137.739   8
   0  -9  -7 1951.19 355.100  10
   0   9   7 1468.76 271.553   1
   0 -10   9 2874.14 491.659   6
   0 -10   9 1630.26 353.379   2
   0  10  -9 3170.71 431.212  11
   0 -10   8 871.561 269.870   6
   0 -10   8 519.450 213.540   2
   0  10  -8 715.393 232.082  11
   0 -10   7 1227.84 306.724   6
   0  10  -7 1747.30 323.206  11
   0 -10   7 1673.25 344.098   2
   0 -10   7 1024.88 262.070  10
   0 -10   6 160.780 151.951   2
   0  10  -6 141.791 154.546  11
   0 -10   6-54.1954 184.148   6
   0 -10   6 289.306 172.236  10
   0 -10   5 518.959 194.780  10
   0 -10   5 649.031 201.761   2
   0  10  -5 538.165 165.006   8
   0  10  -5 288.291 154.225  11
   0 -10   5 690.600 201.753   6
   0 -10   4 9050.16 675.438  10
   0 -10   4 9401.40 721.038   2
   0  10  -4 8146.31 617.248  11
   0  10  -4 8858.85 547.289   8
   0 -10   4 8274.74 744.572   6
   0  10  -3 1569.38 217.291   1
   0  10  -3 1220.93 259.013  11
   0 -10   3 1082.69 269.837  10
   0 -10   3 1336.32 323.937   6
   0  10  -3 1715.45 252.458   8
   0 -10   3 974.003 257.865   2
   0  10  -2 4003.81 426.555  11
   0  10  -2 2544.49 306.775   8
   0 -10   2 3414.60 420.317   2
   0 -10   2 2776.43 387.154  10
   0  10  -2 3825.06 334.619   1
   0 -10   2 2712.54 442.630   6
   0  10  -1 179.370 135.832  11
   0 -10   1-62.8757 162.957   2
   0  10  -1 165.126 120.018   1
   0 -10   1-13.1992 144.164  10
   0  10  -1 68.6070 113.561   8
   0  10   0 9196.48 544.754   1
   0 -10   0 9808.03 688.671   2
   0 -10   0 8973.27 672.891  10
   0  10   0 8886.61 580.992   8
   0 -10  -1 3840.76 448.585  10
   0  10   1 3252.58 340.976   1
   0  10   1 3847.94 381.294   8
   0  10   2 3782.90 371.903   1
   0  10   2 3459.66 374.223   8
   0 -10  -2 3307.70 428.058  10
   0  10   3 1283.10 248.250   8
   0 -10  -3 984.644 261.797  10
   0  10   3 1185.05 229.763   1
   0  10   4 3701.86 386.778   1
   0 -10  -4 4111.92 481.960  10
   0  10   4 4118.82 430.772   8
   0 -10  -5 5319.42 556.808  10
   0  10   5 4888.95 465.375   1
   0  10   5 4277.14 457.108   8
   0 -11   6 1701.83 374.249   6
   0 -11   6 1372.38 299.854  10
   0  11  -6 1315.81 286.110  11
   0  11  -5 264.199 178.545  11
   0  11  -5 46.5571 127.422   8
   0 -11   5 256.453 238.373   6
   0 -11   5-235.524 212.995  10
   0 -11   4 8972.07 813.997   6
   0 -11   4 8619.12 699.083  10
   0  11  -4 10016.3 618.323   8
   0  11  -4 9067.92 707.403  11
   0  11  -3 874.062 241.841  11
   0 -11   3 358.328 191.232  10
   0  11  -3 558.877 185.291   8
   0 -11   3 511.159 241.081   6
   0 -11   2 3270.42 428.486  10
   0 -11   2 4161.17 554.795   6
   0  11  -2 4218.51 380.563   1
   0  11  -2 3901.04 402.083   8
   0  11  -2 3959.92 452.773  11
   0  11  -1 266.449 143.200   8
   0  11  -1 119.297 114.360   1
   0 -11   1 236.714 190.245  10
   0 -11   0 514.392 203.053  10
   0  11   0 482.863 177.065   8
   0  11   0 314.993 148.241   1
   0 -11  -1 11118.6 803.687  10
   0  11   1 11990.9 686.069   1
   0  11   1 11712.3 713.004   8
   0  11   2 244.928 152.143   8
   0 -11  -2-45.5650 199.131  10
   0  11   2-33.0525 103.104   1
  -1  12  -1 7578.75 578.940   8
   1 -12   1 7304.35 645.724  10
  -1  12  -1 6194.19 484.108   1
   1 -12   2 3848.29 475.212  10
  -1  12  -2 3660.17 366.478   1
  -1  12  -2 4865.68 460.255   8
  -1  12  -3 1546.08 278.004   8
   1 -12   3 1394.44 361.775   6
   1 -12   3 1253.50 279.308  10
  -1  11   3 8.81500 141.755   8
   1 -11  -3 183.193 157.598  10
  -1  11   3 289.744 158.989   1
   1 -11  -2 695.803 227.901   2
  -1  11   2 189.536 128.764   8
  -1  11   2 489.161 165.254   1
   1 -11  -2 48.7253 162.855  10
  -1  11   1 2388.41 298.135   1
   1 -11  -1 2338.12 379.110   2
  -1  11   1 2304.89 319.761   8
   1 -11  -1 2108.52 351.787  10
   1 -11   0 9645.55 706.177  10
   1 -11   0 8086.06 687.842   2
  -1  11   0 9778.97 623.902   8
  -1  11  -1 21028.9 929.708   8
   1 -11   1 21130.0 1122.99   2
   1 -11   1 20803.6 1048.09  10
   1 -11   2 5372.08 618.461   6
  -1  11  -2 6057.39 531.264  11
   1 -11   2 5240.45 518.354  10
  -1  11  -2 5590.87 475.556   8
   1 -11   2 5442.33 582.231   2
   1 -11   3 1950.30 366.967   2
  -1  11  -3 1400.56 278.340  11
  -1  11  -3 1951.74 284.475   8
   1 -11   3 1048.02 307.031   6
   1 -11   3 1334.03 279.598  10
  -1  11  -4 10202.3 632.433   8
   1 -11   4 11072.4 753.102  10
  -1  11  -4 12310.6 775.643  11
   1 -11   4 11322.3 850.494   2
   1 -11   4 11813.4 909.468   6
   1 -11   5 383.484 252.640   6
  -1  11  -5 337.345 159.300   8
  -1  11  -5 488.869 206.471  11
   1 -11   5-147.528 187.785   2
  -1  11  -6 386.676 198.587  11
  -1  11  -6-102.982 124.056   8
   1 -11   6 189.933 183.377   2
  -1  11  -7 272.027 181.100  11
   1 -11   7 573.498 271.315   2
   1 -11   7 250.412 206.721   6
  -1  10   6 488.724 178.262   8
   1 -10  -6 578.071 239.834  10
  -1  10   6 678.495 195.090   1
   1 -10  -6 520.827 242.747   2
  -1  10   6 441.913 195.265   9
  -1  10   5 1977.13 326.523   9
   1 -10  -5 2200.77 363.555  10
  -1  10   5 1701.01 289.730   8
  -1  10   5 1952.96 295.015   1
   1 -10  -5 2310.69 359.269   2
   1 -10  -4 4798.99 501.602  10
  -1  10   4 4507.34 465.417   9
  -1  10   4 4734.36 422.291   1
  -1  10   4 4841.41 444.765   8
   1 -10  -4 4782.72 498.162   2
   1 -10  -3 121.600 138.436   2
   1 -10  -3 37.1624 146.169  10
  -1  10   3 348.708 142.375   1
  -1  10   3 188.460 139.579   8
   1 -10  -2 3390.17 424.581   2
  -1  10   2 2926.65 336.518   8
   1 -10  -2 3007.87 384.836  10
   1 -10  -1 1169.68 256.791  10
   1 -10  -1 1375.53 279.633   2
  -1  10   1 1450.50 239.823   8
  -1  10   1 1731.50 218.224  15
   1 -10   0 6749.72 582.952   2
  -1  10   0 7272.64 509.308   8
   1 -10   0 7274.75 579.051  10
   1 -10   1 1749.06 295.016  10
  -1  10  -1 1490.82 238.987   8
   1 -10   1 1313.07 269.483   2
  -1  10  -1 1976.96 289.773  11
   1 -10   2 1033.81 232.206  10
  -1  10  -2 1356.01 222.911   8
   1 -10   2 1209.46 277.034   2
  -1  10  -2 1535.84 262.633  11
   1 -10   2 1231.17 290.477   6
   1 -10   3 18966.2 1079.38   6
   1 -10   3 17337.5 899.444  10
  -1  10  -3 17193.9 866.377  11
   1 -10   3 18041.0 1010.88   2
  -1  10  -3 18615.6 815.650   8
   1 -10   4 109.822 196.064   6
  -1  10  -4-17.2283 109.008   8
   1 -10   4 11.2806 129.569  10
  -1  10  -4 31.0508 112.495  11
   1 -10   4-54.7319 143.257   2
  -1  10  -5 7465.33 499.672   8
   1 -10   5 6483.11 546.645  10
  -1  10  -5 7919.51 596.008  11
   1 -10   5 7303.90 687.770   6
   1 -10   5 7163.82 660.273   2
   1 -10   6 2001.36 394.655   6
  -1  10  -6 1922.53 260.273   8
   1 -10   6 1281.66 310.903   2
  -1  10  -6 1765.74 315.467  11
   1 -10   7 290.239 189.899   2
   1 -10   7 649.486 254.395   6
  -1  10  -7 641.097 208.954  11
   1 -10   8 380.760 193.913   6
  -1  10  -8 397.855 191.833  11
   1 -10   8 384.052 200.164   2
  -1  10  -9-72.3833 145.853  11
   1 -10   9-258.984 215.176   2
   1 -10   9-150.514 180.428   6
  -1   9   7 189.106 136.527   1
  -1   9   7-38.8334 123.613   8
   1  -9  -7 279.548 182.398   2
  -1   9   7-22.8079 156.096   9
   1  -9  -7-60.6273 176.742  10
  -1   9   6-18.9737 108.962   1
  -1   9   6 39.1555 130.261   9
   1  -9  -6 354.653 223.040  10
   1  -9  -6 286.798 166.949   2
  -1   9   6-177.094 159.971   8
   1  -9  -5 8350.11 627.494   2
  -1   9   5 9329.54 572.798   1
  -1   9   5 8340.86 617.645   9
  -1   9   5 9154.51 581.901   8
   1  -9  -5 8854.81 658.946  10
  -1   9   4 9325.69 638.370   9
  -1   9   4 9243.80 580.623   8
   1  -9  -4 10250.8 695.830  10
   1  -9  -4 10623.9 697.067   2
  -1   9   3 7914.92 518.839   8
  -1   9   3 7775.93 568.529   9
   1  -9  -3 8364.74 614.820   2
   1  -9  -3 8078.42 591.176  10
   1  -9  -2 3689.57 400.566  10
  -1   9   2 3651.15 353.683   8
  -1   9   2 4145.48 331.909  15
  -1   9   2 3026.30 350.653   9
   1  -9  -2 3615.06 408.762   2
   1  -9  -1 312.484 172.995  10
   1  -9  -1 98.3330 121.078   2
  -1   9   1 129.002 111.297   8
  -1   9   1-63.9292 151.678   9
  -1   9   1 287.936 117.085  15
  -1   9   0 2849.34 299.774   8
  -1   9   0 3139.56 317.712  11
   1  -9   0 2958.77 349.357  10
   1  -9   0 3332.65 395.298   2
  -1   9   0 2891.16 253.209  15
   1  -9   1 175.363 169.855   6
   1  -9   1 275.853 142.412   2
  -1   9  -1 131.188 111.795  11
   1  -9   1 42.2608 101.446  10
  -1   9  -1 264.775 129.423   8
  -1   9  -2 8100.42 535.751  11
   1  -9   2 7460.73 624.938   6
   1  -9   2 7825.49 611.692   2
  -1   9  -2 7702.39 485.736   8
   1  -9   2 7022.44 529.130  10
  -1   9  -3 3003.67 304.727   8
  -1   9  -3 2810.15 323.457  11
   1  -9   3 2744.68 377.406   2
   1  -9   3 3345.39 369.552  10
   1  -9   3 3399.30 435.802   6
  -1   9  -4 815.740 171.273   8
   1  -9   4 93.3487 155.001   6
   1  -9   4 659.958 185.041  10
   1  -9   4 893.938 251.889   2
  -1   9  -4 780.692 188.607  11
   1  -9   5 6732.04 613.241   6
   1  -9   5 5600.02 477.643  10
  -1   9  -5 5848.61 481.505  11
  -1   9  -5 5860.50 414.380   8
   1  -9   5 6246.07 582.332   2
   1  -9   6 2349.62 316.011  10
   1  -9   6 1934.59 346.207   2
  -1   9  -6 1752.89 287.677  11
  -1   9  -6 2219.31 259.854   8
   1  -9   6 2170.51 363.935   6
   1  -9   7 595.075 220.003   6
  -1   9  -7 768.681 218.618  11
   1  -9   7 594.925 195.060   2
   1  -9   8 1593.22 349.903   2
  -1   9  -8 1981.88 310.360  11
   1  -9   8 1633.11 335.354   6
  -1   9  -9 4275.00 465.778  11
   1  -9   9 3199.63 471.691   6
   1  -9   9 3288.20 473.324   2
   1  -9  10 1745.24 379.376   2
  -1   9 -10 1776.76 323.099   3
   1  -9  10 2227.46 406.919   6
  -1   9 -10 2010.94 338.724  11
   1  -8  -9 9000.06 697.997   2
  -1   8   9 8231.94 653.831   9
  -1   8   9 8110.06 583.324   1
  -1   8   8 1183.60 228.724   1
  -1   8   8 916.341 237.459   9
  -1   8   8 1209.82 224.714   8
   1  -8  -8 821.218 226.733   2
   1  -8  -7 1950.34 310.476   2
  -1   8   7 2509.76 304.934   1
  -1   8   7 2033.21 321.273   9
   1  -8  -7 2473.29 366.747  10
  -1   8   7 1996.96 273.286   8
   1  -8  -6 505.562 182.311   2
  -1   8   6 575.845 191.176   9
  -1   8   6 673.606 173.676   8
   1  -8  -6 565.293 189.889  10
  -1   8   6 689.572 178.651   1
   1  -8  -5 13938.7 784.941  10
   1  -8  -5 14761.9 800.557   2
  -1   8   5 13871.5 766.638   9
  -1   8   5 14539.7 696.377   8
   1  -8  -4 566.480 167.471   2
   1  -8  -4 921.138 227.739  10
  -1   8   4 773.315 206.410   9
  -1   8   4 806.660 169.175   8
  -1   8   3 26883.7 942.578   8
  -1   8   3 25050.6 1026.29   9
  -1   8   3 27011.2 871.654  15
   1  -8  -3 27753.5 1092.51   2
   1  -8  -3 27336.2 1066.13  10
  -1   8   3 24363.8 993.809  13
  -1   8   2 6233.55 426.963   8
   1  -8  -2 6540.37 490.484  10
  -1   8   2 6463.66 387.966  15
  -1   8   2 5995.80 473.348   9
   1  -8  -2 6124.75 492.536   2
  -1   8   2 6080.62 461.931  13
  -1   8   1 2420.78 265.941  11
  -1   8   1 1630.81 253.603   9
  -1   8   1 1908.65 201.311  15
  -1   8   1 2264.16 253.802   8
   1  -8  -1 1553.64 262.649   2
   1  -8  -1 2119.07 282.149  10
  -1   8   0 194.832 110.202   8
  -1   8   0 376.220 101.168  15
   1  -8   0 363.544 158.211   2
  -1   8   0 620.265 142.453  11
   1  -8   0 315.103 128.284  10
  -1   8  -1 570.063 111.235  15
   1  -8   1 489.914 178.823   2
   1  -8   1 599.791 186.519   6
  -1   8  -1 533.563 140.678  11
   1  -8   1 542.855 159.445  10
  -1   8  -1 257.576 112.032   8
  -1   8  -2 5363.53 400.566  11
   1  -8   2 5791.55 498.194   2
   1  -8   2 5338.63 429.457  10
  -1   8  -2 6031.17 394.263   8
   1  -8   2 5301.43 487.583   6
  -1   8  -3 679.613 154.239   8
  -1   8  -3 652.895 158.569  11
   1  -8   3 705.399 168.783  10
   1  -8   3 415.579 171.471   2
   1  -8   3 568.897 190.095   6
   1  -8   4 19007.3 958.487   6
  -1   8  -4 18502.3 803.655  11
   1  -8   4 18530.7 936.814   2
   1  -8   4 18783.0 839.614  10
   1  -8   4 18869.9 814.696   4
  -1   8  -4 18803.7 726.304   8
  -1   8  -5 1353.79 187.573   8
   1  -8   5 1512.34 282.380   6
   1  -8   5 1311.52 265.572   2
   1  -8   5 1079.72 204.821   4
  -1   8  -5 1607.51 238.400  11
   1  -8   5 935.371 199.788  10
  -1   8  -6 18858.6 724.205   8
  -1   8  -6 18025.9 842.076  11
  -1   8  -6 18626.3 809.849   3
   1  -8   6 19346.5 876.338   4
   1  -8   6 18419.9 986.299   6
   1  -8   6 17726.1 961.557   2
   1  -8   6 18039.7 849.303  10
  -1   8  -7 191.521 132.718  16
   1  -8   7 294.595 169.212   6
  -1   8  -7 287.463 155.560  11
   1  -8   7 785.342 191.968   4
  -1   8  -7 550.093 179.390   3
   1  -8   7 814.823 242.588   2
  -1   8  -8 7033.52 526.983   3
  -1   8  -8 6303.30 514.685  11
   1  -8   8 6445.88 599.024   2
   1  -8   8 6464.18 533.345   4
   1  -8   8 5888.65 579.778   6
  -1   8  -8 5903.29 476.390  16
  -1   8  -9 4654.02 459.162   3
  -1   8  -9 5150.73 485.491  11
   1  -8   9 4626.45 532.479   6
  -1   8  -9 4973.05 460.849  16
   1  -8   9 5566.37 520.599   4
   1  -8  10 216.858 180.889   6
  -1   8 -10-23.3908 150.853  16
   1  -8  10 264.683 168.484   4
  -1   8 -10 201.144 135.440  11
  -1   8 -10 113.714 136.183   3
   1  -8  11 34.6972 156.048   4
  -1   8 -11 60.4414 122.617   3
  -1   8 -11-265.389 198.946  16
   1  -8  11 142.832 159.149   6
  -1   8 -11-105.469 156.063  11
   1  -7 -10 2534.56 391.466   2
  -1   7  10 2773.34 386.281   9
  -1   7  10 2535.45 322.459   1
  -1   7   9 1057.27 246.603   9
   1  -7  -9 771.970 239.160   2
  -1   7   9 605.545 165.105   1
   1  -7  -8 1511.75 274.010   2
  -1   7   8 1215.82 227.339   1
  -1   7   8 1480.16 225.628   8
  -1   7   8 1267.02 250.382   9
  -1   7   7 454.746 184.964   9
  -1   7   7 354.879 130.354   8
   1  -7  -7 349.362 167.716  10
  -1   7   7 675.008 167.091   1
   1  -7  -7 464.516 179.956   2
  -1   7   6-107.460 125.020   9
   1  -7  -6 115.825 101.404   2
   1  -7  -6-54.0904 137.668  10
  -1   7   6 162.595 99.4431   1
  -1   7   6 183.140 121.494   8
  -1   7   5 50800.2 1370.03   8
   1  -7  -5 50292.9 1301.44   4
  -1   7   5 50007.7 1525.66   9
   1  -7  -5 47774.5 1493.69   2
   1  -7  -5 51253.0 1550.73  10
  -1   7   4 23369.4 943.021  13
   1  -7  -4 25331.8 981.864  10
   1  -7  -4 22674.3 771.698   4
  -1   7   4 25336.7 822.008  15
   1  -7  -4 23351.6 957.758   2
  -1   7   4 23581.2 954.781   9
  -1   7   4 24012.5 843.787   8
  -1   7   3 1563.98 210.913   8
   1  -7  -3 1671.66 190.490   4
  -1   7   3 1745.57 209.450  15
   1  -7  -3 1223.03 225.814  10
  -1   7   3 1301.06 210.936  13
   1  -7  -3 1608.05 255.390   2
  -1   7   3 1580.77 242.481   9
  -1   7   2 149.899 102.722   8
  -1   7   2 190.533 92.4236  11
   1  -7  -2 192.661 125.751   2
   1  -7  -2 165.546 102.194  10
  -1   7   2 109.451 99.6098  13
  -1   7   2 318.977 100.276  15
   1  -7  -2 226.457 97.7066   4
  -1   7   2 170.973 108.736   9
   1  -7  -1 21674.9 847.721  10
  -1   7   1 21440.2 763.892   8
  -1   7   1 20950.6 682.243  15
   1  -7  -1 22760.0 747.385   4
  -1   7   1 22898.0 771.330  11
   1  -7  -1 19488.1 857.520   2
   1  -7   0 505.897 164.805   2
   1  -7   0 302.181 98.8517   4
   1  -7   0 238.715 106.605  10
   1  -7   0 536.916 166.226   6
  -1   7   0 219.459 99.5773  11
  -1   7   0 305.506 90.2103  15
  -1   7   0 266.271 99.4502   8
   1  -7   1 881.419 166.063  10
   1  -7   1 925.700 199.216   2
  -1   7  -1 1112.20 177.699  11
  -1   7  -1 1013.19 169.427   8
  -1   7  -1 1262.81 150.374  15
   1  -7   1 1145.93 163.111   4
   1  -7   1 1575.64 266.030   6
   1  -7   2 3371.77 352.455   2
   1  -7   2 3830.79 334.226  10
   1  -7   2 3561.45 303.406   4
  -1   7  -2 3739.80 291.510   8
  -1   7  -2 3842.30 234.323  15
  -1   7  -2 3682.78 308.454  11
  -1   7  -2 3436.10 257.675   3
   1  -7   2 3621.44 214.745  14
   1  -7   2 4015.83 398.412   6
  -1   7  -3 8947.45 440.779   3
   1  -7   3 7880.34 554.296   2
  -1   7  -3 8509.66 481.109  11
   1  -7   3 8761.68 375.138  14
  -1   7  -3 8794.02 446.155   8
   1  -7   3 8723.96 593.864   6
   1  -7   3 8739.63 510.833  10
   1  -7   3 8597.05 492.632   4
  -1   7  -4-83.2717 120.327  16
  -1   7  -4 10.8693 79.5523   3
  -1   7  -4 22.5483 93.4600  11
   1  -7   4 2.58677 105.619   6
   1  -7   4 46.2699 106.493   2
   1  -7   4 123.969 80.5981  14
   1  -7   4-67.9395 86.8783  10
   1  -7   4 50.3126 86.8969   4
  -1   7  -4-4.12217 67.8816   8
   1  -7   5 10321.8 663.359   2
  -1   7  -5 11855.5 564.913   3
   1  -7   5 10542.9 669.623   6
   1  -7   5 11182.2 601.079   4
  -1   7  -5 10959.4 535.901  16
  -1   7  -5 10234.0 486.848   8
   1  -7   5 10576.5 588.918  10
  -1   7  -5 10176.7 563.119  11
  -1   7  -6 80758.0 1807.84   8
   1  -7   6 86639.4 2279.27   2
  -1   7  -6 82167.0 2018.81  11
   1  -7   6 84357.5 2264.41   6
   1  -7   6 84505.7 2093.62   4
  -1   7  -6 86135.6 1997.18   3
   1  -7   6 80968.3 2034.74  10
  -1   7  -6 79770.3 1931.65  16
  -1   7  -7 58494.0 1647.74  11
   1  -7   7 54653.9 1612.51  10
   1  -7   7 59004.1 1687.46   4
  -1   7  -7 56580.8 1575.70  16
   1  -7   7 55625.1 1805.90   6
  -1   7  -7 59893.9 1606.71   3
  -1   7  -8 1090.29 223.755  16
   1  -7   8 1501.22 312.465   6
  -1   7  -8 1367.03 240.960   3
  -1   7  -8 1653.66 263.628  11
   1  -7   8 1318.50 252.499   4
   1  -7   9 6484.53 594.914   6
   1  -7   9 7421.39 583.829   4
  -1   7  -9 7358.45 545.488   3
  -1   7  -9 7665.58 545.528  16
  -1   7  -9 7254.85 550.797  11
  -1   7 -10 1340.74 268.619  16
   1  -7  10 1406.90 320.429   6
  -1   7 -10 1404.94 275.271  11
   1  -7  10 1213.81 270.999   9
  -1   7 -10 1394.03 264.932   3
  -1   7 -11 1340.15 276.435   3
  -1   7 -11 1116.15 264.028  16
  -1   7 -11 1893.37 313.423  11
   1  -7  11 1012.73 283.706   6
   1  -7  11 1076.50 258.813   9
  -1   7 -12 3287.02 421.073  16
   1  -7  12 2764.68 426.049   9
  -1   7 -12 4004.23 465.652  11
  -1   7 -12 3205.68 426.812   3
   1  -7  12 2720.24 437.941   6
  -1   6  11 1331.29 286.943   9
   1  -6 -11 1594.57 307.664   2
   1  -6 -11 1460.22 286.905   5
   1  -6 -10 1232.12 256.355   5
   1  -6 -10 1632.27 304.114   2
  -1   6  10 1073.25 253.828   9
  -1   6  10 1478.27 240.579   1
  -1   6   9 1684.81 240.918   1
   1  -6  -9 2001.55 312.720   2
  -1   6   9 1574.39 278.268   9
   1  -6  -9 2111.35 285.020   5
  -1   6   8 18.5210 103.866   9
   1  -6  -8-59.5411 113.642   5
   1  -6  -8-73.6939 132.713   2
  -1   6   8-50.7369 94.3624   1
   1  -6  -7 1232.68 205.857   5
   1  -6  -7 908.317 221.180   2
  -1   6   7 1020.49 181.057   8
  -1   6   7 1544.79 213.123   1
  -1   6   7 1352.39 232.341   9
   1  -6  -7 1274.59 251.291  10
  -1   6   6 5898.69 388.767   8
   1  -6  -6 6273.57 485.112  10
   1  -6  -6 5941.09 454.357   2
  -1   6   6 6589.61 480.193   9
  -1   6   6 6039.25 479.154  13
   1  -6  -6 6160.92 406.157   5
  -1   6   5 9628.16 488.067   8
   1  -6  -5 9723.27 571.654  10
  -1   6   5 9588.94 579.460  13
   1  -6  -5 9337.53 461.666   4
   1  -6  -5 9933.04 572.585   2
  -1   6   5 9674.17 570.237   9
  -1   6   5 9775.38 480.363  15
   1  -6  -5 9151.91 466.654   5
  -1   6   4 7965.55 500.993  13
   1  -6  -4 7856.26 402.948   5
   1  -6  -4 8446.55 518.415   2
   1  -6  -4 8881.86 523.478  10
  -1   6   4 9008.14 438.089  15
   1  -6  -4 8482.57 423.364   4
  -1   6   4 8247.69 435.074   8
  -1   6   4 8748.47 526.134   9
  -1   6   3 5927.86 415.891   9
   1  -6  -3 5879.42 337.271   4
   1  -6  -3 6247.19 434.926   2
  -1   6   3 6273.07 366.970   8
  -1   6   3 5886.59 316.280  11
  -1   6   3 6102.26 418.489  13
   1  -6  -3 6086.97 422.796  10
  -1   6   3 6769.25 357.774  15
  -1   6   2 2317.17 205.513  11
  -1   6   2 2183.35 220.135   8
   1  -6  -2 2174.44 198.551   7
  -1   6   2 2312.01 203.951  15
   1  -6  -2 2236.81 263.598   2
   1  -6  -2 2675.34 225.681   4
  -1   6   2 2088.97 248.171  13
  -1   6   2 2232.47 250.787   9
   1  -6  -2 2032.08 241.599  10
  -1   6   1 206.153 77.9336  15
  -1   6   1 354.754 96.1201  11
  -1   6   1 118.346 83.0595   8
   1  -6  -1 144.625 74.8213   7
   1  -6  -1 260.483 90.7868   4
  -1   6   1 365.795 123.561  13
   1  -6  -1 262.570 101.875  10
   1  -6  -1 157.036 102.683   2
  -1   6   0 1389.16 127.860   3
   1  -6   0 1028.65 84.0977  14
   1  -6   0 1538.71 195.954  10
  -1   6   0 1477.66 170.527  11
  -1   6   0 1217.79 139.325  15
   1  -6   0 963.606 198.168   6
   1  -6   0 1204.15 160.857   4
  -1   6   0 1176.97 161.528   8
   1  -6   0 1173.01 198.862   2
   1  -6   1 13361.0 554.462   4
  -1   6  -1 13377.1 453.050  15
  -1   6  -1 13956.0 472.603   3
   1  -6   1 12680.6 377.289  14
   1  -6   1 13090.0 661.897   6
   1  -6   1 13268.8 653.097   2
  -1   6  -1 13657.7 548.349   8
   1  -6   1 13657.5 590.681  10
  -1   6  -1 13184.5 536.022  11
   1  -6   2 14628.2 697.785   2
  -1   6  -2 14403.3 549.870   8
  -1   6  -2 14418.5 577.137  11
  -1   6  -2 14163.5 485.901   5
   1  -6   2 14897.9 708.912   6
   1  -6   2 14734.0 619.492  10
   1  -6   2 14843.5 604.237   4
   1  -6   2 13514.9 432.565  14
  -1   6  -2 15130.1 525.564   3
  -1   6  -2 14476.3 459.106  15
   1  -6   3 60.6178 76.2532  10
  -1   6  -3 79.2381 61.6366   5
   1  -6   3 69.6301 55.0360  14
  -1   6  -3 6.93029 56.5152   3
  -1   6  -3-67.6353 84.7780  11
  -1   6  -3 97.1013 73.5200   8
   1  -6   3-80.6979 107.686   6
  -1   6  -3 24.9354 47.1204  15
   1  -6   3-8.56676 67.6916   4
  -1   6  -3 98.4201 72.6448  16
   1  -6   3 139.335 120.510   2
   1  -6   4 3996.58 322.626  10
   1  -6   4 4206.97 264.001  14
   1  -6   4 4231.49 333.633   4
  -1   6  -4 4000.02 290.175  16
   1  -6   4 4291.17 383.251   2
  -1   6  -4 3977.70 278.621   5
  -1   6  -4 3893.07 320.608  11
  -1   6  -4 4372.99 297.791   3
  -1   6  -4 4463.82 288.871   8
   1  -6   4 4067.31 378.009   6
  -1   6  -5 1604.44 216.307  11
  -1   6  -5 1482.38 175.383   8
  -1   6  -5 1975.86 212.186   5
  -1   6  -5 1765.88 208.290   3
   1  -6   5 1797.05 271.380   6
   1  -6   5 1870.80 232.657  10
   1  -6   5 1875.39 234.138   4
   1  -6   5 1631.28 249.402   2
  -1   6  -5 1437.50 189.357  16
   1  -6   6 203.761 109.833  10
  -1   6  -6 407.462 127.435  16
   1  -6   6 556.542 147.994   4
  -1   6  -6 397.122 146.577  11
  -1   6  -6 527.207 134.680   3
  -1   6  -6 407.168 119.128   5
  -1   6  -6 394.091 107.911   8
   1  -6   6 320.319 147.088   6
   1  -6   7 5183.32 465.303   6
  -1   6  -7 4325.98 357.907  16
  -1   6  -7 4476.56 295.446   8
   1  -6   7 4330.18 374.073  10
  -1   6  -7 4659.94 368.063   3
  -1   6  -7 4631.31 363.526   5
   1  -6   7 4390.78 394.602   4
  -1   6  -7 4006.74 362.332  11
  -1   6  -8 960.604 202.111  11
   1  -6   8 993.629 240.694   6
   1  -6   8 738.895 178.202  10
  -1   6  -8 846.167 180.288   5
   1  -6   8 977.383 202.577   9
  -1   6  -8 768.694 175.860   3
  -1   6  -8 889.051 192.523  16
  -1   6  -9 10277.5 608.649   5
  -1   6  -9 9082.13 586.351   3
  -1   6  -9 8454.59 558.792  16
  -1   6  -9 9423.56 592.525  11
   1  -6   9 8165.97 597.409   9
   1  -6   9 10636.6 713.476   6
   1  -6  10 1171.28 243.374   9
  -1   6 -10 1047.26 231.933   3
  -1   6 -10 791.720 201.547   5
  -1   6 -10 1022.08 219.454  16
   1  -6  10 1121.71 271.378   6
  -1   6 -10 802.025 219.504  11
  -1   6 -11 1648.28 288.740  16
  -1   6 -11 2188.15 320.355  11
  -1   6 -11 1611.13 280.622   5
   1  -6  11 1673.65 303.584   9
   1  -6  11 1856.70 353.708   6
  -1   6 -11 1233.67 258.997   3
  -1   6 -12 587.347 220.453   5
  -1   6 -12 434.894 184.434   3
   1  -6  12 423.206 188.254   6
  -1   6 -12 525.804 187.936  11
   1  -6  12 471.203 163.497   9
  -1   6 -12 299.647 176.920  16
  -1   6 -13 2862.14 411.492   5
  -1   6 -13 3331.53 424.915  11
   1  -6  13 2746.82 445.546   6
   1  -6  13 2757.46 418.735   9
  -1   6 -13 2948.08 431.695   3
  -1   6 -13 3418.53 436.569  16
   1  -5 -11 63.1021 147.388   5
   1  -5 -11 469.991 200.820   2
  -1   5  11 25.9961 146.922   9
   1  -5 -10 463.657 200.845   2
  -1   5  10 241.747 148.857   9
   1  -5 -10 434.256 181.986   5
  -1   5   9 679.115 174.747   9
  -1   5   9 646.278 152.075   1
   1  -5  -9 459.928 171.861   2
   1  -5  -9 537.829 166.688   5
  -1   5   8 7513.51 534.053   9
  -1   5   8 7144.10 551.150  13
   1  -5  -8 8246.09 570.136   2
  -1   5   8 7435.01 437.047   1
   1  -5  -8 7719.02 492.191   5
  -1   5   7 15958.2 626.963   8
  -1   5   7 16019.7 639.876   1
   1  -5  -7 16552.4 693.963   5
  -1   5   7 15691.2 787.030  13
  -1   5   7 16559.8 770.516   9
   1  -5  -7 16728.1 775.041   2
  -1   5   6 1381.07 235.598  13
  -1   5   6 1986.16 207.096   8
   1  -5  -6 2380.00 286.039  10
  -1   5   6 1924.28 256.149   9
   1  -5  -6 2093.85 231.399   5
   1  -5  -6 1816.30 242.473   2
  -1   5   5 2286.57 264.416   9
   1  -5  -5 2511.33 233.269   5
  -1   5   5 2909.42 244.284  15
  -1   5   5 2205.78 218.911   8
   1  -5  -5 2327.76 282.080  10
   1  -5  -5 2400.49 223.162   4
  -1   5   5 2413.69 275.215  13
   1  -5  -5 1907.60 241.129   2
   1  -5  -4 7047.82 301.994   3
  -1   5   4 6689.71 292.148  11
   1  -5  -4 7313.43 440.523  10
   1  -5  -4 7543.65 373.840   5
   1  -5  -4 6594.49 425.628   2
   1  -5  -4 7359.88 379.022   4
  -1   5   4 6451.76 352.800  15
  -1   5   4 6560.44 426.360  13
  -1   5   4 6903.49 438.177   9
  -1   5   4 7473.16 375.592   8
  -1   5   3 517.582 89.8340  11
  -1   5   3 476.143 136.513   9
   1  -5  -3 467.174 129.309   2
   1  -5  -3 352.254 95.6662   4
  -1   5   3 544.477 115.925  15
   1  -5  -3 402.979 117.383  10
   1  -5  -3 593.698 102.132   7
  -1   5   3 600.640 145.997  13
  -1   5   3 448.616 108.264   8
   1  -5  -2 5131.28 271.295   7
  -1   5   2 5949.65 373.838   9
  -1   5   2 5439.64 296.425  15
  -1   5   2 5767.96 313.325   8
   1  -5  -2 4545.23 156.173  14
  -1   5   2 5107.37 349.930  13
  -1   5   2 5546.02 277.424  11
   1  -5  -2 5385.44 302.987   4
   1  -5  -2 4952.93 185.633  16
   1  -5  -2 5558.78 369.388   2
   1  -5  -2 5594.74 351.276  10
  -1   5   1 40162.9 904.645  15
  -1   5   1 39946.7 918.234  11
   1  -5  -1 38912.0 974.952   4
  -1   5   1 40010.6 963.683   8
   1  -5  -1 39053.1 1102.02   2
  -1   5   1 38131.9 1059.49  13
   1  -5  -1 39938.2 1048.59  10
   1  -5   0 220.699 83.5876  10
  -1   5   0 199.723 52.7006   3
  -1   5   0 168.052 86.0360   8
  -1   5   0 174.989 69.6102  15
  -1   5   0 234.558 71.9914  11
   1  -5   0 112.838 104.565   6
   1  -5   0 86.4279 102.777   2
   1  -5   0 187.963 73.3461   4
   1  -5   0 318.594 44.4614  14
  -1   5  -1 225.813 82.0849  11
  -1   5  -1 274.191 90.0023   8
   1  -5   1 109.166 45.0979  14
   1  -5   1 112.673 72.8471   4
   1  -5   1 108.333 77.1981  10
   1  -5   1 91.0362 94.9007   2
  -1   5  -1 126.485 61.2649  15
  -1   5  -1 137.001 64.2389   3
   1  -5   1 94.8534 83.4780   6
  -1   5  -2 131818. 2390.04   3
   1  -5   2 127876. 2549.22   4
   1  -5   2 132337. 2723.94   2
  -1   5  -2 134882. 2498.53  11
   1  -5   2 131334. 2708.73   6
  -1   5  -2 133078. 2400.85  16
  -1   5  -2 131079. 2364.66   5
   1  -5   2 129836. 2305.63  14
  -1   5  -2 132550. 2458.21   8
  -1   5  -2 130350. 2326.67  15
   1  -5   2 132373. 2555.37  10
   1  -5   3 197.947 72.6730  14
   1  -5   3-4.15698 90.4140   2
   1  -5   3 206.882 87.1912  10
  -1   5  -3 262.387 77.9099   3
  -1   5  -3 306.963 94.2875   8
  -1   5  -3 218.972 58.2583  15
  -1   5  -3 242.420 92.7350  11
   1  -5   3 186.427 106.560   6
  -1   5  -3 184.782 69.5609   5
  -1   5  -3 274.384 88.5016  16
   1  -5   3 167.879 90.6523   4
   1  -5   4 9612.77 536.842   6
   1  -5   4 10215.5 481.347  10
  -1   5  -4 10033.3 341.093  15
  -1   5  -4 10007.0 426.701   3
  -1   5  -4 10063.1 433.510  16
  -1   5  -4 9817.56 409.859   8
  -1   5  -4 9642.96 413.373   5
   1  -5   4 9410.10 484.436   4
  -1   5  -4 9807.29 460.248  11
   1  -5   4 10449.9 420.867  14
  -1   5  -5 3058.99 252.754  16
   1  -5   5 3062.78 270.522  10
  -1   5  -5 2966.18 239.362   5
  -1   5  -5 2515.62 239.995  11
   1  -5   5 3467.50 298.436   4
  -1   5  -5 2888.16 175.190  15
  -1   5  -5 3317.48 230.554   8
  -1   5  -5 3380.60 259.545   3
   1  -5   5 3451.48 330.734   6
  -1   5  -6 44535.8 1073.54   8
   1  -5   6 44564.8 1244.57  10
  -1   5  -6 45497.5 1237.91  11
   1  -5   6 45040.3 1370.92   6
  -1   5  -6 46458.0 1197.42   5
  -1   5  -6 44401.6 1194.80   3
   1  -5   6 42471.4 1284.79   9
  -1   5  -6 46182.0 1209.00  16
  -1   5  -7 38249.4 1132.68  16
   1  -5   7 37038.1 1157.47  10
  -1   5  -7 36484.1 1141.60  11
   1  -5   7 37701.0 1222.81   9
  -1   5  -7 39739.0 1137.85   5
   1  -5   7 39556.3 1297.99   6
  -1   5  -7 37302.7 958.160   8
  -1   5  -7 39101.2 1143.62   3
  -1   5  -8 16274.5 712.582   5
   1  -5   8 14547.1 744.106   9
   1  -5   8 15511.8 811.746   6
  -1   5  -8 15198.0 697.148   3
  -1   5  -8 16382.9 716.142  16
  -1   5  -8 15097.3 699.309  11
   1  -5   8 15896.2 734.266  10
  -1   5  -9 11166.8 628.278  11
  -1   5  -9 11595.5 643.053  16
   1  -5   9 11307.7 713.501   6
   1  -5   9 11846.3 692.964   9
  -1   5  -9 10754.8 609.885   5
  -1   5  -9 11588.9 636.333   3
  -1   5 -10 335.553 156.633  16
  -1   5 -10 605.613 195.200   3
  -1   5 -10 479.075 178.463   5
  -1   5 -10 443.595 176.246  11
   1  -5  10 150.408 170.050   6
   1  -5  10 256.552 165.128   9
   1  -5  11 26117.1 1230.45   6
  -1   5 -11 28152.5 1163.80   3
  -1   5 -11 28247.5 1129.94  11
  -1   5 -11 30946.7 1180.39  16
   1  -5  11 27421.1 1204.62   9
  -1   5 -11 29513.5 1177.80   5
   1  -5  12 4034.51 471.665   9
  -1   5 -12 3680.89 424.330   5
  -1   5 -12 4315.69 437.111  11
  -1   5 -12 3035.57 398.397   3
   1  -5  12 2905.27 413.640   6
  -1   5 -12 3558.35 412.425  16
  -1   5 -13 3910.92 453.896  16
  -1   5 -13 4506.90 470.014  11
  -1   5 -13 4241.33 496.594   3
   1  -5  13 4653.18 532.793   9
   1  -5  13 3465.12 484.770   6
  -1   5 -13 4007.34 473.268   5
  -1   4  12 918.409 294.539   6
  -1   4  12 1153.99 281.408   9
   1  -4 -12 1078.30 260.442   5
  -1   4  11 19046.2 963.741   9
  -1   4  11 18594.4 1067.88   6
   1  -4 -11 18692.6 919.024   5
  -1   4  10 1795.66 296.525   9
   1  -4 -10 1604.09 291.079   2
   1  -4 -10 1740.45 273.037   5
  -1   4   9 952.365 214.576   9
  -1   4   9 686.440 152.010   1
   1  -4  -9 812.394 202.518   5
   1  -4  -9 567.764 182.071   2
  -1   4   9 917.666 237.470  13
  -1   4   8 1771.23 259.734   9
   1  -4  -8 1553.80 201.520   3
   1  -4  -8 1379.07 225.667   5
  -1   4   8 1117.08 169.425   1
  -1   4   8 1188.54 233.249  13
   1  -4  -8 1429.53 240.506   2
   1  -4  -7 152.028 78.5187   3
  -1   4   7 549.851 117.347   8
   1  -4  -7 345.381 118.820   5
  -1   4   7 344.086 133.862   9
  -1   4   7 338.568 105.072   1
  -1   4   7 124.397 110.531  13
   1  -4  -7 278.917 131.948   2
  -1   4   6 18748.4 753.653   9
   1  -4  -6 18681.0 683.576   5
   1  -4  -6 19047.6 769.437   2
  -1   4   6 19383.7 625.882   8
  -1   4   6 18710.3 787.554  13
   1  -4  -6 18042.7 605.474   3
  -1   4   5 263.446 120.161   9
  -1   4   5 380.621 94.8494   8
  -1   4   5 381.018 121.090  13
   1  -4  -5 561.487 151.960  10
   1  -4  -5 426.019 90.6259   7
  -1   4   5 259.613 99.8763  15
   1  -4  -5 421.059 113.350   5
   1  -4  -5 322.843 80.1114   3
   1  -4  -5 796.433 160.432   2
  -1   4   4 2671.60 210.319   8
   1  -4  -4 3331.12 196.792   3
   1  -4  -4 3490.75 239.273   5
  -1   4   4 2842.09 263.136  13
   1  -4  -4 3224.78 199.654   7
   1  -4  -4 3725.13 292.765  10
  -1   4   4 3263.54 229.976  15
  -1   4   4 3166.06 166.597  11
   1  -4  -4 3523.67 249.412   4
   1  -4  -4 3187.27 268.971   2
  -1   4   4 3554.33 292.437   9
   1  -4  -3 10156.2 387.937   5
   1  -4  -3 10097.3 353.439   7
  -1   4   3 10369.0 485.424   9
  -1   4   3 10085.5 395.165   8
  -1   4   3 10096.0 324.883  11
   1  -4  -3 10241.4 325.448   3
   1  -4  -3 10790.3 473.715  10
  -1   4   3 10497.2 484.078  13
   1  -4  -3 10160.8 481.204   2
  -1   4   3 10424.4 402.772  15
   1  -4  -3 10054.6 409.284   4
   1  -4  -2 11030.9 461.467  10
   1  -4  -2 10262.0 408.859   4
   1  -4  -2 10246.2 349.246   7
  -1   4   2 10859.8 410.115   8
  -1   4   2 10289.4 465.624  13
   1  -4  -2 10690.4 478.164   2
  -1   4   2 11297.1 356.490  11
  -1   4   2 10607.7 389.974  15
  -1   4   2 10632.3 471.925   9
  -1   4   1 7225.45 376.223  13
   1  -4  -1 7019.77 378.482   2
   1  -4  -1 7384.90 340.208   4
   1  -4  -1 7730.24 359.848  10
  -1   4   1 6855.65 310.026   8
  -1   4   1 7570.81 288.376  11
  -1   4   1 7128.55 305.257  15
   1  -4   0 99188.2 1931.09   4
  -1   4   0 99962.1 1722.88   3
  -1   4   0 100690. 2013.25  13
  -1   4   0 104551. 1831.73  12
  -1   4   0 98944.9 1876.86   8
   1  -4   0 95540.1 1645.30  14
   1  -4   0 100022. 2055.97   2
   1  -4   0 102112. 2079.04   6
   1  -4   0 102022. 1944.10  10
  -1   4   0 99797.5 1822.93  15
  -1   4   0 100492. 1838.67  11
  -1   4  -1 5580.44 271.716   8
   1  -4   1 5387.54 195.558  14
   1  -4   1 5395.25 288.196  10
   1  -4   1 5681.10 342.381   2
   1  -4   1 5462.23 299.404   4
  -1   4  -1 5942.27 226.849   3
  -1   4  -1 5618.54 241.087  15
  -1   4  -1 5301.23 263.901  11
  -1   4  -1 5264.49 223.383  16
   1  -4   1 5385.23 335.291   6
  -1   4  -1 5280.52 210.847   5
  -1   4  -1 5594.70 238.566  12
  -1   4  -2 19041.8 485.273  12
  -1   4  -2 17953.3 481.292  15
  -1   4  -2 18526.3 499.276   3
  -1   4  -2 18837.0 493.876   5
   1  -4   2 17303.2 653.904   2
  -1   4  -2 18293.9 510.726  16
   1  -4   2 17739.5 573.310  10
   1  -4   2 17814.1 652.940   6
  -1   4  -2 18562.9 548.312   8
   1  -4   2 18109.3 603.153   4
   1  -4   2 18476.6 477.797  14
  -1   4  -2 18166.1 556.304  11
   1  -4   3 2554.59 236.168   6
   1  -4   3 2861.47 215.166  10
  -1   4  -3 2474.36 154.938  15
  -1   4  -3 2858.70 193.939  16
   1  -4   3 2542.19 175.076  14
  -1   4  -3 2492.32 175.560   3
  -1   4  -3 3014.17 183.798   5
  -1   4  -3 2736.24 150.634  12
   1  -4   3 2642.90 224.525   4
  -1   4  -3 2628.87 184.839   8
   1  -4   4 25967.6 777.114  10
  -1   4  -4 27055.4 733.121   3
  -1   4  -4 26708.9 744.928  16
   1  -4   4 27002.3 872.914   6
  -1   4  -4 26205.2 700.595   8
   1  -4   4 27312.7 844.285   9
  -1   4  -4 26737.8 596.410  12
  -1   4  -4 27376.6 720.131   5
  -1   4  -5 398.188 90.3286   5
  -1   4  -5 352.324 91.6748   3
  -1   4  -5 239.652 63.9574   8
  -1   4  -5 299.572 94.7262  16
   1  -4   5 307.848 93.0357  10
   1  -4   5 458.688 122.138   9
  -1   4  -5 362.367 52.2943  12
   1  -4   5 271.378 109.702   6
  -1   4  -6 65.9415 79.2712  16
  -1   4  -6 163.422 67.8599   8
   1  -4   6 116.743 84.9668  10
  -1   4  -6 9.38960 76.3034   5
   1  -4   6 345.947 129.308   6
   1  -4   6 60.4409 80.0548   9
  -1   4  -6 40.9321 83.1752   3
  -1   4  -7 32399.8 971.515   5
   1  -4   7 30928.9 1005.94  10
  -1   4  -7 30086.0 809.625   8
   1  -4   7 30500.6 1035.51   9
  -1   4  -7 32239.4 981.348   3
   1  -4   7 32089.2 1097.43   6
  -1   4  -7 32409.3 981.667  16
  -1   4  -8 6367.02 421.538   5
  -1   4  -8 6503.47 431.131  16
   1  -4   8 6397.44 448.733  10
   1  -4   8 6939.94 499.960   6
  -1   4  -8 7673.22 465.352   3
   1  -4   8 7285.44 490.288   9
  -1   4  -9 13223.1 657.844   5
   1  -4   9 13585.4 758.829   6
  -1   4  -9 13237.6 669.643   3
   1  -4   9 12781.2 699.887   9
   1  -4   9 13623.2 707.237  10
  -1   4  -9 13641.8 663.761  16
   1  -4  10 43.6141 111.251   9
  -1   4 -10 87.6275 126.302   3
  -1   4 -10 141.232 129.859  16
   1  -4  10 265.381 126.633   6
  -1   4 -10 0.28673 120.639   5
   1  -4  11 6888.41 561.728   9
  -1   4 -11 7315.57 558.319   3
   1  -4  11 6836.56 594.233   6
  -1   4 -11 7970.51 558.983  16
  -1   4 -11 7742.29 561.243   5
  -1   4 -12 2889.30 372.255   5
   1  -4  12 3089.67 403.256   9
   1  -4  12 3546.17 443.932   6
  -1   4 -12 3741.58 409.842  16
  -1   4 -12 3317.52 375.634  11
  -1   4 -12 3610.72 417.598   3
  -1   4 -13 439.435 182.062  16
  -1   4 -13 551.908 206.038  11
   1  -4  13 558.607 220.960   9
  -1   4 -13 361.006 168.901   5
   1  -4  13 676.463 239.723   6
  -1   4 -13 374.174 187.142   3
  -1   3  12 12885.0 801.958   9
  -1   3  12 12487.1 877.152   6
   1  -3 -12 13214.6 799.355   5
   1  -3 -12 12501.7 727.506   3
  -1   3  11 25853.6 1241.05   6
   1  -3 -11 26987.3 1124.20   5
  -1   3  11 27532.9 1152.70   9
   1  -3 -11 28807.9 1073.84   3
   1  -3 -10 13059.2 656.673   3
  -1   3  10 12229.4 717.839   9
   1  -3 -10 13535.0 712.410   5
  -1   3  10 13779.4 842.143   6
   1  -3  -9 201.673 114.688   3
  -1   3   9 98.5420 112.046   9
  -1   3   9 47.6944 68.4581   1
   1  -3  -9 85.7083 113.276   2
   1  -3  -9 193.822 128.081   5
  -1   3   8 16349.6 581.796   1
  -1   3   8 17126.5 749.755   9
   1  -3  -8 17956.9 788.923   2
   1  -3  -8 16592.7 714.342   5
   1  -3  -8 16687.2 659.793   3
  -1   3   7 603.264 109.934   1
   1  -3  -7 493.658 114.236   3
  -1   3   7 561.034 147.806   9
   1  -3  -7 352.484 122.490   5
   1  -3  -7 594.186 113.085   7
   1  -3  -7 754.766 155.823   2
  -1   3   6 4407.26 248.221   8
   1  -3  -6 4365.27 276.766   3
   1  -3  -6 5304.39 359.497   2
  -1   3   6 4122.97 324.779   9
   1  -3  -6 4576.20 259.933   7
   1  -3  -6 4455.82 315.565   5
   1  -3  -5 453.875 88.4697   3
   1  -3  -5 564.678 92.3770   7
  -1   3   5 500.930 133.071  13
  -1   3   5 496.333 104.935  15
   1  -3  -5 409.081 116.350   2
   1  -3  -5 524.031 63.7812  16
  -1   3   5 412.455 119.349   9
   1  -3  -5 490.687 113.202   5
  -1   3   5 368.118 80.9067   8
   1  -3  -4 17835.5 398.599  16
  -1   3   4 19011.3 533.613   8
  -1   3   4 19230.0 561.866  15
   1  -3  -4 18783.9 655.474  10
   1  -3  -4 18231.3 500.033   7
   1  -3  -4 18882.5 575.830   5
   1  -3  -4 19353.6 590.263   4
  -1   3   4 19729.9 677.831  13
   1  -3  -4 19255.7 521.977   3
   1  -3  -4 19377.6 652.736   2
  -1   3   4 18633.8 658.170   9
   1  -3  -3 5923.74 225.547   7
  -1   3   3 5680.57 189.335  11
   1  -3  -3 6105.69 270.103   5
   1  -3  -3 5844.73 320.162  10
  -1   3   3 5563.77 318.219  13
   1  -3  -3 5541.00 278.510   4
  -1   3   3 5905.64 275.161  15
   1  -3  -3 5433.01 309.479   2
  -1   3   3 6091.87 333.885   9
   1  -3  -3 5572.42 222.108   3
  -1   3   3 5733.60 258.829   8
   1  -3  -2 249.720 45.1028   3
   1  -3  -2 220.522 68.5345  10
  -1   3   2 100.919 70.9259   9
   1  -3  -2 51.6452 46.9607   4
  -1   3   2 123.102 50.3909   8
  -1   3   2 200.861 44.5607  11
  -1   3   2 178.531 62.1389  15
   1  -3  -2 208.677 80.2944   2
   1  -3  -2 125.536 39.3612   7
  -1   3   2 202.692 76.4005  13
   1  -3  -2 143.829 55.9985   5
  -1   3   1 40596.1 842.731  12
   1  -3  -1 39683.6 910.047   4
  -1   3   1 40630.0 857.061  15
   1  -3  -1 37889.2 954.164   2
  -1   3   1 40120.6 966.987  13
  -1   3   1 41100.7 870.030   8
   1  -3  -1 41132.5 911.799  10
  -1   3   1 39783.9 788.171  11
   1  -3   0 266077. 4523.14   2
   1  -3   0 270291. 4528.59   6
   1  -3   0 262903. 4440.83   4
  -1   3   0 273365. 4500.90  13
   1  -3   0 253145. 4167.61  14
  -1   3   0 269986. 4311.36  11
  -1   3   0 262528. 4337.34  15
  -1   3   0 271623. 4376.30   8
  -1   3   0 271490. 4325.64  12
   1  -3   0 270494. 4401.69  10
  -1   3   0 265489. 4225.56  16
  -1   3  -1 16775.0 444.800  15
   1  -3   1 16463.6 517.284   4
  -1   3  -1 17541.4 443.172  12
   1  -3   1 17759.7 398.595  14
  -1   3  -1 19048.0 498.155   8
   1  -3   1 17162.6 484.382  10
  -1   3  -1 16892.9 388.161   5
   1  -3   1 16481.4 547.471   6
  -1   3  -1 18073.1 429.739  16
  -1   3  -1 17623.2 398.739   3
   1  -3   1 16668.1 563.737   2
  -1   3  -2 64302.3 1156.49   5
  -1   3  -2 61807.8 1211.97  16
  -1   3  -2 64578.6 1178.17   3
  -1   3  -2 60424.5 1148.33  12
  -1   3  -2 60307.3 1178.20  15
  -1   3  -2 62302.8 1231.74   8
   1  -3   2 62323.6 1247.14  10
   1  -3   2 64725.0 1333.01   4
   1  -3   2 63700.4 1362.36   6
  -1   3  -3 3827.35 163.146  12
  -1   3  -3 3585.49 187.595   5
  -1   3  -3 3741.98 204.568   8
  -1   3  -3 3561.71 216.637   7
  -1   3  -3 3636.26 197.209   3
   1  -3   3 3380.49 246.955   6
  -1   3  -3 4238.71 219.783  16
   1  -3   3 3531.15 211.867  10
   1  -3   3 3209.22 234.917   9
   1  -3   3 3402.40 156.899   1
  -1   3  -4 2505.11 186.074  16
   1  -3   4 2100.36 178.550  10
  -1   3  -4 2001.39 155.909   8
  -1   3  -4 2105.68 169.988   3
   1  -3   4 1976.83 116.765   1
  -1   3  -4 2119.89 181.386   7
  -1   3  -4 2043.18 109.742  12
   1  -3   4 2403.98 211.433   9
   1  -3   4 2284.07 214.340   6
  -1   3  -4 2223.26 165.219   5
   1  -3   5 276.655 115.742   6
  -1   3  -5 579.979 107.300   5
  -1   3  -5 529.806 112.706  16
   1  -3   5 446.484 119.951   9
  -1   3  -5 434.937 88.7304   8
  -1   3  -5 437.822 114.388   7
   1  -3   5 477.700 115.259  10
  -1   3  -5 277.486 45.0576  12
  -1   3  -5 522.635 111.357   3
   1  -3   5 449.346 62.1664   1
   1  -3   6 3047.86 150.438   1
   1  -3   6 3028.22 269.300   9
  -1   3  -6 3399.15 260.644  16
  -1   3  -6 3235.87 250.722   3
  -1   3  -6 3017.20 205.769   8
   1  -3   6 3358.05 299.153   6
  -1   3  -6 2890.11 232.528   5
   1  -3   6 2908.08 256.904  10
  -1   3  -6 2852.07 250.356   7
  -1   3  -7 8338.63 363.788   8
  -1   3  -7 8898.36 457.804   3
   1  -3   7 8549.85 508.899   6
   1  -3   7 8252.47 472.993  10
  -1   3  -7 9199.20 460.876  16
  -1   3  -7 8766.58 446.932   5
   1  -3   7 8821.02 491.776   9
  -1   3  -7 7860.04 447.865   7
  -1   3  -8 4125.35 343.921   7
  -1   3  -8 4537.80 342.320  16
   1  -3   8 3701.11 342.657   9
   1  -3   8 3370.76 325.669  10
   1  -3   8 3913.77 359.677   6
  -1   3  -8 3863.17 325.763   3
  -1   3  -8 3581.01 308.175   5
   1  -3   9 7967.44 552.891   6
  -1   3  -9 8229.00 507.259   3
   1  -3   9 7876.63 540.934  10
  -1   3  -9 7907.44 489.272  16
  -1   3  -9 7234.48 467.942   5
   1  -3   9 7206.12 503.070   9
  -1   3  -9 8243.17 515.830   7
   1  -3  10 14401.0 794.559   6
   1  -3  10 14965.8 802.877  10
  -1   3 -10 15497.7 761.192   7
  -1   3 -10 14697.8 739.035   3
  -1   3 -10 13779.7 701.626   5
  -1   3 -10 15366.4 734.895  16
   1  -3  10 14724.4 766.643   9
   1  -3  11-119.953 153.432   6
   1  -3  11 79.0418 121.245   9
  -1   3 -11-61.6734 125.458   5
  -1   3 -11 89.8032 135.984   7
  -1   3 -11 18.7746 128.782  16
  -1   3 -11 93.3896 119.419   3
  -1   3 -12 7691.60 569.823  16
  -1   3 -12 7715.71 591.474   5
   1  -3  12 8225.18 637.626   9
   1  -3  12 8287.59 661.031   6
  -1   3 -12 8228.79 618.350   3
  -1   3 -13 1716.63 311.366  16
  -1   3 -13 1627.00 316.961   5
  -1   3 -13 1514.44 287.360   3
   1  -3  13 1408.92 311.903   6
   1  -3  13 1299.40 294.415   9
  -1   2  13 240.629 149.046   9
   1  -2 -13 56.9285 151.862   5
  -1   2  13 621.344 253.019   6
   1  -2 -13 180.541 157.364   3
  -1   2  12 5532.81 517.398   9
  -1   2  12 6090.56 600.330   6
   1  -2 -12 5840.09 499.373   3
   1  -2 -12 5159.06 496.549   5
   1  -2 -11 39878.1 1325.09   3
  -1   2  11 38525.2 1518.45   6
   1  -2 -11 41406.2 1407.31   5
  -1   2  11 39688.3 1391.26   9
  -1   2  10 13060.5 797.860   6
  -1   2  10 13131.5 710.034   9
   1  -2 -10 13028.5 694.682   5
   1  -2 -10 12280.1 641.385   3
   1  -2  -9 31743.7 981.934   7
   1  -2  -9 34503.4 1075.05   3
  -1   2   9 33204.4 1260.20   6
  -1   2   9 33180.3 1130.73   9
   1  -2  -9 33438.8 1109.48   5
  -1   2   8 318.068 180.585   6
   1  -2  -8 449.979 113.156   7
  -1   2   8 587.684 103.795   1
   1  -2  -8 267.425 118.609   2
  -1   2   8 323.221 124.954   9
   1  -2  -8 509.796 149.499   5
   1  -2  -8 407.308 126.112   3
  -1   2   7 57.6150 48.6160   1
   1  -2  -7 55.2546 53.3365  16
   1  -2  -7 8.42165 80.2681   2
   1  -2  -7 8.96470 78.9358   5
  -1   2   7 18.1890 89.4116   9
   1  -2  -7 5.88537 67.7054   3
   1  -2  -7 79.6390 66.2860   7
  -1   2   6 272.018 104.420   9
   1  -2  -6 596.066 104.392   7
   1  -2  -6 438.013 121.367   2
   1  -2  -6 491.325 107.398   3
   1  -2  -6 320.704 95.3275   5
   1  -2  -6 272.254 62.8064  16
  -1   2   5 10292.0 339.734   8
   1  -2  -5 11428.4 413.187   3
   1  -2  -5 10854.4 473.989   2
   1  -2  -5 10873.0 440.224   5
  -1   2   5 10531.5 463.870   9
  -1   2   5 10745.9 386.445  15
   1  -2  -5 10806.2 337.512  16
   1  -2  -5 10632.3 372.163   7
   1  -2  -4 17538.4 576.496   2
   1  -2  -4 18398.6 545.490   4
   1  -2  -4 16432.9 447.086   7
   1  -2  -4 17127.8 408.151  16
   1  -2  -4 16958.3 526.612   5
  -1   2   4 17220.2 445.652   8
   1  -2  -4 17430.8 486.428   3
  -1   2   4 17319.7 579.408   9
  -1   2   4 16318.3 488.952  15
   1  -2  -3 24650.7 534.955   7
  -1   2   3 25747.6 569.506   8
  -1   2   3 25280.4 698.350   9
   1  -2  -3 25761.4 646.149   4
   1  -2  -3 25764.3 570.182   3
  -1   2   3 26065.3 614.686  15
   1  -2  -3 24216.8 687.100   2
   1  -2  -3 24915.5 616.267   5
   1  -2  -3 24679.6 487.214  16
  -1   2   2 491041. 8113.97   9
   1  -2  -2 505018. 8058.70  10
  -1   2   2 501056. 8001.60  15
   1  -2  -2 473836. 7862.13   7
   1  -2  -2 499363. 7891.49   3
   1  -2  -2 500684. 8045.40   4
   1  -2  -2 509510. 7958.65   5
  -1   2   2 501088. 7961.51   8
  -1   2   2 494055. 8104.63  13
   1  -2  -2 488581. 8100.81   2
  -1   2   2 505671. 7958.98  12
  -1   2   1 966900. 14723.0  11
   1  -2  -1 957077. 14911.8   4
   1  -2  -1 953307. 14752.8   5
  -1   2   1 958725. 14849.3  15
   1  -2  -1 999999. 14876.0  10
  -1   2   1 930265. 14935.8  13
  -1   2   1 972468. 14839.7   8
   1  -2  -1 924719. 14935.7   2
  -1   2   1 982732. 14824.9  12
  -1   2   0 28725.3 632.391   8
   1  -2   0 30230.3 688.492   4
   1  -2   0 30118.3 712.130   2
  -1   2   0 31840.7 715.168  13
   1  -2   0 30889.5 624.709  10
  -1   2   0 29211.9 609.146  12
   1  -2   0 30317.3 700.604   6
  -1   2   0 29855.2 631.866  15
  -1   2   0 30541.1 552.818  16
   1  -2   1 307497. 4953.24  10
  -1   2  -1 317307. 4960.41   7
  -1   2  -1 306325. 5007.33   8
   1  -2   1 308541. 5063.62   6
  -1   2  -1 308513. 4905.15   3
  -1   2  -1 314548. 4953.39  16
   1  -2   1 300820. 4957.66   1
   1  -2   1 311601. 5107.90   2
  -1   2  -1 305287. 4950.37  12
   1  -2   1 311213. 5074.75   4
   1  -2   2 190109. 3224.93   9
  -1   2  -2 186334. 3138.39   7
  -1   2  -2 188836. 3145.05   8
  -1   2  -2 189172. 3124.30  16
   1  -2   2 187452. 3095.77  10
   1  -2   2 186213. 3069.96   1
  -1   2  -2 181326. 3052.95  12
  -1   2  -2 185376. 3098.22   3
  -1   2  -2 190918. 3052.48   5
   1  -2   2 186990. 3202.23   6
  -1   2  -3 107441. 1882.97   5
   1  -2   3 107470. 2016.12   6
   1  -2   3 104826. 1838.02   1
  -1   2  -3 105144. 1815.18  12
  -1   2  -3 107459. 1938.81  16
  -1   2  -3 109388. 1959.53   7
   1  -2   3 106678. 2017.45   9
  -1   2  -3 110501. 1929.39   3
  -1   2  -3 106327. 1928.77   8
   1  -2   3 105701. 1921.74  10
   1  -2   4 23811.4 695.309   9
  -1   2  -4 23239.9 514.308  12
  -1   2  -4 23629.1 660.155   7
  -1   2  -4 23973.1 650.686  16
  -1   2  -4 23873.5 622.915   8
   1  -2   4 23534.9 542.879   1
   1  -2   4 22615.7 689.758   6
  -1   2  -4 24176.7 646.707   3
  -1   2  -4 23902.3 617.343   5
   1  -2   5 51165.3 1251.06   6
  -1   2  -5 51634.1 1196.18   7
  -1   2  -5 52687.8 1184.19   3
   1  -2   5 52492.1 1241.46   9
  -1   2  -5 52002.3 1175.15  16
  -1   2  -5 50240.9 1117.63   8
   1  -2   5 51889.9 1021.34   1
  -1   2  -5 51217.0 1146.51   5
  -1   2  -6 36560.7 950.975  16
  -1   2  -6 34480.3 961.988   3
   1  -2   6 35379.2 779.122   1
   1  -2   6 34622.6 993.704   9
   1  -2   6 33941.8 1009.99   6
  -1   2  -6 34228.1 960.407   7
  -1   2  -6 34630.0 874.136   8
  -1   2  -6 35250.4 931.133   5
   1  -2   7 1401.70 127.067   1
   1  -2   7 1540.66 202.478   9
  -1   2  -7 1320.31 176.482   3
  -1   2  -7 1653.55 193.139  16
  -1   2  -7 1703.75 204.799   5
  -1   2  -7 1724.41 212.444   7
   1  -2   7 1483.50 204.872   6
  -1   2  -7 1606.46 162.438   8
  -1   2  -8 34302.8 1026.78  16
   1  -2   8 35232.8 1154.78   6
  -1   2  -8 35327.7 1077.83   7
   1  -2   8 35292.6 1113.16   9
  -1   2  -8 34283.2 1048.04   5
  -1   2  -8 36936.9 1093.59   3
  -1   2  -9 195.409 112.870  16
  -1   2  -9 307.251 145.083   5
   1  -2   9 307.247 136.513   9
   1  -2   9 128.707 122.848   6
  -1   2  -9 236.107 125.152   3
  -1   2  -9 312.284 136.260   7
  -1   2 -10 4926.85 414.672   7
  -1   2 -10 5952.60 458.316   3
  -1   2 -10 5297.36 407.019  16
   1  -2  10 5461.47 452.320   9
   1  -2  10 5117.76 461.663   6
  -1   2 -10 5507.52 431.754   5
  -1   2 -11 798.481 204.203   3
   1  -2  11 802.817 217.938   6
  -1   2 -11 547.225 179.456   5
  -1   2 -11 787.663 187.177   7
   1  -2  11 786.131 205.719   9
  -1   2 -11 572.562 158.622  16
   1  -2  12 2760.10 370.505   9
  -1   2 -12 4200.26 438.041   3
  -1   2 -12 3206.00 358.883  16
   1  -2  12 2970.39 403.800   6
  -1   2 -12 2922.23 368.628   5
  -1   2 -12 3570.55 405.130   7
  -1   2 -13 6358.42 571.439   5
   1  -2  13 6301.90 610.055   6
  -1   2 -13 7647.98 622.167   3
  -1   2 -13 7987.10 628.448   7
  -1   2 -13 6854.51 548.547  16
   1  -2  13 7309.21 629.680   9
  -1   1  13 1412.46 332.686   6
   1  -1 -13 1592.88 311.343   5
  -1   1  13 976.977 261.481   9
   1  -1 -13 1387.31 279.141   3
  -1   1  12 6914.29 623.386   6
   1  -1 -12 6652.41 542.353   3
  -1   1  12 5691.57 514.340   9
   1  -1 -12 6677.92 566.394   5
   1  -1 -11 261.603 167.385   5
  -1   1  11 240.726 153.215   9
   1  -1 -11 198.472 132.560   3
  -1   1  11 232.708 156.390   6
   1  -1 -10 3933.76 379.714   5
   1  -1 -10 3801.70 359.803   3
  -1   1  10 3360.65 351.514   9
   1  -1 -10 4085.82 342.464   7
  -1   1  10 3502.30 404.988   6
  -1   1   9 792.914 169.033   9
   1  -1  -9 676.668 142.225  16
   1  -1  -9 1047.03 203.724   5
  -1   1   9 963.047 226.170   6
   1  -1  -9 726.064 143.604   7
   1  -1  -9 804.301 166.976   3
  -1   1   8 15897.9 671.179   9
   1  -1  -8 15696.3 642.188   3
   1  -1  -8 15487.1 602.640   7
   1  -1  -8 15116.3 565.960  16
   1  -1  -8 15231.7 661.640   5
  -1   1   8 16046.7 784.381   6
  -1   1   7 513.684 124.551   9
   1  -1  -7 529.069 101.881  16
   1  -1  -7 721.468 150.280   5
   1  -1  -7 468.825 91.9705   7
  -1   1   7 554.771 161.228   6
  -1   1   7 566.042 82.5119   1
   1  -1  -7 635.499 128.430   3
  -1   1   6 642.740 127.468   9
  -1   1   6 361.760 61.8867   1
   1  -1  -6 438.803 82.6205  16
  -1   1   6 478.513 145.066   6
   1  -1  -6 319.973 103.263   5
   1  -1  -6 396.197 96.7066   3
   1  -1  -6 362.033 105.732   2
   1  -1  -6 479.231 92.4651   7
  -1   1   5 31807.2 850.360   9
  -1   1   5 32180.7 735.054  15
   1  -1  -5 31806.7 833.783   5
   1  -1  -5 33415.1 817.016   3
   1  -1  -5 31030.5 761.458   7
   1  -1  -5 32146.1 744.338  16
   1  -1  -5 32557.2 871.379   2
   1  -1  -4 4127.24 215.064   3
  -1   1   4 3791.34 187.304  15
  -1   1   4 3545.11 186.889  14
   1  -1  -4 3977.52 240.507   2
  -1   1   4 3774.32 144.492   8
   1  -1  -4 3645.07 213.853   5
   1  -1  -4 4242.07 187.989  16
   1  -1  -4 3857.30 189.514   7
  -1   1   4 3988.72 237.870   9
   1  -1  -3 11412.4 358.561   5
  -1   1   3 11837.5 273.508   8
  -1   1   3 11729.5 329.292  15
   1  -1  -3 11316.9 300.852  16
   1  -1  -3 10791.4 303.033   7
   1  -1  -3 11440.8 364.257   4
  -1   1   3 10887.5 309.589  14
   1  -1  -3 10863.0 375.969   2
  -1   1   3 11225.9 383.896   9
  -1   1   3 10951.7 285.547  12
   1  -1  -3 11504.4 335.713   3
  -1   1   2 293574. 4774.26  14
   1  -1  -2 296874. 4867.23   4
  -1   1   2 305118. 4827.99  15
  -1   1   2 302360. 4786.10  12
   1  -1  -2 294110. 4751.79   7
  -1   1   2 305183. 4907.40   9
   1  -1  -2 301901. 4802.78   3
   1  -1  -2 305064. 4894.67   2
  -1   1   2 307908. 4761.14   8
   1  -1  -2 295469. 4827.88   5
   1  -1  -1 16638.0 343.381   5
  -1   1   1 15969.4 400.057   9
   1  -1  -1 16133.0 402.860   4
   1  -1  -1 16806.0 333.068   3
  -1   1   1 16294.8 373.409  15
   1  -1  -1 16425.7 359.753   1
   1  -1  -1 15564.7 392.752   2
  -1   1   1 16308.9 359.195  12
  -1   1   1 16408.7 346.759   8
  -1   1   1 16540.3 412.454  13
  -1   1   1 15643.5 322.306  14
  -1   1   0 53902.5 939.466  16
  -1   1   0 55200.5 999.594  13
  -1   1   0 53863.6 972.350   8
   1  -1   0 52104.1 998.337   4
   1  -1   0 52259.3 985.400   2
  -1   1   0 54355.8 963.010  12
   1  -1   0 54203.2 959.280   1
   1  -1   1 25046.5 563.277   4
  -1   1  -1 24872.3 555.407   8
  -1   1  -1 26200.2 537.276   7
   1  -1   1 25564.7 528.458   1
   1  -1   1 24824.1 556.541   9
   1  -1   1 24627.8 511.591   6
  -1   1  -1 26821.6 541.435  16
  -1   1  -2 699634. 10946.4  16
  -1   1  -2 703364. 10943.8   3
   1  -1   2 694449. 10974.6   9
   1  -1   2 693175. 10934.7   6
   1  -1   2 683132. 10894.9   1
  -1   1  -2 706728. 10968.6   7
  -1   1  -2 668864. 10901.0   5
   1  -1   3 474.585 80.1189   6
   1  -1   3 522.511 63.9163   1
  -1   1  -3 589.011 87.7093  16
   1  -1   3 522.858 86.2625   9
  -1   1  -3 471.231 81.1614   3
  -1   1  -3 346.008 72.2573   5
  -1   1  -3 425.397 83.5532   7
  -1   1  -4 3736.60 219.340  16
  -1   1  -4 3857.31 228.341   3
   1  -1   4 3725.64 178.022   1
  -1   1  -4 3334.74 210.056   5
  -1   1  -4 3567.91 227.963   7
   1  -1   4 4023.97 237.767   9
   1  -1   4 3927.11 239.931   6
  -1   1  -5 69871.0 1456.76   5
  -1   1  -5 70736.2 1445.76  16
   1  -1   5 71446.0 1503.58   9
   1  -1   5 68171.4 1511.82   6
  -1   1  -5 68722.3 1479.97   7
  -1   1  -5 69570.8 1490.01   3
   1  -1   5 66741.0 1310.77   1
   1  -1   6 13809.3 560.555   9
   1  -1   6 13765.4 576.634   6
  -1   1  -6 14175.0 520.277  16
  -1   1  -6 13639.0 542.944   7
   1  -1   6 13960.3 427.795   1
  -1   1  -6 13437.3 533.700   5
  -1   1  -6 14065.3 548.283   3
  -1   1  -7 4666.69 306.059  16
   1  -1   7 4288.90 234.422   1
   1  -1   7 4694.61 342.557   9
  -1   1  -7 5175.13 343.605   3
  -1   1  -7 4178.72 309.372   5
   1  -1   7 4543.91 345.970   6
  -1   1  -7 4477.00 317.310   7
   1  -1   8 440.645 132.536   9
   1  -1   8 281.168 130.081   6
  -1   1  -8 382.862 128.593   5
  -1   1  -8 181.178 96.3919  16
  -1   1  -8 517.463 141.394   3
  -1   1  -8 184.836 117.450   7
   1  -1   9 154.848 109.446   9
  -1   1  -9 151.256 99.9919  16
   1  -1   9 116.524 111.797   6
  -1   1  -9 422.933 151.796   3
  -1   1  -9-49.6338 108.999   7
  -1   1  -9 153.901 139.444   5
  -1   1 -10 51.9410 111.646   5
   1  -1  10 261.642 147.039   9
  -1   1 -10 171.894 99.4671  16
   1  -1  10 172.287 140.309   6
  -1   1 -10-29.9961 105.935   7
  -1   1 -10 110.352 121.597   3
  -1   1 -11 1004.63 198.383  16
  -1   1 -11 421.416 147.575   7
   1  -1  11 718.204 197.219   6
  -1   1 -11 1285.33 247.666   3
   1  -1  11 885.679 220.824   9
  -1   1 -11 1194.15 230.739   5
  -1   1 -12 12247.9 676.448  16
   1  -1  12 11631.5 785.412   6
  -1   1 -12 11261.1 715.803   5
  -1   1 -12 11924.1 714.827   7
  -1   1 -12 12654.4 745.931   3
   1  -1  12 12183.4 759.248   9
  -1   1 -13 4775.03 485.891   5
   1  -1  13 3903.12 465.080   9
  -1   1 -13 4590.64 466.166   7
  -1   1 -13 4706.38 487.771   3
   1  -1  13 4324.12 509.848   6
   1   0 -13 1049.65 253.865   3
  -1   0  13 994.647 275.412   6
   1   0 -13 1260.85 290.561   5
  -1   0  13 1130.89 264.349   9
   1   0 -12 2237.47 347.999   5
  -1   0  12 1813.13 336.412   6
  -1   0  12 1773.09 294.491   9
   1   0 -12 2099.52 324.934   3
   1   0 -11 3704.38 395.358   5
  -1   0  11 3314.89 372.715   9
   1   0 -11 3113.96 315.509  16
   1   0 -11 3423.16 368.739   3
  -1   0  11 3404.81 420.906   6
   1   0 -10 1019.27 176.358  16
   1   0 -10 1152.53 218.985   3
   1   0 -10 1500.67 243.541   5
  -1   0  10 830.620 227.278   6
  -1   0  10 1046.35 204.065   9
   1   0  -9 11895.0 569.986   7
   1   0  -9 11477.6 584.265   3
  -1   0   9 10615.7 565.091   9
   1   0  -9 9920.53 499.720  16
   1   0  -9 10650.6 588.952   5
  -1   0   9 11189.9 670.739   6
   1   0  -8 9654.13 497.480   3
  -1   0   8 9130.99 577.377   6
   1   0  -8 8854.97 457.395   7
   1   0  -8 9002.73 505.612   5
  -1   0   8 9205.35 491.265   9
   1   0  -8 9279.12 448.213  16
  -1   0   7 33011.9 955.071   9
   1   0  -7 34670.0 969.391   3
  -1   0   7 32218.9 687.582   1
   1   0  -7 33641.9 929.663   7
   1   0  -7 33420.4 981.975   5
   1   0  -7 32920.5 896.676  16
  -1   0   7 34444.7 1110.06   6
  -1   0   6 66258.8 1439.28   9
  -1   0   6 63040.9 1151.43   1
   1   0  -6 63775.2 1454.27   5
  -1   0   6 67564.7 1610.31   6
   1   0  -6 65797.1 1437.07   3
   1   0  -6 62863.1 1385.23   7
   1   0  -6 65983.0 1378.19  16
   1   0  -5 10874.4 428.748   3
  -1   0   5 12675.3 541.767   6
  -1   0   5 11296.7 409.065  14
   1   0  -5 11381.4 414.188   7
   1   0  -5 11993.8 413.324  16
   1   0  -5 11943.6 452.168   5
  -1   0   5 12008.6 442.329   9
   1   0  -4 109337. 2039.82   5
  -1   0   4 111868. 1884.44  15
  -1   0   4 113735. 2185.46   6
   1   0  -4 108342. 1988.24   7
   1   0  -4 111467. 1983.20  16
   1   0  -4 109161. 2020.43   3
  -1   0   4 112649. 2025.24   9
  -1   0   4 106083. 1981.03  14
  -1   0   3 104.171 43.2940   9
  -1   0   3 61.0757 24.9415  15
   1   0  -3 129.265 49.9668   2
   1   0  -3 106.318 50.5601   3
   1   0  -3 95.1724 43.7274  16
   1   0  -3 105.368 41.1360  11
   1   0  -3 104.940 58.6875   5
  -1   0   3 162.141 83.6257   6
  -1   0   3 121.584 26.3720  12
  -1   0   3 117.204 40.8783  14
   1   0  -2 343692. 5596.84   3
  -1   0   2 345471. 5492.29  12
   1   0  -2 352667. 5561.14   4
  -1   0   2 343606. 5571.24  14
   1   0  -2 353995. 5532.76  11
  -1   0   2 354366. 5501.59  15
   1   0  -2 353806. 5575.33   2
   1   0  -2 342160. 5474.66   1
   1   0  -2 347211. 5613.60   5
  -1   0   2 350744. 5556.59   9
  -1   0   2 339657. 5666.03   6
  -1   0   1 5925.45 157.177   9
   1   0  -1 6070.58 161.654   2
   1   0  -1 6165.07 181.393  11
  -1   0   1 6056.03 186.943   6
   1   0  -1 5859.33 200.456   3
  -1   0   1 5496.44 188.684  14
   1   0  -1 5775.46 200.882   5
  -1   0   1 6201.77 218.323  10
   1   0  -1 5980.10 166.898   1
   1   0  -1 5769.55 171.428   4
   1   0   0 158097. 2603.50   3
   1   0   0 159232. 2604.13   5
  -1   0   0 157243. 2557.92  10
  -1   0   0 154515. 2594.07   7
   1   0   0 156792. 2559.09   1
   1   0   0 159026. 2575.92  11
  -1   0   0 156523. 2601.13  16
   1   0   1 8047.78 231.149   1
   1   0   1 7936.26 218.371   9
  -1   0  -1 8031.57 262.760   7
  -1   0  -1 8087.04 255.250  16
  -1   0  -1 7555.49 207.990  10
   1   0   1 8321.35 252.568  11
  -1   0  -2 98122.2 1679.84  10
  -1   0  -2 99852.4 1745.72  16
   1   0   2 95354.8 1689.23   1
  -1   0  -2 98241.1 1781.24   7
   1   0   2 98524.3 1716.51   9
  -1   0  -3 83211.3 1596.99   7
  -1   0  -3 81315.8 1536.47  16
   1   0   3 82974.3 1545.62   9
   1   0   3 83318.4 1571.28   6
   1   0   3 79917.8 1473.11   1
   1   0   4 256.130 56.5453   1
  -1   0  -4 267.825 89.2437   5
  -1   0  -4 318.743 90.5613   3
  -1   0  -4 362.712 91.1809  16
   1   0   4 352.370 91.0321   6
   1   0   4 369.897 85.8964   9
  -1   0  -4 283.122 81.1374   7
  -1   0  -5 12662.5 489.937   3
  -1   0  -5 13472.3 462.886  16
  -1   0  -5 12770.7 497.972   7
  -1   0  -5 13261.2 494.533   5
   1   0   5 12917.5 411.551   1
   1   0   5 13910.2 537.618   6
   1   0   5 12760.4 487.360   9
  -1   0  -6 830.713 142.809   5
   1   0   6 712.926 100.973   1
  -1   0  -6 684.286 136.669   3
   1   0   6 798.572 157.179   6
  -1   0  -6 1111.59 158.279   7
   1   0   6 690.670 131.755   9
  -1   0  -6 571.709 114.521  16
  -1   0  -7 3981.43 301.633   7
   1   0   7 3617.10 232.247   1
   1   0   7 3650.82 317.981   6
  -1   0  -7 3806.78 267.842  16
  -1   0  -7 3721.64 294.489   3
  -1   0  -7 3315.53 292.377   5
   1   0   7 3507.12 289.994   9
   1   0   8 7417.92 354.287   1
  -1   0  -8 7793.30 468.245   3
  -1   0  -8 7564.34 444.640   7
  -1   0  -8 7863.15 420.396  16
  -1   0  -8 7559.87 463.193   5
   1   0   8 8518.05 488.161   9
   1   0   8 8233.04 511.649   6
  -1   0  -9 297.984 130.627   5
   1   0   9 584.659 168.100   6
  -1   0  -9 393.798 139.361   3
   1   0   9 601.972 156.796   9
  -1   0  -9 416.171 119.809  16
  -1   0  -9 293.627 125.997   7
  -1   0 -10 2639.41 314.998   5
  -1   0 -10 1904.57 256.414   7
  -1   0 -10 2860.40 310.419   3
   1   0  10 2045.77 277.131   9
   1   0  10 2034.12 297.051   6
  -1   0 -10 2975.69 290.102  16
   1   0  11 2370.98 341.233   6
  -1   0 -11 2466.96 306.479   7
  -1   0 -11 3205.56 324.613  16
  -1   0 -11 2935.85 350.160   5
   1   0  11 2633.07 345.192   9
  -1   0 -11 2996.10 344.459   3
   1   0  12 4950.65 487.320   9
  -1   0 -12 5045.70 475.356   3
   1   0  12 5831.69 548.145   6
  -1   0 -12 5920.53 492.083   7
  -1   0 -12 5526.06 502.913   5
   1   0  13 72.4386 177.886   6
  -1   0 -13-117.925 164.441   3
   1   0  13 41.4991 120.096   9
  -1   0 -13-35.3227 128.915   7
   1   1 -13 3709.86 458.568   5
   1   1 -13 2920.28 405.171   3
  -1  -1  13 3017.95 448.776   6
  -1  -1  13 3741.12 432.853   9
  -1  -1  12 3582.79 400.801   9
   1   1 -12 3156.42 384.426   3
   1   1 -12 2741.45 329.009  16
  -1  -1  12 2456.39 392.692   6
   1   1 -12 2490.08 355.397   5
   1   1 -11 1815.40 282.362   3
  -1  -1  11 1668.14 266.315   9
   1   1 -11 1439.95 232.417  16
  -1  -1  11 1795.63 313.611   6
   1   1 -11 1464.55 259.051   5
   1   1 -10 3052.16 340.812   5
   1   1 -10 2526.70 278.734  16
   1   1 -10 3006.59 330.502   3
  -1  -1  10 3444.84 345.789   9
  -1  -1  10 3566.10 397.844   6
  -1  -1   9 13230.9 734.474   6
  -1  -1   9 13038.9 628.622   9
   1   1  -9 13449.5 609.403  16
   1   1  -9 13275.4 657.585   5
   1   1  -9 13893.3 658.937   3
   1   1  -9 12940.1 558.693  11
  -1  -1   8 3894.68 316.719   9
   1   1  -8 3775.86 324.268   5
   1   1  -8 3559.26 311.719   3
   1   1  -8 4426.05 295.525  11
  -1  -1   8 3725.37 362.885   6
   1   1  -8 3588.38 289.978  16
   1   1  -7 68268.7 1620.00   5
  -1  -1   7 70642.7 1764.32   6
  -1  -1   7 67555.3 1527.28  14
   1   1  -7 68380.2 1491.19  11
   1   1  -7 71432.7 1567.08  16
   1   1  -7 68310.3 1602.79   3
  -1  -1   7 72009.6 1592.97   9
  -1  -1   6 28264.0 804.763   9
   1   1  -6 28783.9 849.996   5
   1   1  -6 28503.6 760.167  11
   1   1  -6 28869.2 838.493   3
  -1  -1   6 29034.5 938.842   6
   1   1  -6 28609.7 799.792  16
  -1  -1   6 28184.6 796.395  14
   1   1  -5 1367.33 158.496   5
   1   1  -5 1247.64 141.516  16
   1   1  -5 1417.77 134.051  11
  -1  -1   5 1597.70 152.376   9
  -1  -1   5 1397.88 146.231  14
  -1  -1   5 1396.79 178.135   6
   1   1  -5 1442.79 153.379   3
   1   1  -4 21328.6 614.132   3
  -1  -1   4 22405.5 681.492   6
   1   1  -4 22194.1 600.133  16
  -1  -1   4 22065.8 582.424   9
  -1  -1   4 21671.2 585.499  14
   1   1  -4 22499.0 636.700   5
   1   1  -4 21619.4 571.494  11
  -1  -1   3 459.195 68.1221   9
   1   1  -3 637.005 81.6584  11
   1   1  -3 396.315 72.5397  16
   1   1  -3 401.036 31.6258   8
  -1  -1   3 558.701 105.633  10
  -1  -1   3 349.123 70.1633  14
   1   1  -3 662.997 94.0610   5
  -1  -1   3 442.964 87.5237   6
  -1  -1   3 456.492 31.6111  15
   1   1  -3 549.228 86.1624   3
   1   1  -2 15460.1 443.805   3
   1   1  -2 15004.5 317.270   8
   1   1  -2 15574.0 454.325   5
  -1  -1   2 16525.4 490.932  10
   1   1  -2 16209.9 422.315  11
  -1  -1   2 15463.0 420.327  14
  -1  -1   2 16118.0 363.064   9
  -1  -1   2 15621.7 449.062   6
   1   1  -2 15912.3 320.526   1
   1   1  -1 114558. 2082.69   5
   1   1  -1 118570. 2042.41  11
   1   1  -1 120850. 2075.16   3
  -1  -1   1 118482. 2030.58   6
   1   1  -1 117288. 1938.55   8
   1   1  -1 119193. 1937.37   1
  -1  -1   1 117471. 2087.17  10
  -1  -1   1 113356. 2029.06  14
   1   1   0 43462.2 797.139   1
   1   1   0 44221.3 806.875   8
   1   1   0 40262.4 872.893   3
  -1  -1   0 42800.5 825.607   6
  -1  -1   0 41402.9 872.372  10
   1   1   0 41708.6 863.078  11
  -1  -1   0 44223.3 903.703   7
  -1  -1  -1 845265. 13388.9  10
  -1  -1  -1 848335. 13269.4   2
   1   1   1 844262. 13316.8   1
  -1  -1  -1 842066. 13386.1  16
   1   1   1 847988. 13379.5  11
  -1  -1  -1 836587. 13426.9   7
   1   1   1 856758. 13282.3   9
  -1  -1  -2 339633. 5548.10   7
  -1  -1  -2 336639. 5484.19  16
   1   1   2 333652. 5422.28   1
  -1  -1  -2 330659. 5414.84   2
   1   1   2 334773. 5435.18   9
   1   1   2 340933. 5482.96  11
  -1  -1  -2 338490. 5492.12  10
   1   1   3 18.9178 35.5798   1
  -1  -1  -3 10.9558 61.1643   7
   1   1   3-5.92904 45.6841  11
  -1  -1  -3 57.7357 49.7816  16
  -1  -1  -3 9.41954 45.5286  10
  -1  -1  -3 86.3759 48.9588   2
  -1  -1  -4 8810.33 347.469  16
   1   1   4 9347.43 376.560   9
   1   1   4 9321.04 331.959   1
  -1  -1  -4 8753.32 356.476   2
  -1  -1  -4 8629.88 364.857  10
  -1  -1  -4 9055.21 400.002   7
   1   1   5 17676.9 523.042   1
  -1  -1  -5 17067.0 602.352   3
  -1  -1  -5 17063.7 612.693   7
  -1  -1  -5 17331.4 543.131  16
   1   1   5 17730.8 598.815   9
  -1  -1  -5 17362.4 614.868   5
  -1  -1  -6 273.198 109.573   5
   1   1   6 308.500 107.714   9
  -1  -1  -6 387.776 121.560   3
   1   1   6 214.335 71.4086   1
   1   1   6 309.094 111.084   6
  -1  -1  -6 209.428 76.7997  16
  -1  -1  -6 467.390 120.764   7
  -1  -1  -7 153.965 111.666   5
  -1  -1  -7 172.342 80.8785  16
   1   1   7 188.110 72.9440   1
  -1  -1  -7 330.870 129.615   3
   1   1   7 18.7893 75.5827   9
  -1  -1  -7 133.580 101.458   7
   1   1   7 61.5344 97.1900   6
   1   1   8 3074.69 300.862   9
   1   1   8 3479.77 253.591   1
  -1  -1  -8 3448.58 262.547  16
  -1  -1  -8 2937.41 299.473   5
  -1  -1  -8 3758.61 319.228   3
   1   1   8 3111.50 327.212   6
  -1  -1  -8 3297.12 298.227   7
  -1  -1  -9 25067.5 917.203   7
  -1  -1  -9 26294.6 970.044   5
  -1  -1  -9 26369.6 946.711   3
   1   1   9 26349.4 984.040   9
  -1  -1  -9 25253.8 834.606  16
   1   1   9 25493.7 1033.69   6
  -1  -1 -10 32022.3 1101.11   7
   1   1  10 31787.0 1165.15   9
  -1  -1 -10 31155.5 1134.02   5
  -1  -1 -10 31646.7 1109.86   3
   1   1  10 29943.8 1200.32   6
  -1  -1 -11 8497.87 559.637   7
   1   1  11 8661.20 613.264   9
  -1  -1 -11 9218.09 593.633   3
   1   1  11 8775.02 655.655   6
  -1  -1 -11 10072.9 645.316   5
  -1  -1 -12 809.153 225.781   3
   1   1  12 361.880 164.527   9
   1   1  12 548.072 203.678   6
  -1  -1 -12 526.350 202.351   5
   1   1  13-137.530 162.953   9
  -1  -1 -13-17.0190 138.435   3
  -1  -1 -13 4.58896 139.262   5
   1   1  13-36.8151 144.403   6
  -1  -2  13 13108.0 943.786  10
   1   2 -13 13885.9 792.578  16
  -1  -2  13 12742.3 803.636   9
   1   2 -13 13286.0 853.456   5
  -1  -2  13 12971.2 908.551   6
   1   2 -13 14009.7 862.339   3
  -1  -2  12 197.829 153.528   6
   1   2 -12 52.0665 120.506  16
   1   2 -12 501.566 197.384   5
  -1  -2  12 219.043 144.175   9
  -1  -2  12 58.9942 142.682  10
   1   2 -12-135.178 171.399   3
  -1  -2  11 1238.75 308.979  10
   1   2 -11 541.687 188.131   3
   1   2 -11 978.014 206.185  16
  -1  -2  11 1108.80 230.184   9
  -1  -2  11 1234.38 273.371   6
   1   2 -11 873.538 214.923   5
   1   2 -10 23404.4 915.350  16
   1   2 -10 23988.9 874.935  11
  -1  -2  10 22695.1 926.566   9
   1   2 -10 25164.5 995.259   3
  -1  -2  10 25470.9 1139.23  10
   1   2 -10 23794.7 984.886   5
  -1  -2  10 24392.1 1088.02   6
   1   2  -9 292.503 106.207  11
  -1  -2   9 158.138 128.289   6
   1   2  -9 381.958 127.469  16
  -1  -2   9 420.670 122.355   9
   1   2  -9 448.654 152.227   3
   1   2  -9 260.328 130.378   5
   1   2  -8 13068.2 615.031   3
   1   2  -8 12801.7 617.542   5
   1   2  -8 12796.8 583.169  16
   1   2  -8 12599.3 549.210  11
  -1  -2   8 12828.8 567.811  14
  -1  -2   8 12671.0 680.458   6
  -1  -2   8 13248.1 594.425   9
  -1  -2   8 12989.0 712.252  10
   1   2  -7 3888.22 278.453  11
   1   2  -7 3548.70 295.994   3
  -1  -2   7 3497.41 342.524  10
  -1  -2   7 3449.95 328.665   6
   1   2  -7 3834.69 289.841  16
  -1  -2   7 3644.96 284.124   9
  -1  -2   7 3794.65 281.676  14
   1   2  -7 3537.31 299.823   5
  -1  -2   6 320.543 96.3056  14
   1   2  -6 255.661 78.3705  16
  -1  -2   6 267.042 112.583   6
  -1  -2   6 239.653 116.652  10
  -1  -2   6 128.719 70.3078   9
   1   2  -6 212.425 89.9611   3
   1   2  -6 131.905 73.4179  11
   1   2  -6 181.762 31.2103   8
   1   2  -6 259.515 105.324   5
  -1  -2   5 4117.76 251.362   9
  -1  -2   5 4381.34 262.706  14
   1   2  -5 4070.21 252.454  11
   1   2  -5 4316.44 285.750   5
  -1  -2   5 4203.80 318.502  10
   1   2  -5 4091.36 144.228   8
   1   2  -5 4506.65 272.260  16
  -1  -2   5 4674.38 323.928   6
   1   2  -5 3756.25 264.359   3
   1   2  -4 4470.98 254.334  16
  -1  -2   4 4355.81 301.335  10
  -1  -2   4 4462.07 247.548  14
   1   2  -4 4195.43 264.149   5
   1   2  -4 4521.01 158.521   8
   1   2  -4 4884.30 275.027   3
  -1  -2   4 4491.74 296.178   6
   1   2  -4 4088.31 242.238  11
  -1  -2   4 4574.10 238.890   9
   1   2  -3 157389. 2556.13   1
  -1  -2   3 158745. 2720.15   9
   1   2  -3 159578. 2799.75  11
   1   2  -3 161368. 2842.57   3
  -1  -2   3 159153. 2776.53  14
   1   2  -3 159778. 2852.85   5
   1   2  -3 157631. 2612.68   8
  -1  -2   3 158979. 2891.85   6
  -1  -2   3 158277. 2929.22  10
   1   2  -2 47631.0 1007.92  11
   1   2  -2 47657.4 1036.30   3
  -1  -2   2 48203.6 1057.99   6
  -1  -2   2 45653.5 1074.19  10
  -1  -2   2 45700.4 975.146  14
   1   2  -2 46157.4 840.763   1
   1   2  -2 46841.5 1048.43   5
  -1  -2   2 46642.5 905.909   9
   1   2  -2 45293.0 878.809   8
   1   2  -1 129082. 2307.13   3
  -1  -2   1 125676. 2066.45   4
  -1  -2   1 123205. 2237.21  14
   1   2  -1 128379. 2282.42  11
   1   2  -1 129404. 2325.10   5
  -1  -2   1 128310. 2214.01   2
  -1  -2   1 125910. 2297.80   6
  -1  -2   1 124680. 2335.04  10
   1   2  -1 130240. 2176.59   8
   1   2  -1 127504. 2131.18   1
  -1  -2   0 59.4080 59.7379  10
   1   2   0 71.0156 34.0437   9
   1   2   0 122.423 67.2595  11
   1   2   0 15.4295 29.4088   1
  -1  -2   0 42.1952 37.4071   2
   1   2   0 169.687 63.9539   3
  -1  -2   0 56.3141 48.9359   6
   1   2   0 26.9454 39.4322   8
   1   2   1 4016.44 217.390  11
  -1  -2  -1 3635.47 221.447  10
  -1  -2  -1 3331.71 194.270  16
  -1  -2  -1 3857.24 229.592   7
   1   2   1 3767.54 180.256   1
   1   2   1 3827.32 159.747  13
  -1  -2  -1 3760.00 181.042   2
   1   2   1 3827.37 190.346   8
   1   2   1 3607.49 171.509   9
   1   2   2 12421.5 396.575   9
   1   2   2 13777.5 414.640   8
   1   2   2 13021.8 428.759  11
  -1  -2  -2 12438.9 460.607   7
  -1  -2  -2 13292.4 403.893   2
  -1  -2  -2 13464.5 463.238  10
   1   2   2 12655.9 359.032  13
   1   2   2 13321.5 400.042   1
  -1  -2  -2 12928.0 420.374  16
   1   2   3 85806.5 1644.55   1
   1   2   3 86830.2 1685.96  11
  -1  -2  -3 87219.0 1751.27  10
  -1  -2  -3 85654.4 1659.15  16
  -1  -2  -3 85739.6 1768.42   7
   1   2   3 89880.7 1645.02  13
   1   2   3 87745.2 1687.75   9
  -1  -2  -3 86730.6 1669.35   2
   1   2   4 87710.1 1693.58   1
  -1  -2  -4 86811.9 1688.55  16
  -1  -2  -4 85038.2 1800.08  10
   1   2   4 87255.5 1764.72   9
  -1  -2  -4 88270.9 1825.58   7
  -1  -2  -4 87417.3 1748.76   2
   1   2   4 90081.1 1737.48  11
   1   2   5 11892.4 492.624   9
   1   2   5 11699.4 436.762   1
  -1  -2  -5 11618.5 505.634   7
  -1  -2  -5 11712.9 504.430  10
  -1  -2  -5 11042.8 422.911  16
  -1  -2  -5 11655.2 480.838   2
   1   2   6 2160.90 192.467   1
  -1  -2  -6 2112.69 221.531   7
  -1  -2  -6 2071.37 183.794  16
  -1  -2  -6 1994.54 234.281   5
  -1  -2  -6 2801.96 246.878   2
  -1  -2  -6 2397.71 230.066   3
   1   2   6 2206.88 232.406   9
  -1  -2  -7 369.195 133.564   3
   1   2   7 337.084 121.166   9
  -1  -2  -7 296.257 91.4735  16
  -1  -2  -7 239.278 127.891   7
  -1  -2  -7 212.910 124.569   5
   1   2   7 254.916 88.4455   1
   1   2   8 13545.4 716.474   6
   1   2   8 13629.2 561.669   1
  -1  -2  -8 12771.2 614.220   7
  -1  -2  -8 13379.8 654.611   5
  -1  -2  -8 13556.9 627.787   3
   1   2   8 13877.1 654.534   9
  -1  -2  -9 3511.34 352.218   5
   1   2   9 2275.25 316.280   6
   1   2   9 3072.54 274.790   1
  -1  -2  -9 3364.79 339.782   3
  -1  -2  -9 3839.61 339.153   7
   1   2   9 3645.29 356.399   9
   1   2  10 1578.73 260.158   9
  -1  -2 -10 1397.91 255.410   5
  -1  -2 -10 1658.64 247.960   7
  -1  -2 -10 1172.78 224.530   3
   1   2  10 1578.51 292.662   6
   1   2  11 257.599 141.231   9
   1   2  11 316.314 213.822   6
  -1  -2 -11 321.455 159.685   3
  -1  -2 -11 352.796 177.101   5
  -1  -2 -12 9802.94 650.619   3
   1   2  12 10330.8 719.118   9
   1   2  12 8066.73 676.406   6
  -1  -2 -12 9687.74 681.553   5
  -1  -3  13 5192.55 587.171   6
  -1  -3  13 4650.28 574.835  10
   1   3 -13 5207.20 537.318   5
  -1  -3  13 5141.96 512.142   9
   1   3 -13 4995.56 494.324  16
   1   3 -13 5514.23 547.139   3
   1   3 -12 296.072 175.841   5
  -1  -3  12 9.88352 143.167  10
   1   3 -12-30.8807 144.615   3
  -1  -3  12 163.930 191.031   6
   1   3 -12 9.99471 121.738  16
  -1  -3  12-120.922 153.799   9
   1   3 -11-238.300 161.227  16
  -1  -3  11 108.797 177.418   6
   1   3 -11 194.771 162.354   5
  -1  -3  11 46.8810 137.735  10
   1   3 -11 117.296 110.104  11
   1   3 -11 17.2768 134.365   3
  -1  -3  11 65.1251 123.581   9
   1   3 -10 3530.56 359.281  16
  -1  -3  10 3017.77 393.600   6
   1   3 -10 3162.77 318.923  11
   1   3 -10 4029.73 395.355   3
  -1  -3  10 3990.02 444.802  10
  -1  -3  10 4314.15 391.586   9
   1   3 -10 3295.62 363.570   5
  -1  -3   9 39391.8 1224.79   9
  -1  -3   9 40313.5 1414.27  10
   1   3  -9 38489.0 1252.83   3
  -1  -3   9 40851.6 1399.01   6
   1   3  -9 38576.6 1269.69   5
   1   3  -9 39468.1 1228.98  16
   1   3  -9 39373.6 1182.69  11
  -1  -3   8 12512.1 682.277   6
   1   3  -8 11655.8 595.560   3
   1   3  -8 10924.2 538.423  11
  -1  -3   8 10648.5 646.765  10
  -1  -3   8 10824.5 533.328  14
   1   3  -8 11509.2 572.478  16
  -1  -3   8 10771.0 549.494   9
   1   3  -8 11016.1 593.224   5
  -1  -3   7 494.694 125.785   9
  -1  -3   7 291.232 113.622  14
   1   3  -7 381.975 117.117  16
  -1  -3   7 196.572 123.532   6
  -1  -3   7 568.062 176.054  10
   1   3  -7 433.058 127.799   3
   1   3  -7 520.465 144.312   5
   1   3  -7 232.849 100.168  11
  -1  -3   6 25580.5 791.962   9
   1   3  -6 24724.5 794.949  11
   1   3  -6 24980.4 563.653   8
  -1  -3   6 25548.8 781.916  14
   1   3  -6 25034.5 846.040   5
  -1  -3   6 25308.2 909.686   6
  -1  -3   6 26275.2 934.103  10
   1   3  -6 26085.6 842.061   3
   1   3  -6 25355.2 808.939  16
  -1  -3   5 40479.5 1135.01   6
   1   3  -5 40935.1 1051.69   3
   1   3  -5 41938.3 1022.05  16
   1   3  -5 40401.6 1005.91  11
  -1  -3   5 41199.1 985.563  14
   1   3  -5 40079.3 1053.77   5
  -1  -3   5 41326.5 1143.03  10
   1   3  -5 40671.0 777.533   8
  -1  -3   5 41611.9 984.703   9
  -1  -3   4 118450. 2247.03   9
  -1  -3   4 120179. 2439.90   6
   1   3  -4 118530. 2094.68   8
   1   3  -4 119172. 2347.67   3
   1   3  -4 120862. 1995.58   1
  -1  -3   4 124969. 2275.07  14
   1   3  -4 120096. 2324.32  11
  -1  -3   4 121857. 2462.57  10
   1   3  -4 120529. 2368.41   5
   1   3  -3 26909.3 566.743   1
   1   3  -3 27501.2 632.032   8
   1   3  -3 27786.8 783.633   3
   1   3  -3 27146.9 785.646   5
   1   3  -3 27775.9 767.834  11
  -1  -3   3 26316.4 816.266   6
  -1  -3   3 27379.4 723.640  14
  -1  -3   3 26492.7 831.977  10
   1   3  -2 6654.75 264.265   8
  -1  -3   2 6662.17 323.178   2
  -1  -3   2 7727.37 377.076   6
   1   3  -2 7062.51 341.987   3
  -1  -3   2 6645.38 360.547  10
   1   3  -2 7140.46 338.383  11
   1   3  -2 7020.38 237.199   1
  -1  -3   2 6746.57 295.968  14
   1   3  -2 6572.37 340.811   5
  -1  -3   1 8.92737 47.0305   2
  -1  -3   1 126.376 79.9672  10
   1   3  -1-12.8183 58.1486   5
  -1  -3   1-7.02172 42.6306  14
  -1  -3   1 21.5168 24.0967   4
   1   3  -1 7.33411 41.7610   8
   1   3  -1 27.5962 53.4095  11
   1   3  -1 115.567 67.8839   3
  -1  -3   1 158.041 80.6459   6
   1   3  -1 9.07280 34.0973   1
   1   3   0 13849.4 479.799   3
  -1  -3   0 12054.8 281.646   4
   1   3   0 14236.8 485.984  11
  -1  -3   0 13322.7 500.429   6
  -1  -3   0 12618.5 431.176   2
   1   3   0 13638.6 398.572   1
  -1  -3   0 13299.5 510.797  10
   1   3   0 13836.2 423.828   8
   1   3   1 19274.7 564.249   8
   1   3   1 19383.9 517.393  13
  -1  -3  -1 19863.7 580.790  16
   1   3   1 19499.5 600.739  11
  -1  -3  -1 18978.3 636.040  10
  -1  -3  -1 19635.9 637.579   7
   1   3   1 20092.9 539.517   1
  -1  -3  -1 19342.8 559.453   2
   1   3   1 19491.3 541.663   9
   1   3   2-5.38206 43.2087  13
  -1  -3  -2 76.6345 58.6761  16
   1   3   2 20.2520 46.5931   9
   1   3   2 12.1689 48.7941   8
   1   3   2-2.96499 52.3696   1
  -1  -3  -2 114.557 77.4866  10
  -1  -3  -2-43.6026 54.8606   2
  -1  -3  -2 4.23976 65.3525   7
   1   3   2 47.0458 57.4574  11
   1   3   3 15889.9 537.967  11
   1   3   3 16803.6 555.116   9
   1   3   3 16553.6 515.820  13
  -1  -3  -3 16635.5 548.346   2
   1   3   3 16991.7 542.082   8
  -1  -3  -3 16331.7 602.797   7
   1   3   3 16759.8 527.617   1
  -1  -3  -3 16737.4 524.626  16
  -1  -3  -3 15877.5 601.393  10
  -1  -3  -4 18691.5 670.093  10
   1   3   4 17929.8 578.213   1
  -1  -3  -4 17761.3 606.941   2
  -1  -3  -4 16969.2 639.872   7
  -1  -3  -4 17909.1 550.664  16
   1   3   4 17510.4 580.046  13
   1   3   4 17400.0 586.872  11
   1   3   4 17757.3 611.363   9
  -1  -3  -5 41192.7 1151.76  10
   1   3   5 41154.3 1029.33   1
  -1  -3  -5 40856.8 1095.38   2
   1   3   5 43678.6 1096.60  13
   1   3   5 40658.6 1099.40   9
   1   3   5 42463.6 1055.29  11
  -1  -3  -5 40849.6 978.284  16
  -1  -3  -5 41420.6 1135.62   7
  -1  -3  -6 3552.83 238.819  16
   1   3   6 3429.46 289.648   9
  -1  -3  -6 3289.47 301.410   7
   1   3   6 3577.23 263.475   1
  -1  -3  -6 3392.96 287.989   2
  -1  -3  -6 3832.82 296.121   3
  -1  -3  -6 3747.25 317.335   5
   1   3   6 4041.45 309.201  13
  -1  -3  -6 3860.19 322.236  10
  -1  -3  -7 24111.1 902.216   5
   1   3   7 25422.4 905.032   9
  -1  -3  -7 25023.8 875.639   7
   1   3   7 24546.1 803.503   1
  -1  -3  -7 25025.2 857.639   3
  -1  -3  -7 24636.5 879.292   2
  -1  -3  -8 14534.9 656.918   3
  -1  -3  -8 13319.2 676.542   5
  -1  -3  -8 13774.2 650.223   7
   1   3   8 13728.8 604.053   1
   1   3   8 14656.1 695.170   9
   1   3   9 1374.47 227.865   9
   1   3   9 1565.19 213.064   1
  -1  -3  -9 1584.63 233.466   3
  -1  -3  -9 1495.68 251.614   5
  -1  -3 -10 914.259 216.327   5
   1   3  10 1039.29 233.754   9
  -1  -3 -10 684.199 194.448   3
   1   3  10 941.395 243.101   6
   1   3  11 48.8092 127.100   6
  -1  -3 -11-18.0425 139.944   5
  -1  -3 -11 258.642 152.946   3
   1   3  11-142.328 161.229   9
   1   3  12 5458.73 531.382   9
   1   3  12 5189.47 560.058   6
  -1  -3 -12 5556.57 497.096   3
  -1  -3 -12 5520.33 526.380   5
   1   4 -13 780.094 252.943   5
  -1  -4  13 558.307 239.151   6
  -1  -4  13 923.537 245.145   9
   1   4 -13 1482.76 312.152   3
  -1  -4  12 3390.74 470.245  10
   1   4 -12 3907.52 425.072  16
  -1  -4  12 4277.84 513.148   6
   1   4 -12 4052.89 459.780   3
   1   4 -12 3977.08 410.649  11
  -1  -4  12 3792.56 425.032   9
   1   4 -12 5185.86 516.744   5
   1   4 -11 41029.0 1407.77  16
  -1  -4  11 41495.0 1428.74   9
   1   4 -11 41246.9 1465.26   3
   1   4 -11 39974.5 1460.72   5
  -1  -4  11 41834.9 1601.33  10
   1   4 -11 40453.0 1354.31  11
  -1  -4  11 39916.4 1563.79   6
   1   4 -10 1902.33 302.466   3
  -1  -4  10 1689.63 254.976   9
   1   4 -10 1816.21 270.618  16
  -1  -4  10 1804.02 313.493  10
  -1  -4  10 2134.34 337.192   6
   1   4 -10 1543.10 264.279   5
   1   4 -10 1534.60 240.737  11
  -1  -4   9 18435.4 765.663  14
   1   4  -9 18694.4 807.680  16
  -1  -4   9 17785.4 902.674  10
   1   4  -9 17295.4 813.074   3
   1   4  -9 17199.7 768.314  11
  -1  -4   9 18970.8 931.556   6
   1   4  -9 17907.0 834.753   5
  -1  -4   9 17556.5 787.307   9
  -1  -4   8 8466.02 497.222   9
   1   4  -8 7825.57 505.553   3
  -1  -4   8 8395.30 484.226  14
   1   4  -8 8184.57 502.447  16
  -1  -4   8 8225.46 575.684   6
   1   4  -8 8019.44 481.722  11
   1   4  -8 7141.10 496.135   5
  -1  -4   8 7054.88 527.241  10
  -1  -4   7 42.4698 116.134  10
   1   4  -7 116.399 101.083   5
  -1  -4   7 184.471 94.6172   9
   1   4  -7 35.4134 91.8668  16
   1   4  -7 209.070 112.944  11
  -1  -4   7 220.570 135.221   6
   1   4  -7 271.766 118.301   3
  -1  -4   7 432.192 134.609  14
   1   4  -6 23510.5 854.015   5
   1   4  -6 23974.1 815.467  11
  -1  -4   6 22009.1 898.343   6
  -1  -4   6 25524.3 788.713  14
   1   4  -6 23090.5 599.229   8
   1   4  -6 24328.7 850.728   3
  -1  -4   6 23881.7 917.299  10
  -1  -4   6 23661.4 792.041   9
  -1  -4   5 226.390 114.869   6
   1   4  -5 245.944 114.436   5
   1   4  -5 156.184 37.5499   1
  -1  -4   5 52.9810 70.9365  14
   1   4  -5 156.306 61.7479   8
  -1  -4   5 186.922 121.300  10
   1   4  -5 185.006 94.0267  11
   1   4  -5 98.6733 79.3578   3
  -1  -4   5 206.660 96.3527   9
   1   4  -4 1042.80 161.670   5
   1   4  -4 946.633 86.3651   1
  -1  -4   4 1182.29 149.525  14
   1   4  -4 1037.25 119.006   8
   1   4  -4 994.414 156.771   3
   1   4  -4 1206.35 174.458  11
  -1  -4   4 915.558 171.916  10
  -1  -4   4 1013.51 180.836   6
  -1  -4   3 37073.6 859.039   4
   1   4  -3 35795.4 1006.57   5
  -1  -4   3 35392.8 896.252  14
  -1  -4   3 36053.9 1067.59   6
   1   4  -3 37160.5 1000.23  11
  -1  -4   3 35680.4 1062.00  10
   1   4  -3 37628.9 1007.99   3
   1   4  -3 34963.7 764.355   1
   1   4  -3 34474.2 833.181   8
   1   4  -2 126076. 2260.93   8
  -1  -4   2 123770. 2290.89  14
  -1  -4   2 120851. 2177.45   4
  -1  -4   2 121381. 2505.13   6
   1   4  -2 128585. 2190.85   1
   1   4  -2 120465. 2405.30   3
   1   4  -2 123017. 2429.38   5
  -1  -4   2 121336. 2405.74   2
  -1  -4   2 119379. 2495.79  10
   1   4  -2 120732. 2409.71  11
  -1  -4   1 10171.1 490.352  10
  -1  -4   1 9960.02 486.939   6
   1   4  -1 10551.3 364.298   1
  -1  -4   1 10120.7 307.118   4
   1   4  -1 9452.57 442.395   5
   1   4  -1 10713.4 457.908   3
  -1  -4   1 10360.2 396.393  14
   1   4  -1 10202.3 390.897   8
   1   4  -1 10503.0 460.284  11
  -1  -4   1 10459.6 449.262   2
   1   4   0 777.668 118.722   1
  -1  -4   0 696.315 106.578  14
  -1  -4   0 634.625 117.564   2
  -1  -4   0 660.770 146.073  10
   1   4   0 688.326 122.725   3
   1   4   0 724.714 116.103   8
   1   4   0 689.744 129.181  11
  -1  -4   0 418.937 118.651   6
  -1  -4   0 682.684 65.5202   4
   1   4   1 46676.8 1131.28  11
   1   4   1 46331.7 1045.41   9
  -1  -4  -1 40268.5 828.601   4
  -1  -4  -1 46008.3 1087.15   2
  -1  -4  -1 45144.3 1077.60  16
   1   4   1 45705.2 1040.21   1
   1   4   1 47663.6 1068.46   8
  -1  -4  -1 44306.4 1186.77  10
  -1  -4  -1 45363.2 1173.93   7
   1   4   2 4619.35 269.930   1
   1   4   2 4989.99 290.684   9
  -1  -4  -2 4796.75 326.660   7
   1   4   2 5301.89 298.840   8
  -1  -4  -2 5595.58 297.723  16
   1   4   2 5166.86 312.109  11
   1   4   2 4694.43 269.716  13
  -1  -4  -2 5149.35 346.817  10
  -1  -4  -2 5630.00 315.772   2
   1   4   3 9393.81 402.856  13
   1   4   3 9471.77 431.975  11
  -1  -4  -3 9497.75 398.710  16
  -1  -4  -3 9513.27 475.733   7
   1   4   3 9086.52 423.707   9
  -1  -4  -3 10251.9 508.294  10
  -1  -4  -3 9611.17 439.435   2
   1   4   3 9522.45 414.944   1
   1   4   3 9855.55 429.857   8
   1   4   4 31415.9 887.929  11
   1   4   4 31436.2 918.514   9
   1   4   4 32150.6 892.654   8
  -1  -4  -4 31011.4 814.357  16
   1   4   4 31902.7 878.677   1
  -1  -4  -4 31468.5 917.111   2
  -1  -4  -4 32027.4 1002.49  10
   1   4   4 30570.1 867.960  13
  -1  -4  -4 29938.6 952.736   7
   1   4   5 49593.4 1243.52   1
  -1  -4  -5 50304.9 1354.17   7
   1   4   5 50383.6 1275.60  13
   1   4   5 55644.4 1292.24  11
  -1  -4  -5 50297.2 1399.01  10
  -1  -4  -5 50709.5 1313.22   2
   1   4   5 50508.6 1320.86   9
  -1  -4  -6 6262.28 419.323   5
   1   4   6 6374.17 415.884   9
  -1  -4  -6 6178.65 419.969   7
  -1  -4  -6 6176.21 413.867   2
   1   4   6 7005.56 396.973   1
  -1  -4  -6 6416.89 442.759  10
  -1  -4  -7 18310.3 763.243   7
   1   4   7 17936.6 771.427   9
  -1  -4  -7 18223.5 731.931   3
  -1  -4  -7 18507.4 777.757   2
   1   4   7 17462.1 694.720   1
  -1  -4  -7 18411.2 815.600  10
  -1  -4  -7 19761.7 805.527   5
   1   4   8 220.435 135.531   9
  -1  -4  -8 211.057 122.895   3
  -1  -4  -8 66.0644 114.094   2
  -1  -4  -8 229.334 141.740   5
   1   4   8 77.7614 100.095   1
   1   4   9 1066.65 204.238   1
  -1  -4  -9 892.262 204.814   5
   1   4   9 948.839 219.766   9
  -1  -4  -9 719.456 181.759   3
   1   4  10 14917.0 810.619   9
  -1  -4 -10 14473.0 789.684   5
  -1  -4 -11 492.020 206.331   5
   1   4  11 465.587 189.383   9
   1   4  11-18.8369 170.211   6
   1   5 -13 288.466 196.558   3
  -1  -5  13 29.8777 145.860   9
   1   5 -13-204.951 160.412  11
  -1  -5  13-8.53754 166.745   6
   1   5 -13-30.3663 130.784   5
   1   5 -12 2247.59 332.657  11
  -1  -5  12 2132.48 339.245   9
  -1  -5  12 2446.14 411.570   6
  -1  -5  12 1321.78 312.112  10
   1   5 -12 2584.63 384.128   3
   1   5 -12 1747.00 335.038   5
   1   5 -11 2441.53 373.086   5
  -1  -5  11 2439.09 341.723   9
   1   5 -11 3134.74 400.170   3
  -1  -5  11 2751.43 398.985  10
  -1  -5  11 3182.12 438.359   6
   1   5 -11 3487.62 384.184  11
  -1  -5  10 680.657 214.580  10
  -1  -5  10 586.464 192.219   9
   1   5 -10 560.271 168.644   5
   1   5 -10 873.211 206.377   3
  -1  -5  10 713.525 237.280   6
   1   5 -10 599.848 180.149  11
  -1  -5   9 80056.5 2075.70   9
  -1  -5   9 83591.2 2007.29  14
   1   5  -9 84666.7 2194.84   5
   1   5  -9 79989.0 2139.64   3
  -1  -5   9 83084.4 2310.88   6
  -1  -5   9 82072.3 2256.06  10
   1   5  -9 83860.8 2088.20  11
   1   5  -8 37549.1 1218.09  11
  -1  -5   8 40945.1 1416.88   6
  -1  -5   8 36278.9 1326.83  10
   1   5  -8 38787.7 1276.66   3
  -1  -5   8 39543.1 1169.20  14
  -1  -5   8 37021.3 1203.96   9
   1   5  -8 37475.1 1277.39   5
  -1  -5   7 55583.5 1420.10  14
   1   5  -7 53868.3 1525.84   3
   1   5  -7 51884.2 1522.72   5
   1   5  -7 55634.9 1496.01  11
  -1  -5   7 53486.7 1636.02   6
  -1  -5   7 53035.0 1447.81   9
  -1  -5   7 54154.6 1610.40  10
   1   5  -6 44355.6 1312.61   5
  -1  -5   6 42688.4 1211.06   9
  -1  -5   6 47224.2 1197.98  14
   1   5  -6 44167.8 1269.27  11
  -1  -5   6 43103.7 1364.80  10
   1   5  -6 43083.2 1287.16   3
  -1  -5   6 44396.1 1407.07   6
   1   5  -6 43624.6 1018.01   8
   1   5  -5 379.235 113.300   3
  -1  -5   5 523.879 147.766  10
  -1  -5   5 345.866 140.030   6
   1   5  -5 470.547 135.735   5
  -1  -5   5 454.183 116.286  14
   1   5  -5 509.136 133.794  11
   1   5  -5 299.652 81.5959   8
   1   5  -4 2101.63 179.666   8
   1   5  -4 2021.80 146.005   1
   1   5  -4 2104.13 241.122   5
  -1  -5   4 1723.16 223.274   2
  -1  -5   4 1932.59 260.559   6
   1   5  -4 1734.19 215.205   3
  -1  -5   4 2175.36 197.778   4
  -1  -5   4 2143.14 201.818  14
   1   5  -4 2017.19 233.965  11
  -1  -5   4 1716.51 234.177  10
   1   5  -3 14624.9 614.873  11
  -1  -5   3 14423.8 629.789   2
   1   5  -3 13186.3 584.144   3
   1   5  -3 14853.1 514.695   8
  -1  -5   3 13913.7 668.236   6
  -1  -5   3 14085.7 489.893   4
  -1  -5   3 14762.9 675.357  10
   1   5  -3 14205.6 449.992   1
   1   5  -3 13782.7 603.257   5
  -1  -5   3 14440.9 524.246  14
   1   5  -2 14049.2 507.643   8
  -1  -5   2 13215.3 590.744   2
   1   5  -2 14403.5 606.147  11
  -1  -5   2 13344.9 631.851  10
  -1  -5   2 13912.9 655.151   6
   1   5  -2 14419.0 592.143   3
   1   5  -2 14069.4 592.431   5
  -1  -5   2 14140.3 508.308  14
  -1  -5   2 14250.7 454.492   4
   1   5  -2 13808.7 460.001   1
   1   5  -1 142406. 2786.68   3
   1   5  -1 148050. 2686.70   8
  -1  -5   1 139684. 2469.02   4
   1   5  -1 150744. 2616.32   1
  -1  -5   1 140606. 2631.68  14
  -1  -5   1 143647. 2954.19   6
   1   5  -1 141462. 2818.56  11
  -1  -5   1 140443. 2811.36   2
  -1  -5   1 142233. 2921.27  10
  -1  -5   0 25687.6 723.773  14
   1   5   0 24915.9 737.041   9
  -1  -5   0 23804.2 556.811   4
   1   5   0 26244.1 818.954   3
   1   5   0 27848.8 864.688  11
  -1  -5   0 24824.2 892.686  10
  -1  -5   0 25196.2 815.105   2
  -1  -5   0 25038.0 909.827   6
   1   5   0 26786.3 769.956   8
   1   5   0 27528.2 747.228   1
  -1  -5  -1 4302.56 302.158   2
   1   5   1 4439.45 289.478   8
   1   5   1 4167.97 306.076  11
  -1  -5  -1 3758.03 317.353   7
  -1  -5  -1 4340.18 348.594  10
  -1  -5  -1 3680.61 170.360   4
  -1  -5  -1 4213.73 285.109  16
   1   5   1 4099.71 272.282   9
   1   5   1 4276.66 278.336   1
   1   5   2 7493.30 389.320   8
  -1  -5  -2 7092.55 450.939  10
   1   5   2 6728.22 371.933   9
   1   5   2 7085.59 403.083  11
   1   5   2 7326.14 365.972  13
  -1  -5  -2 6878.68 360.820  16
  -1  -5  -2 7558.12 443.318   7
   1   5   2 7175.51 370.080   1
  -1  -5  -2 7104.64 399.828   2
  -1  -5  -3 16144.6 637.818   2
  -1  -5  -3 15904.6 677.788   7
   1   5   3 17808.8 645.996   8
   1   5   3 16516.3 619.615   1
   1   5   3 16069.8 594.552  13
  -1  -5  -3 16885.3 724.208  10
   1   5   3 16087.2 630.586  11
   1   5   3 17439.8 647.276   9
   1   5   4 27765.9 866.489   8
  -1  -5  -4 27377.6 937.407   7
   1   5   4 26668.8 850.757  11
   1   5   4 27814.4 860.114   1
  -1  -5  -4 26507.4 883.783   2
   1   5   4 26606.9 880.500   9
  -1  -5  -4 27058.3 979.106  10
  -1  -5  -5 40490.4 1190.46   2
  -1  -5  -5 41971.2 1302.11  10
   1   5   5 40675.3 1139.18   1
   1   5   5 42099.1 1138.77  11
   1   5   5 42488.9 1160.16   8
  -1  -5  -5 40851.1 1220.64   7
   1   5   5 38667.3 1169.42   9
   1   5   6 151.480 109.476   9
  -1  -5  -6 171.462 132.084  10
  -1  -5  -6 249.983 116.466   2
   1   5   6 165.515 98.1312   1
   1   5   7 4440.13 388.446   9
   1   5   7 3400.98 317.455   1
  -1  -5  -7 3548.30 354.227   5
  -1  -5  -7 3459.85 343.604   2
  -1  -5  -7 3910.70 390.473  10
  -1  -5  -8 11218.1 701.474  10
   1   5   8 11467.2 659.689   9
   1   5   8 11205.3 602.242   1
  -1  -5  -8 12808.2 696.797   2
  -1  -5  -8 10805.4 637.101   5
  -1  -5  -9 6956.80 537.415   2
   1   5   9 6163.05 510.949   9
   1   5   9 7010.72 491.620   1
  -1  -5  -9 6766.60 526.041   5
  -1  -5 -10 8660.51 624.361   5
   1   5  10 8971.23 585.667   1
   1   5  10 9675.99 664.333   9
   1   6 -12 1003.71 272.271   3
  -1  -6  12 851.170 271.374   6
   1   6 -12 583.183 222.246  11
   1   6 -12 1125.41 268.665   5
   1   6 -11 2467.82 365.216   3
   1   6 -11 2268.01 336.316  11
  -1  -6  11 2217.89 392.278   6
   1   6 -11 2222.12 354.490   5
  -1  -6  11 2296.01 341.291   9
  -1  -6  11 1816.86 338.575  10
   1   6 -10 34.4342 121.568  11
  -1  -6  10-47.3892 155.733   9
  -1  -6  10 199.412 171.381   6
   1   6 -10-15.2603 128.858   5
   1   6 -10 13.9957 124.641   3
  -1  -6  10 89.9692 132.607  10
  -1  -6   9 18818.4 883.907   9
   1   6  -9 19186.0 900.636  11
  -1  -6   9 19894.2 840.879  14
  -1  -6   9 19535.8 986.537  10
   1   6  -9 20781.2 981.252   5
   1   6  -9 18874.4 922.612   3
  -1  -6   9 20523.5 1054.65   6
   1   6  -8 67532.8 1810.88  11
   1   6  -8 61262.1 1801.99   3
   1   6  -8 65736.9 1868.39   5
  -1  -6   8 63895.7 1968.45   6
  -1  -6   8 63263.9 1910.66  10
  -1  -6   8 65520.7 1674.05  14
  -1  -6   7 186.917 117.012  14
   1   6  -7 299.264 139.867   3
  -1  -6   7 208.728 149.478   6
   1   6  -7 191.075 120.026  11
   1   6  -7 114.502 112.415   5
  -1  -6   7 378.716 158.275  10
  -1  -6   6 0.61996 97.7932  10
  -1  -6   6 166.173 85.7336   4
  -1  -6   6 185.036 109.713  14
  -1  -6   6 35.9885 123.750   6
   1   6  -6 33.5692 85.8458   5
   1   6  -6 168.891 121.647   3
   1   6  -6 193.352 77.1506   8
   1   6  -6 74.3101 114.960  11
   1   6  -5-41.2616 87.1247   3
   1   6  -5 44.5965 93.4561  11
  -1  -6   5-8.13941 88.8060  14
   1   6  -5 112.168 67.7809   8
  -1  -6   5 129.933 83.8355   4
  -1  -6   5-34.6263 118.567   6
  -1  -6   5 9.07550 116.302  10
  -1  -6   5 6.38087 88.5404   2
   1   6  -5 46.2973 92.1842   5
  -1  -6   4-29.8588 77.1794  14
  -1  -6   4 59.2960 96.6394   6
  -1  -6   4-57.2368 90.1447   2
   1   6  -4-11.6387 82.7241  11
  -1  -6   4-78.1946 109.510  10
   1   6  -4 0.23324 80.6755   3
   1   6  -4 23.9441 50.2435   1
   1   6  -4-49.9057 66.9401   8
   1   6  -4-88.2961 99.4179   5
  -1  -6   3 1439.75 232.914  10
  -1  -6   3 1299.00 166.822  14
   1   6  -3 1708.96 185.174   8
   1   6  -3 1654.98 218.578   3
  -1  -6   3 1160.22 225.619   6
   1   6  -3 1332.46 207.282  11
   1   6  -3 1336.85 143.175   1
   1   6  -3 1347.91 206.048   5
  -1  -6   3 1105.69 195.808   2
   1   6  -2 7091.24 384.161   8
  -1  -6   2 6408.71 461.573  10
   1   6  -2 7045.36 344.163   1
  -1  -6   2 7233.56 363.149  14
   1   6  -2 7211.83 450.813  11
  -1  -6   2 7030.02 497.780   6
  -1  -6   2 6804.77 444.752   2
   1   6  -2 7049.90 433.323   3
   1   6  -1 57655.4 1299.58   1
   1   6  -1 58284.6 1365.13   8
   1   6  -1 56728.5 1439.13   3
   1   6  -1 56511.7 1486.35  11
  -1  -6   1 56564.6 1567.18  10
  -1  -6   1 54821.8 1479.23   2
  -1  -6   1 56714.9 1612.42   6
  -1  -6   1 55067.1 1274.47  14
   1   6   0 39447.6 1102.56   3
   1   6   0 38290.9 987.966   1
   1   6   0 35565.6 997.908   9
  -1  -6   0 35581.7 935.596  14
  -1  -6   0 36292.8 1218.79   6
  -1  -6   0 35470.4 1088.01   2
  -1  -6   0 35339.7 1171.64   7
   1   6   0 36851.0 1120.93  11
   1   6   0 36923.2 1032.23   8
  -1  -6   0 35441.0 1179.81  10
  -1  -6  -1 62477.0 1583.48   2
  -1  -6  -1 65800.6 1545.93  16
   1   6   1 69152.9 1509.18   1
   1   6   1 69119.1 1563.27   8
  -1  -6  -1 61635.7 1664.76   7
  -1  -6  -1 65274.6 1716.50  10
   1   6   1 62954.3 1605.24  11
   1   6   1 59851.4 1489.06   9
   1   6   2 61191.2 1546.34  11
   1   6   2 58695.0 1465.31   9
  -1  -6  -2 58183.2 1587.95   7
   1   6   2 63810.8 1508.38   8
   1   6   2 61573.9 1456.59   1
  -1  -6  -2 60357.8 1533.39   2
  -1  -6  -2 60342.2 1654.65  10
   1   6   3 540.029 136.426   1
   1   6   3 221.878 98.7647   9
   1   6   3 412.112 127.256   8
  -1  -6  -3 345.055 148.729  10
  -1  -6  -3 388.318 132.339   2
   1   6   3 405.334 122.855  11
  -1  -6  -3 379.787 133.831   7
   1   6   4 4812.25 356.432   1
   1   6   4 4908.47 367.151   9
  -1  -6  -4 4522.24 405.625  10
  -1  -6  -4 5181.50 383.529   2
   1   6   4 5523.31 378.613  11
   1   6   4 5259.97 376.429   8
   1   6   5 2626.45 277.857   8
  -1  -6  -5 2705.42 287.200   2
  -1  -6  -5 2492.81 317.107  10
   1   6   5 2779.25 287.602   9
   1   6   5 2333.83 261.000   1
  -1  -6  -6 66.1836 85.9585   2
  -1  -6  -6-73.1888 146.518  10
   1   6   6-10.6036 92.5842   9
   1   6   6-31.3662 96.4310   1
  -1  -6  -7 3068.59 371.121  10
  -1  -6  -7 2578.21 316.697   5
  -1  -6  -7 3507.96 359.415   2
   1   6   7 2910.34 328.091   9
   1   6   7 3268.79 326.916   1
  -1  -6  -8 9710.39 626.220   5
  -1  -6  -8 10695.2 660.166   2
   1   6   8 9954.36 596.141   1
  -1  -6  -8 10865.6 718.101  10
   1   6   8 10151.7 636.062   9
  -1  -6  -9 4031.94 428.972   2
   1   6   9 4120.83 424.542   9
  -1  -6  -9 3866.43 421.791   5
   1   6   9 3722.23 391.287   1
   1   6  10 1310.91 283.895   9
   1   6  10 1207.01 249.841   1
  -1  -6 -10 903.714 248.980   5
   1   7 -12-0.51196 203.161   5
  -1  -7  12 187.969 196.480   6
   1   7 -12 32.0200 143.438  11
   1   7 -12 222.648 174.843   3
  -1  -7  11-59.6655 167.555   6
   1   7 -11-49.6579 133.611   3
   1   7 -11 107.540 133.924  11
   1   7 -11-160.407 187.334   5
   1   7 -10 2728.27 362.028  11
  -1  -7  10 2150.57 314.313  14
  -1  -7  10 1422.88 313.253   6
   1   7 -10 2158.64 356.141   3
   1   7 -10 2211.27 348.500   5
  -1  -7  10 1357.91 291.526  10
   1   7  -9 521.057 179.925  11
   1   7  -9 609.244 200.815   3
   1   7  -9 459.819 195.621   5
  -1  -7   9 732.075 193.364  14
  -1  -7   9 630.008 225.477   6
  -1  -7   9 142.743 136.091  10
   1   7  -8 1128.58 239.815   3
   1   7  -8 1132.66 236.822   5
  -1  -7   8 1139.12 277.223   6
  -1  -7   8 1182.51 249.566  10
   1   7  -8 1299.48 246.121  11
  -1  -7   8 1379.91 231.936  14
   1   7  -7 3998.25 399.929  11
  -1  -7   7 4865.09 382.629  14
   1   7  -7 4506.68 434.689   3
  -1  -7   7 4805.45 496.555   6
   1   7  -7 5273.07 454.048   5
  -1  -7   7 4895.15 470.553  10
  -1  -7   6 10493.6 672.510   2
   1   7  -6 9627.70 602.124  11
  -1  -7   6 9751.49 649.801  10
  -1  -7   6 9668.52 522.883  14
   1   7  -6 9548.37 610.433   3
  -1  -7   6 10516.5 708.048   6
   1   7  -6 9944.02 613.007   5
  -1  -7   5 160.885 102.551  10
  -1  -7   5-13.1531 132.768   2
   1   7  -5 364.701 137.794   5
  -1  -7   5 97.0536 90.2314  14
  -1  -7   5 195.966 151.561   6
   1   7  -5 148.424 75.7647   8
   1   7  -5 286.198 130.010  11
   1   7  -5 61.0246 104.646   3
  -1  -7   4 18140.6 851.764   2
  -1  -7   4 16831.9 877.442   6
   1   7  -4 18098.4 797.659   3
   1   7  -4 18502.7 682.702   8
  -1  -7   4 18061.5 865.818  10
   1   7  -4 18177.7 604.764   1
   1   7  -4 18547.2 817.431  11
   1   7  -4 16445.9 760.014   5
  -1  -7   4 18128.4 673.966  14
  -1  -7   3 3294.69 359.921  10
   1   7  -3 3315.57 247.871   1
   1   7  -3 3442.33 324.152   5
   1   7  -3 3077.61 326.677  11
  -1  -7   3 3484.54 273.783  14
   1   7  -3 3390.64 329.511   3
  -1  -7   3 3331.79 344.386   2
   1   7  -3 3334.00 284.587   8
  -1  -7   3 3759.57 404.817   6
   1   7  -2 382.768 125.621   3
   1   7  -2 284.777 93.3095   1
  -1  -7   2 222.442 129.928   2
   1   7  -2 504.517 137.326   8
  -1  -7   2 651.328 179.857  10
  -1  -7   2 645.093 181.249   6
  -1  -7   2 386.301 101.318  14
   1   7  -2 481.367 144.430  11
   1   7  -1 7888.18 460.188   8
   1   7  -1 8433.83 491.632   3
  -1  -7   1 8445.85 528.690   2
  -1  -7   1 9227.88 615.226   6
   1   7  -1 8070.06 510.308  11
  -1  -7   1 7919.09 546.666  10
   1   7  -1 8251.53 424.633   1
   1   7   0-48.0516 105.097   1
   1   7   0-108.977 94.2165   8
   1   7   0-321.137 131.560  11
  -1  -7   0-104.699 112.995   7
  -1  -7   0-22.1958 109.637   2
  -1  -7   0 31.3498 123.510   6
  -1  -7   0 71.5540 115.496  10
   1   7   1 4431.15 328.145   1
   1   7   1 4935.77 373.691   8
  -1  -7  -1 4874.60 390.024   2
  -1  -7  -1 4903.91 423.593   7
  -1  -7  -1 4710.42 423.176  10
   1   7   1 5336.63 412.725  11
   1   7   2 14404.9 625.658   1
  -1  -7  -2 14431.6 757.437  10
   1   7   2 14732.2 695.559  11
   1   7   2 13056.2 617.417   9
  -1  -7  -2 14455.9 724.810   7
  -1  -7  -2 14865.0 690.832   2
   1   7   2 13892.6 636.651   8
   1   7   3 21125.6 817.615   9
  -1  -7  -3 21047.2 851.918   2
   1   7   3 21865.8 833.477   8
  -1  -7  -3 21131.7 941.863  10
   1   7   3 20443.2 829.947  11
   1   7   3 21257.7 806.880   1
   1   7   4-105.438 139.587   8
   1   7   4 9.17915 87.9552   9
  -1  -7  -4 54.5591 86.5850   2
   1   7   4 80.7071 99.0036   1
  -1  -7  -4 256.461 154.534  10
   1   7   5 530.418 153.265   9
   1   7   5 553.756 158.342   8
  -1  -7  -5 830.552 213.196  10
  -1  -7  -5 822.785 182.177   2
   1   7   5 672.118 174.901   1
  -1  -7  -6-57.2889 139.324   2
   1   7   6 138.728 124.717   1
   1   7   6-23.5548 114.386   9
  -1  -7  -6 87.2557 145.190  10
  -1  -7  -7 177.612 148.670   5
   1   7   7 75.9999 120.202   1
   1   7   7 181.150 130.807   9
  -1  -7  -7 209.070 157.635  10
  -1  -7  -8 165.674 143.244   5
  -1  -7  -8 266.446 183.481  10
   1   7   8 359.019 157.946   9
   1   7   8 359.865 155.841   1
  -1  -7  -9 1479.24 287.480   5
   1   7   9 1266.71 266.037   9
   1   7   9 1347.70 267.768   1
   1   8 -11 1096.08 301.584   3
   1   8 -11 1311.66 288.825  11
  -1  -8  11 1115.93 317.939   6
   1   8 -10 3117.47 414.070  11
  -1  -8  10 3785.78 511.510   6
   1   8 -10 3626.42 464.396   3
  -1  -8  10 3594.44 467.152  10
  -1  -8   9 83.2143 149.834  14
   1   8  -9 193.230 163.959   3
  -1  -8   9 126.694 159.232  10
   1   8  -9 472.555 176.565  11
  -1  -8   9 87.3664 137.461   6
  -1  -8   8 2880.64 404.078   2
  -1  -8   8 2565.03 318.307  14
   1   8  -8 2876.19 380.235   3
  -1  -8   8 2672.96 420.396   6
   1   8  -8 2575.43 345.165  11
  -1  -8   8 2492.50 358.165  10
  -1  -8   7 126.816 150.294   6
   1   8  -7-51.7477 121.788   3
  -1  -8   7-71.1811 112.668  14
  -1  -8   7 207.486 171.873   2
  -1  -8   7 9.65700 124.281  10
   1   8  -7 65.6444 121.815  11
  -1  -8   6 1280.48 268.810  10
  -1  -8   6 1216.44 292.443   6
  -1  -8   6 945.326 234.834   2
   1   8  -6 951.451 227.294  11
   1   8  -6 1206.93 253.946   3
  -1  -8   6 1138.01 197.960  14
  -1  -8   5-7.64442 144.729   6
   1   8  -5 267.866 137.534   3
   1   8  -5 105.309 87.0774   8
  -1  -8   5 150.069 99.3421  14
   1   8  -5-106.031 133.356  11
  -1  -8   5 287.748 161.038  10
  -1  -8   5 239.233 172.712   2
   1   8  -4 2551.87 315.902  11
  -1  -8   4 2577.89 342.915   2
   1   8  -4 2211.71 258.983   8
  -1  -8   4 2848.41 376.957  10
  -1  -8   4 2646.58 372.337   6
   1   8  -4 2052.04 279.806   3
   1   8  -3 1157.57 190.294   8
  -1  -8   3 767.800 214.919  10
  -1  -8   3 807.481 207.237   2
   1   8  -3 1008.91 216.297  11
  -1  -8   3 1336.26 260.983   6
   1   8  -3 687.636 135.190   1
  -1  -8   2 2831.68 337.086   2
  -1  -8   2 2267.56 317.334  10
   1   8  -2 2733.05 282.387   8
   1   8  -2 2405.20 309.924  11
  -1  -8   2 2475.35 354.846   6
   1   8  -2 2995.41 270.158   1
   1   8  -1 3103.12 288.422   1
  -1  -8   1 3294.54 406.663   6
   1   8  -1 2698.46 281.862   8
  -1  -8   1 2936.05 334.414   2
  -1  -8   1 2857.72 359.241  10
   1   8  -1 2851.34 329.774  11
   1   8   0 6733.25 452.296   8
  -1  -8   0 6930.82 542.031   7
  -1  -8   0 7035.89 548.454  10
  -1  -8   0 7154.48 510.548   2
   1   8   0 6435.65 491.722  11
   1   8   0 7418.81 443.664   1
  -1  -8  -1 19675.9 874.937   2
  -1  -8  -1 21028.9 976.904  10
   1   8   1 23070.6 882.561   8
   1   8   1 21275.4 822.399   1
   1   8   1 21500.7 920.541  11
  -1  -8  -2 432.839 181.061  10
   1   8   2 250.196 146.672   1
   1   8   2 361.687 169.307  11
   1   8   2 587.232 168.486   8
   1   8   3 98002.8 2263.00   1
   1   8   3 99923.9 2316.62   8
  -1  -8  -3 96111.2 2511.90  10
   1   8   4 7282.68 504.108   8
  -1  -8  -4 6204.41 543.584  10
   1   8   4 7000.43 496.834   1
  -1  -8  -5-64.3677 146.901  10
   1   8   5-77.5117 135.080   8
   1   8   5 95.2935 115.637   1
   1   8   6 3516.27 375.530   1
  -1  -8  -6 3535.12 435.579  10
   1   8   7 535.205 177.444   1
  -1  -8  -7 1298.37 290.489  10
  -1  -9  10 3404.18 501.407   2
  -1  -9  10 4020.94 565.156   6
   1   9 -10 3971.87 501.128   3
   1   9 -10 3420.73 449.623  11
   1   9  -9 12779.3 855.357   3
  -1  -9   9 12599.6 946.015   6
   1   9  -9 11455.1 803.967  11
  -1  -9   9 13113.2 727.637  14
  -1  -9   9 11392.2 834.107  10
  -1  -9   9 12394.7 899.906   2
  -1  -9   8 4243.21 498.588  10
  -1  -9   8 5055.63 437.169  14
  -1  -9   8 4842.20 547.648   2
   1   9  -8 5171.92 527.020  11
  -1  -9   8 5666.56 617.464   6
   1   9  -7-39.3727 112.325  11
  -1  -9   7 23.0604 129.897   6
  -1  -9   7 63.3666 139.879   2
  -1  -9   7 41.7368 122.383  10
  -1  -9   6 200.582 178.372   6
  -1  -9   6 160.235 147.468  10
   1   9  -6-51.3835 136.870  11
  -1  -9   6 236.597 187.475   2
   1   9  -5 34268.3 1105.62   8
   1   9  -5 33476.9 1318.05  11
  -1  -9   5 31760.1 1444.07   6
  -1  -9   5 35775.7 1410.66   2
  -1  -9   5 33903.5 1385.84  10
  -1  -9   4 30761.9 1305.43  10
  -1  -9   4 31937.6 1416.70   6
   1   9  -4 33864.4 1099.81   8
   1   9  -4 32178.0 1277.08  11
  -1  -9   4 32893.6 1321.30   2
   1   9  -3 7078.32 430.502   1
  -1  -9   3 6254.45 560.582  10
   1   9  -3 6372.80 445.059   8
   1   9  -3 6491.29 537.684  11
  -1  -9   3 6447.98 613.678   6
   1   9  -2 9631.62 560.786   8
   1   9  -2 9899.12 533.838   1
   1   9  -2 10174.7 663.006  11
  -1  -9   2 8017.49 679.393   6
  -1  -9   2 10082.8 705.590  10
  -1  -9   1 5473.10 522.801   7
   1   9  -1 6143.61 423.584   1
   1   9  -1 6381.86 521.927  11
   1   9  -1 6130.47 449.573   8
  -1  -9   1 5567.59 563.823   6
  -1  -9   1 5844.99 534.078  10
   1   9   0 49084.4 1446.34   8
   1   9   0 48240.0 1385.96   1
  -1  -9   0 47497.6 1643.88  10
   1   9   0 47439.3 1554.44  11
   1   9   1 14340.1 692.774   1
  -1  -9  -1 13376.1 815.646  10
   1   9   1 13731.6 705.683   8
  -1  -9  -2 1857.79 327.032  10
   1   9   2 2361.62 289.534   1
   1   9   2 2042.49 287.558   8
   1   9   3 334.497 154.643   8
  -1  -9  -3-160.920 190.328  10
   1   9   3 16.3807 122.157   1
   1   9   4 8755.85 578.657   1
   1   9   4 8781.90 599.214   8
  -1  -9  -4 8772.15 679.681  10
   1   9   5 2656.19 339.591   1
  -1  -9  -5 3133.89 421.705  10
   1   9   5 2396.06 332.884   8
  -1  -9  -6 3377.21 453.275  10
   1   9   6 3267.47 385.404   1
  -1 -10   8 2224.96 393.260  10
  -1 -10   8 2346.10 424.013   6
   1  10  -8 2675.07 411.549  11
  -1 -10   7 6954.70 707.864   6
   1  10  -7 6000.15 583.778  11
  -1 -10   7 5702.93 588.173  10
   1  10  -6 1039.60 267.162  11
  -1 -10   6 1112.05 309.892   6
  -1 -10   6 1063.65 284.984  10
  -1 -10   5 91.8384 164.607   6
   1  10  -5 380.138 142.165   8
  -1 -10   5 255.765 187.169  10
   1  10  -5 342.019 183.692  11
   1  10  -4 732.519 187.226   8
   1  10  -4 730.586 225.264  11
  -1 -10   4 530.877 179.225  10
  -1 -10   4 335.936 188.927   6
   1  10  -3 1019.18 213.019   8
  -1 -10   3 1549.06 312.895  10
  -1 -10   3 1649.70 364.417   6
   1  10  -3 1516.23 279.252  11
  -1 -10   2 549.926 207.813  10
  -1 -10   2 576.125 227.136   6
   1  10  -2 576.572 217.726  11
   1  10  -2 576.996 160.131   1
   1  10  -2 265.840 141.318   8
   1  10  -1 2332.10 340.812  11
  -1 -10   1 2353.84 372.774  10
   1  10  -1 2743.87 308.155   1
   1  10  -1 2058.18 292.179   8
  -1 -10   0 3.52940 141.525  10
   1  10   0 154.869 112.561   1
   1  10   0-4.06373 127.179   8
  -1 -10  -1 3362.09 433.824  10
   1  10   1 3417.96 360.936   1
   1  10   1 2750.57 344.455   8
   1  10   2 2377.97 312.700   1
   1  10   2 2124.14 309.190   8
  -1 -10  -2 2157.29 367.980  10
   1  10   3 92.7816 127.441   1
  -1 -10  -3-113.680 149.704  10
   1  10   3 4.54212 142.103   8
   1  10   4 385.248 175.190   1
   1  10   4 247.131 169.450   8
  -1 -10  -4 458.665 244.840  10
   1  11  -5 795.234 203.990   8
  -1 -11   5 561.257 219.400  10
  -1 -11   5 766.206 293.297   6
   1  11  -5 569.837 247.634  11
  -1 -11   4 117.557 178.434   6
   1  11  -4 333.089 159.648   8
   1  11  -4 377.427 191.703  11
  -1 -11   4-14.0693 141.398  10
   1  11  -3 109.560 127.533   8
  -1 -11   3 147.294 201.252   6
   1  11  -3 1.83433 150.996  11
  -1 -11   3-406.241 207.601  10
   1  11  -2 937.129 216.607   8
  -1 -11   2 1038.71 277.072  10
   1  11  -2 931.522 262.567  11
   1  11  -2 1409.91 246.123   1
   1  11  -1 17705.2 885.677   8
  -1 -11   1 18819.5 1082.46  10
   1  11  -1 18100.9 865.460   1
   1  11   0 210.307 148.737   1
   1  11   0 139.670 118.652   8
  -1 -11   0-116.465 196.515  10
  -2  12   1 3337.65 392.859   8
   2 -12  -1 3154.70 463.256   2
   2 -12  -1 3503.01 451.816  10
   2 -12   0 565.106 221.291  10
   2 -12   0 370.096 192.353   2
  -2  12   0 718.326 212.113   8
   2 -12   1 470.267 196.030  10
  -2  12  -1 209.486 156.401   8
  -2  12  -2 18733.1 915.020   8
   2 -12   2 19713.4 1164.58   2
  -2  12  -3 10569.2 675.586   8
   2 -12   3 10709.4 863.580   2
   2 -12   3 11211.5 923.450   6
  -2  12  -4 353.091 195.486  11
  -2  12  -4 194.088 146.924   8
   2 -12   4 89.7769 173.819   6
   2 -12   4 199.969 218.930   2
  -2  12  -5 14270.1 886.782  11
   2 -12   5 14819.9 1077.28   6
   2 -12   5 13813.8 1021.25   2
  -2  12  -5 13828.4 777.361   8
  -2  11   4 9298.53 638.149   8
   2 -11  -4 10214.0 745.332  10
  -2  11   4 8083.46 669.624   9
   2 -11  -4 10835.6 792.862   2
   2 -11  -3 384.747 195.880  10
  -2  11   3 451.910 158.467  15
  -2  11   3 137.480 131.844   9
  -2  11   3 266.059 150.987   8
   2 -11  -3 317.863 198.914   2
  -2  11   2 2805.90 349.419   8
  -2  11   2 2489.72 356.850   9
  -2  11   2 3028.25 311.530  15
   2 -11  -2 2615.82 397.090   2
   2 -11  -2 2273.46 367.956  10
  -2  11   1 4943.84 513.401   9
   2 -11  -1 5029.34 543.635   2
  -2  11   1 5444.88 481.446   8
  -2  11   1 5592.55 404.672  15
   2 -11  -1 5735.89 527.323  10
  -2  11   0 5315.27 520.009   9
   2 -11   0 4878.71 485.582  10
  -2  11   0 6659.48 507.057   8
   2 -11   0 4948.11 539.733   2
  -2  11  -1 3393.50 369.397   8
   2 -11   1 2776.55 365.881  10
   2 -11   1 3066.20 431.512   2
   2 -11   2 5311.22 590.881   6
   2 -11   2 3993.86 501.689   2
  -2  11  -2 4538.74 419.247   8
   2 -11   2 3830.74 422.151  10
  -2  11  -3 259.638 161.164   8
  -2  11  -3 279.617 156.686  11
   2 -11   3 187.890 150.573   2
   2 -11   3 498.192 229.458   6
   2 -11   4 2792.71 449.054   2
   2 -11   4 2480.97 429.219   6
  -2  11  -4 3017.33 380.049  11
  -2  11  -4 2544.04 319.290   8
   2 -11   5 59.3761 172.790   6
  -2  11  -5 328.147 151.377   8
  -2  11  -5 267.958 167.144  11
   2 -11   5 435.803 219.309   2
  -2  11  -6 4129.97 398.187   8
   2 -11   6 5081.60 607.722   6
  -2  11  -6 4801.62 498.445  11
   2 -11   6 3796.65 522.566   2
  -2  11  -7 308.429 186.012  11
   2 -11   7 215.804 203.796   2
   2 -11   8 7652.80 771.264   6
   2 -11   8 8440.83 812.825   2
  -2  11  -8 7473.78 646.053  11
   2 -10  -6 38609.1 1528.43  10
  -2  10   6 37764.3 1338.82   8
  -2  10   6 36121.4 1467.28   9
  -2  10   6 37504.4 1313.25   1
   2 -10  -6 38828.7 1540.01   2
   2 -10  -5 34085.4 1377.66  10
  -2  10   5 35433.1 1246.86   8
   2 -10  -5 30732.2 1342.00   2
  -2  10   5 30335.0 1311.37   9
   2 -10  -4 7710.69 636.837   2
  -2  10   4 8273.11 572.564   8
  -2  10   4 9343.05 550.159  15
  -2  10   4 7897.37 635.340   9
   2 -10  -4 8096.78 632.353  10
  -2  10   3 2385.37 360.585   9
  -2  10   3 4130.04 395.804   8
   2 -10  -3 2703.50 381.456   2
  -2  10   3 3591.84 335.762  15
   2 -10  -3 4112.89 447.523  10
  -2  10   2 99.3983 113.896   9
  -2  10   2 123.722 111.885   8
   2 -10  -2-1.68692 133.685   2
   2 -10  -2 173.052 130.332  10
  -2  10   2 221.431 128.258  15
  -2  10   1 2968.26 380.995   9
  -2  10   1 3346.88 353.253   8
  -2  10   1 3479.03 306.170  15
   2 -10  -1 3598.48 440.375   2
   2 -10  -1 3506.71 389.336  10
  -2  10   0 3350.00 349.855   8
  -2  10   0 2989.11 275.031  15
   2 -10   0 2917.75 405.770   2
   2 -10   0 2604.82 332.128  10
  -2  10  -1 6430.39 476.710  11
   2 -10   1 6414.06 591.041   2
   2 -10   1 5940.66 489.958  10
  -2  10  -1 5942.41 457.589   8
   2 -10   2 9506.60 747.067   6
   2 -10   2 9683.82 628.213  10
   2 -10   2 10250.6 747.812   2
  -2  10  -2 11047.8 640.521  11
  -2  10  -2 9115.21 564.660   8
   2 -10   3 3744.69 384.934  10
  -2  10  -3 3770.00 382.736  11
   2 -10   3 3812.94 477.298   6
  -2  10  -3 3158.43 331.445   8
   2 -10   3 3171.34 436.817   2
  -2  10  -4 3719.88 358.746   8
   2 -10   4 4710.69 536.167   6
  -2  10  -4 3644.07 386.758  11
   2 -10   4 3948.94 490.936   2
  -2  10  -5 684.893 206.382  11
  -2  10  -5 888.457 199.843   8
   2 -10   5 871.193 252.649   2
   2 -10   5 843.446 260.373   6
  -2  10  -6 9.65569 105.721   8
   2 -10   6 147.028 148.092   6
  -2  10  -6 60.3846 126.145  11
   2 -10   6-157.188 153.668   2
   2 -10   7 773.468 248.128   6
  -2  10  -7 407.179 196.703  11
   2 -10   7 939.282 295.634   2
  -2  10  -8 1104.65 269.880  11
   2 -10   8 865.373 272.004   6
   2 -10   8 1312.23 323.588   2
   2 -10   9 1578.14 372.431   2
  -2  10  -9 1501.90 291.967  16
   2 -10   9 1800.30 386.611   6
  -2  10  -9 1811.57 324.371  11
  -2   9   8 11546.9 790.002   9
  -2   9   8 11047.3 673.655   1
   2  -9  -8 12096.0 817.803   2
   2  -9  -7 829.967 247.533   2
  -2   9   7 736.430 187.032   1
  -2   9   7 484.405 184.053   9
  -2   9   7 812.412 201.857   8
   2  -9  -7 291.633 184.530  10
   2  -9  -6 21812.2 1061.74   2
   2  -9  -6 20605.2 1030.72  10
  -2   9   6 21706.3 910.820   8
  -2   9   6 20055.5 1017.04   9
  -2   9   5 25117.1 933.972  15
  -2   9   5 25443.4 982.014   8
   2  -9  -5 25197.9 1111.14  10
   2  -9  -5 25278.8 1133.62   2
  -2   9   5 23518.9 1096.20   9
  -2   9   4 1513.35 237.772   8
   2  -9  -4 1259.66 259.875   2
  -2   9   4 1523.67 279.186   9
  -2   9   4 1289.04 217.207  15
   2  -9  -4 1618.65 288.385  10
  -2   9   3 486.318 183.046   9
  -2   9   3 663.848 160.572  15
  -2   9   3 717.604 172.996   8
   2  -9  -3 635.607 204.056   2
  -2   9   3 364.354 180.338  13
   2  -9  -3 640.591 192.296  10
   2  -9  -2 9105.84 659.677   2
  -2   9   2 8407.11 592.526  13
  -2   9   2 9567.70 556.331   8
   2  -9  -2 9340.87 601.021  10
  -2   9   2 9703.77 646.291   9
  -2   9   2 9594.23 499.989  15
  -2   9   1 2278.04 279.302   8
   2  -9  -1 1493.90 270.621   2
   2  -9  -1 1952.00 274.640  10
  -2   9   1 1737.69 212.002  15
  -2   9   0 51.2173 101.313   8
   2  -9   0 298.325 128.987  10
  -2   9   0 150.477 103.531  15
   2  -9   0-96.1818 144.828   2
  -2   9   0 222.243 113.566  11
  -2   9  -1 5507.14 423.280   8
  -2   9  -1 6507.37 371.619  15
   2  -9   1 6608.33 578.184   6
   2  -9   1 6255.98 548.981   2
   2  -9   1 7043.18 496.808  10
  -2   9  -1 6477.04 441.839  11
  -2   9  -2 6125.87 432.863   8
  -2   9  -2 6330.08 451.226  11
   2  -9   2 6911.79 597.196   6
   2  -9   2 6977.47 491.224  10
   2  -9   2 5710.04 534.375   2
  -2   9  -3 5226.97 417.898  11
  -2   9  -3 4319.46 363.240   8
   2  -9   3 4829.99 494.626   2
   2  -9   3 4254.47 385.116  10
   2  -9   3 4814.78 505.702   6
  -2   9  -4 4684.53 372.253   8
   2  -9   4 4135.63 408.359   4
   2  -9   4 5663.84 549.191   2
   2  -9   4 4555.55 396.334  10
   2  -9   4 5130.01 523.469   6
  -2   9  -4 4527.51 397.948  11
  -2   9  -5 37.0872 91.5789   8
  -2   9  -5-8.23408 130.257  16
   2  -9   5 243.692 171.885   6
  -2   9  -5 215.370 133.602  11
   2  -9   5 42.2016 100.948   4
  -2   9  -6 5239.66 395.510   8
   2  -9   6 4783.69 527.013   6
   2  -9   6 5501.76 501.821   4
   2  -9   6 5497.35 564.914   2
  -2   9  -6 5126.24 459.866  11
  -2   9  -6 5317.32 419.103  16
  -2   9  -7 2231.56 265.371   8
   2  -9   7 1786.46 352.414   2
  -2   9  -7 1545.20 270.018  11
   2  -9   7 2038.91 326.983   4
   2  -9   7 1451.73 313.759   6
  -2   9  -7 1307.74 238.698  16
   2  -9   8 2872.79 434.966   2
   2  -9   8 2351.44 397.974   6
   2  -9   8 2523.70 375.506   4
  -2   9  -8 2407.46 323.423  16
  -2   9  -8 2561.23 347.285  11
  -2   9  -9 973.344 246.935  11
   2  -9   9 515.651 205.321   4
  -2   9  -9 581.955 192.404  16
   2  -9   9 800.465 256.912   6
   2  -9   9 945.200 315.933   2
   2  -9  10 1408.64 364.365   2
   2  -9  10 886.389 297.586   6
  -2   9 -10 909.744 241.775  11
   2  -9  10 700.467 239.347   4
  -2   9 -10 1318.65 281.175  16
  -2   8   9 10181.8 732.025   9
  -2   8   9 8976.53 586.833   1
   2  -8  -9 9975.50 736.003   2
  -2   8   8 1378.73 286.962   9
   2  -8  -8 1684.61 322.989   2
  -2   8   8 1822.78 263.019   1
  -2   8   7 6590.60 560.002   9
  -2   8   7 6660.78 465.868   8
   2  -8  -7 6959.82 580.908   2
  -2   8   6 3628.78 416.415   9
   2  -8  -6 3344.00 394.298  10
   2  -8  -6 3959.41 347.376   4
  -2   8   6 3047.70 314.093  15
   2  -8  -6 3242.21 387.936   2
  -2   8   6 3151.09 324.118   8
  -2   8   5 229.801 140.257   9
  -2   8   5 521.774 151.737   8
   2  -8  -5 263.986 117.584   4
  -2   8   5 356.204 161.653  13
   2  -8  -5 541.491 200.997   2
  -2   8   5 110.434 119.758  15
   2  -8  -5 240.868 146.583  10
  -2   8   4 207.588 126.046   8
  -2   8   4 178.046 114.072  15
   2  -8  -4 324.155 117.803   4
   2  -8  -4 354.394 152.320  10
   2  -8  -4 223.179 144.006   2
  -2   8   4 397.656 170.440  13
  -2   8   4 300.763 154.283   9
  -2   8   3 51.3202 93.4209  15
  -2   8   3 172.123 126.468   9
   2  -8  -3 47.4623 116.386   2
  -2   8   3 48.6133 121.247  13
   2  -8  -3 56.0169 69.3096   4
  -2   8   3-51.1744 103.944   8
   2  -8  -3-55.0875 105.161  10
  -2   8   2-50.1225 103.981   8
   2  -8  -2-26.0332 80.5658   4
  -2   8   2 51.3789 99.1696  13
  -2   8   2-58.8951 134.827   9
  -2   8   2 136.780 98.6385  15
   2  -8  -2-108.213 138.219  10
   2  -8  -2-27.3217 126.313   2
  -2   8   1 810.849 150.920  15
  -2   8   1 1168.04 191.660   8
   2  -8  -1 813.452 170.264  10
   2  -8  -1 1132.58 240.328   2
  -2   8   1 936.675 157.965  11
   2  -8  -1 1195.93 193.341   4
   2  -8   0 12300.9 614.315   4
  -2   8   0 12593.7 570.995  11
  -2   8   0 13205.7 611.093   8
  -2   8   0 13383.0 538.983  15
   2  -8   0 12799.7 741.723   2
   2  -8   0 12467.0 629.306  10
  -2   8  -1 628.050 122.574  15
   2  -8   1 717.114 205.121   2
   2  -8   1 953.136 240.561   6
  -2   8  -1 689.903 148.550  11
   2  -8   1 461.513 129.987   4
  -2   8  -1 539.043 141.151   8
   2  -8   1 568.210 149.736  10
   2  -8   2 7889.48 589.987   6
  -2   8  -2 7771.12 382.630  15
   2  -8   2 7538.74 579.228   2
   2  -8   2 8733.45 534.702   4
   2  -8   2 8181.82 491.568  10
  -2   8  -2 8215.12 471.295   8
  -2   8  -2 7282.12 450.461  11
   2  -8   3 11898.6 608.042  10
   2  -8   3 12112.4 659.383   4
  -2   8  -3 11725.9 564.522   8
   2  -8   3 12313.3 749.349   2
   2  -8   3 12539.2 749.192   6
  -2   8  -3 12640.3 614.638  11
  -2   8  -3 11717.7 522.136  16
   2  -8   4 5987.47 472.115   4
   2  -8   4 6617.89 445.257  10
   2  -8   4 7004.49 572.092   2
  -2   8  -4 6232.45 393.438  16
   2  -8   4 5882.13 526.769   6
  -2   8  -4 6625.45 448.624  11
  -2   8  -4 6765.05 422.600   8
  -2   8  -5 11562.3 573.567   8
   2  -8   5 12023.6 697.912   4
  -2   8  -5 12254.3 596.980  16
   2  -8   5 11445.1 740.337   6
  -2   8  -5 11930.9 634.584  11
   2  -8   5 11804.2 762.175   2
   2  -8   6 11041.8 687.675   4
  -2   8  -6 11506.8 596.304  16
   2  -8   6 10177.9 734.383   2
  -2   8  -6 11511.1 590.424   3
  -2   8  -6 11154.4 557.281   8
  -2   8  -6 11528.5 650.916  11
   2  -8   6 11296.0 758.314   6
  -2   8  -7 41981.2 1398.09  11
   2  -8   7 44638.2 1644.18   2
  -2   8  -7 44103.7 1344.92  16
  -2   8  -7 45221.3 1357.41   3
   2  -8   7 42376.9 1581.36   6
  -2   8  -7 40875.7 1214.32   8
   2  -8   7 45102.3 1525.09   4
   2  -8   8 30633.1 1331.38   6
  -2   8  -8 28158.7 1128.87  11
   2  -8   8 30357.6 1268.83   4
  -2   8  -8 28547.3 1100.33  16
   2  -8   8 29306.7 1345.53   2
  -2   8  -8 30178.8 1118.81   3
   2  -8   9 4185.81 501.938   6
   2  -8   9 3419.34 432.262   4
  -2   8  -9 4586.32 436.679  16
  -2   8  -9 3796.27 422.066  11
  -2   8  -9 4563.42 429.796   3
  -2   8 -10 450.799 187.223   3
  -2   8 -10 687.547 208.862  11
  -2   8 -10 743.522 211.908  16
   2  -8  10 493.199 219.691   6
   2  -8  10 615.343 226.360   4
  -2   8 -11 373.602 179.987   3
   2  -8  11 66.7652 152.278   6
  -2   8 -11 645.410 216.714  16
   2  -8  11 193.074 162.624   4
  -2   8 -11 416.051 199.044  11
   2  -7 -10 3689.15 457.825   2
  -2   7  10 3377.67 436.131   9
  -2   7  10 3337.64 357.468   1
  -2   7   9 870.325 221.064   9
  -2   7   9 830.735 192.229   1
   2  -7  -9 1341.66 279.997   2
  -2   7   8 8.71654 90.7383   1
   2  -7  -8 176.180 131.717   2
  -2   7   8 137.951 141.071   9
  -2   7   7 2486.77 361.484  13
  -2   7   7 2003.69 310.980   9
  -2   7   7 1995.38 243.758   8
   2  -7  -7 2115.37 305.806   2
  -2   7   6 326.200 123.158   8
   2  -7  -6 241.885 152.563   2
  -2   7   6 179.844 128.736  15
  -2   7   6 88.6359 137.020   9
  -2   7   6 149.659 132.154  13
   2  -7  -6 38.5955 94.4008   4
   2  -7  -6-34.9014 138.536  10
  -2   7   5 2313.55 253.992   8
   2  -7  -5 3175.74 348.024   2
  -2   7   5 2875.03 343.467   9
  -2   7   5 2830.68 351.124  13
   2  -7  -5 2786.01 283.066   4
  -2   7   5 3192.50 292.151  15
   2  -7  -5 3215.34 347.419  10
  -2   7   4 5824.49 470.991   9
   2  -7  -4 7027.56 432.916   4
  -2   7   4 6985.18 422.064   8
  -2   7   4 5732.93 468.322  13
   2  -7  -4 7431.10 519.883   2
  -2   7   4 6773.12 417.536  15
   2  -7  -4 7484.47 498.823  10
  -2   7   3 9587.08 488.722   8
   2  -7  -3 8659.77 564.872   2
  -2   7   3 9821.67 473.761  15
  -2   7   3 9537.01 579.987  13
   2  -7  -3 9133.13 486.863   4
  -2   7   3 9893.24 600.872   9
   2  -7  -3 9364.04 539.568  10
  -2   7   2 9087.85 568.901   9
   2  -7  -2 10148.4 522.327   4
  -2   7   2 10264.3 501.955   8
  -2   7   2 10477.8 476.751  15
   2  -7  -2 10083.1 541.555  10
   2  -7  -2 9834.13 597.934   2
  -2   7   2 9485.23 573.428  13
   2  -7  -1 16011.8 676.382   4
  -2   7   1 15846.9 643.650   8
  -2   7   1 16581.6 596.831  11
  -2   7   1 16843.1 608.002  15
  -2   7   1 17389.2 769.508  13
   2  -7  -1 16295.7 778.135   2
   2  -7  -1 15893.1 682.030  10
  -2   7   0 86037.6 1847.70   8
   2  -7   0 79121.1 1891.31   4
   2  -7   0 79869.9 2063.19   2
  -2   7   0 82754.7 1765.14  11
  -2   7   0 80349.2 1719.07  15
   2  -7   0 81161.7 1881.87  10
   2  -7   1 21206.8 769.004  10
  -2   7  -1 20399.8 651.211  15
   2  -7   1 20860.5 806.913   4
  -2   7  -1 20612.8 736.089   8
  -2   7  -1 20098.1 703.804  11
   2  -7   1 22318.5 935.917   6
   2  -7   1 18804.5 867.185   2
   2  -7   2 2130.61 231.806  10
  -2   7  -2 1843.70 213.271   8
  -2   7  -2 2445.60 203.721  15
   2  -7   2 2212.61 260.109   4
  -2   7  -2 2098.29 192.613  16
   2  -7   2 1801.05 274.295   2
   2  -7   2 2049.59 282.901   6
  -2   7  -2 2248.28 230.288  11
  -2   7  -3 24722.0 834.887   8
   2  -7   3 25790.0 1054.73   2
  -2   7  -3 26055.5 786.895  16
   2  -7   3 26493.5 1055.62   6
  -2   7  -3 26667.0 875.941  11
  -2   7  -3 25050.4 726.180  15
  -2   7  -3 27418.5 771.583   3
   2  -7   3 25818.4 956.841   4
   2  -7   3 25416.9 866.664  10
  -2   7  -4 20088.2 778.185  11
   2  -7   4 21170.4 872.461   4
  -2   7  -4 20426.6 713.303  16
   2  -7   4 20410.3 940.035   2
   2  -7   4 20495.0 768.850  10
  -2   7  -4 21690.8 709.147   3
   2  -7   4 20504.2 930.741   6
  -2   7  -4 19942.3 726.688   8
   2  -7   5 27619.8 1121.84   6
  -2   7  -5 27470.0 886.815   8
   2  -7   5 28360.8 1061.61   4
  -2   7  -5 28144.1 906.507  16
   2  -7   5 27885.7 1148.06   2
  -2   7  -5 28684.2 893.664   3
  -2   7  -5 26115.6 945.005  11
   2  -7   5 28669.1 947.668  10
   2  -7   6 189444. 4001.62   2
   2  -7   6 182985. 3804.28   4
  -2   7  -6 175286. 3449.84   8
  -2   7  -6 185133. 3556.34  16
   2  -7   6 184411. 3919.78   6
  -2   7  -6 187601. 3553.13   3
  -2   7  -6 179927. 3641.75  11
   2  -7   7 62490.5 1815.65   4
   2  -7   7 60050.5 1858.83   6
  -2   7  -7 62946.4 1641.12  16
  -2   7  -7 61447.4 1686.05  11
  -2   7  -7 62362.2 1629.15   3
  -2   7  -7 60020.0 1501.61   8
  -2   7  -8 27.8951 115.614   3
  -2   7  -8 370.613 172.067  11
   2  -7   8 38.4740 125.150   6
   2  -7   8 157.230 164.755   4
  -2   7  -8-117.836 134.476  16
  -2   7  -9 11698.2 687.388  16
   2  -7   9 12381.5 787.875   4
   2  -7   9 12313.1 800.380   6
  -2   7  -9 12643.2 698.659   3
  -2   7  -9 13364.2 743.157  11
   2  -7  10 2163.58 352.131   9
   2  -7  10 2666.40 393.413   6
  -2   7 -10 2367.70 335.081  16
   2  -7  10 2435.41 367.339   4
  -2   7 -10 3384.34 400.427  11
  -2   7 -10 2468.67 337.747   3
   2  -7  11 1579.29 321.593   9
  -2   7 -11 1032.84 243.341  11
   2  -7  11 1214.49 282.979   4
  -2   7 -11 1140.61 267.214  16
   2  -7  11 1012.71 262.512   6
  -2   7 -11 924.092 236.613   3
   2  -7  12-259.588 190.626   9
  -2   7 -12 109.073 152.108  16
  -2   7 -12 177.176 148.420   3
   2  -7  12 207.927 171.334   6
   2  -7  12 56.5478 138.398   4
  -2   7 -12 550.288 222.670  11
   2  -6 -11 569.289 233.097   2
   2  -6 -11 635.132 203.773   5
  -2   6  11 901.007 249.228   9
   2  -6 -10 1374.37 254.781   5
  -2   6  10 1492.33 295.964   9
   2  -6 -10 2036.62 333.954   2
  -2   6   9 10886.2 575.084   1
   2  -6  -9 11909.6 758.984   2
   2  -6  -9 11068.3 639.574   5
  -2   6   9 12467.0 752.272   9
   2  -6  -8 132.940 100.942   5
   2  -6  -8 247.404 146.362   2
  -2   6   8 98.8614 144.667  13
  -2   6   8-21.2252 106.306   9
   2  -6  -7 10111.4 622.758   2
  -2   6   7 9490.96 651.750  13
  -2   6   7 8851.54 599.205   9
  -2   6   7 9387.09 481.554   8
  -2   6   7 10377.4 529.789  15
   2  -6  -7 9491.89 518.560   5
  -2   6   6 37194.0 1269.14   9
  -2   6   6 36839.8 1327.76  13
   2  -6  -6 40695.3 1177.36   4
  -2   6   6 36949.0 1062.89   8
   2  -6  -6 37157.0 1268.92   2
  -2   6   6 38177.5 1105.62  15
   2  -6  -6 39959.8 1097.31   5
  -2   6   5 27058.0 1040.62   9
   2  -6  -5 27665.7 921.367   4
   2  -6  -5 29376.7 859.285   5
   2  -6  -5 26681.0 1018.54   2
   2  -6  -5 29412.8 1030.34  10
  -2   6   5 27118.4 1062.69  13
  -2   6   5 28180.3 867.850   8
  -2   6   5 29908.0 906.957  15
  -2   6   4 371.242 136.322   9
  -2   6   4 346.221 105.859   8
   2  -6  -4 405.970 140.521  10
   2  -6  -4 395.060 111.315   4
   2  -6  -4 191.940 119.470   2
   2  -6  -4 255.577 91.2498   5
  -2   6   4 344.623 112.537  15
  -2   6   4 484.360 148.899  13
   2  -6  -3 413.878 87.2570   5
  -2   6   3 477.570 151.751  13
  -2   6   3 541.274 123.397   8
   2  -6  -3 594.187 130.760   4
  -2   6   3 434.207 109.275  15
   2  -6  -3 407.033 129.210  10
  -2   6   3 344.648 128.216   9
   2  -6  -3 427.073 143.813   2
   2  -6  -2 1355.60 122.413   5
   2  -6  -2 1274.10 180.728   4
   2  -6  -2 1238.44 206.582   2
   2  -6  -2 1445.27 190.261  10
  -2   6   2 1350.77 138.639  11
  -2   6   2 1285.21 202.928  13
  -2   6   2 1309.25 164.390  15
  -2   6   2 1460.20 182.902   8
  -2   6   2 1123.82 194.656   9
   2  -6  -1 100489. 2126.92  10
   2  -6  -1 99953.3 2165.71   4
  -2   6   1 102987. 2037.90  15
  -2   6   1 102391. 2275.53  13
   2  -6  -1 100497. 2306.15   2
  -2   6   1 102204. 2083.15   8
  -2   6   1 102458. 1962.90  11
   2  -6   0 75793.7 1809.93   6
   2  -6   0 73474.3 1583.79  10
   2  -6   0 71317.2 1651.14   4
  -2   6   0 73688.4 1485.38  15
  -2   6   0 75350.5 1568.49   8
   2  -6   0 71610.4 1778.82   2
  -2   6   0 73921.9 1732.28  13
  -2   6   0 72409.5 1467.43  11
  -2   6   0 73768.9 1476.92  12
  -2   6  -1 4258.62 203.061   3
  -2   6  -1 3804.80 277.892   8
   2  -6   1 4969.37 353.958   4
   2  -6   1 4499.19 302.178  10
   2  -6   1 3958.08 362.055   6
   2  -6   1 3811.39 354.393   2
  -2   6  -1 3711.13 241.838  12
  -2   6  -1 3511.94 239.418  15
  -2   6  -1 3968.56 263.945  11
  -2   6  -1 4263.88 226.082  16
  -2   6  -2 1559.16 115.470   5
  -2   6  -2 1574.34 158.792  15
  -2   6  -2 1776.34 168.408  12
  -2   6  -2 1590.47 155.468  16
   2  -6   2 1873.57 225.773   4
  -2   6  -2 1767.01 146.330   3
   2  -6   2 1644.36 234.222   6
  -2   6  -2 2113.84 202.550  11
  -2   6  -2 1844.77 201.009   8
   2  -6   2 1956.22 199.205  10
   2  -6   2 1950.27 262.397   2
   2  -6   3 1474.81 237.115   2
  -2   6  -3 1622.23 158.890  15
  -2   6  -3 1539.09 179.808   8
   2  -6   3 1648.69 186.595  10
  -2   6  -3 1713.16 169.530  16
   2  -6   3 1467.12 213.500   4
  -2   6  -3 1593.93 154.432   3
  -2   6  -3 1411.99 180.345  11
   2  -6   3 1743.95 243.236   6
  -2   6  -3 1721.50 144.698   5
  -2   6  -3 1536.72 152.151  12
  -2   6  -4 19225.5 672.459   8
  -2   6  -4 18059.2 587.167  15
  -2   6  -4 19326.5 653.830  16
   2  -6   4 19520.5 856.030   2
   2  -6   4 19102.4 825.793   6
  -2   6  -4 19010.6 706.687  11
  -2   6  -4 21099.4 650.158   3
  -2   6  -4 18712.0 560.047  12
  -2   6  -4 18670.8 587.353   5
   2  -6   4 20116.0 810.693   4
   2  -6   4 19341.0 685.707  10
  -2   6  -5 10348.8 501.488  16
   2  -6   5 10630.6 621.626   6
   2  -6   5 10471.4 586.608   4
  -2   6  -5 10709.5 477.724   3
  -2   6  -5 11911.2 476.403   5
   2  -6   5 10939.4 509.258  10
   2  -6   5 10766.0 642.895   2
  -2   6  -5 10248.9 478.433   8
  -2   6  -5 10955.0 390.516  12
  -2   6  -6 75.0992 111.493  16
  -2   6  -6 9.58892 84.4896   3
   2  -6   6 37.2989 101.353   4
  -2   6  -6-3.73224 82.8216   8
   2  -6   6 3.25022 103.459   6
   2  -6   6 19.5442 88.1339  10
  -2   6  -6 121.147 76.6956   5
  -2   6  -7 44006.4 1248.57  16
   2  -6   7 40398.2 1350.25   4
   2  -6   7 39675.7 1371.65   6
  -2   6  -7 40610.9 1203.64   3
  -2   6  -7 44923.8 1211.72   5
  -2   6  -7 40469.9 1113.32   8
   2  -6   8 5302.62 471.343   9
  -2   6  -8 4770.13 404.219  16
   2  -6   8 5514.28 474.973   4
  -2   6  -8 5585.80 405.738   5
   2  -6   8 5893.17 505.193   6
  -2   6  -8 5480.46 414.662   3
  -2   6  -9 9310.08 590.298  16
   2  -6   9 8300.36 623.003   9
   2  -6   9 9202.61 654.199   6
  -2   6  -9 8876.10 561.644   3
  -2   6  -9 8962.18 552.015   5
  -2   6 -10 217.697 153.054   5
   2  -6  10 7.36405 138.868   6
  -2   6 -10 110.447 127.950   3
  -2   6 -10 127.992 133.509  16
   2  -6  10 235.825 162.671   9
  -2   6 -11-83.2763 117.024   5
   2  -6  11-0.89336 129.433   6
   2  -6  11 8.03435 149.742   9
  -2   6 -11-68.7517 127.806  16
  -2   6 -11 285.099 184.434  11
  -2   6 -11 2.86555 119.494   3
  -2   6 -12 392.560 169.976   5
   2  -6  12 89.6642 153.885   9
  -2   6 -12 187.831 138.040   3
   2  -6  12-93.7078 155.435   6
  -2   6 -12 160.222 148.108  16
  -2   6 -12 362.831 174.749  11
  -2   5  12 632.719 226.572   9
  -2   5  12 708.966 302.187   6
   2  -5 -12 826.763 258.116   5
  -2   5  11 701.529 228.437   9
   2  -5 -11 1131.40 249.792   5
   2  -5 -11 425.232 187.906   2
  -2   5  11 718.760 267.094   6
  -2   5  10 15158.1 834.600   9
  -2   5  10 12842.4 836.837  13
   2  -5 -10 14957.2 843.535   2
   2  -5 -10 14789.6 768.856   5
  -2   5   9 373.558 187.523   9
   2  -5  -9 756.326 197.760   2
  -2   5   9 825.490 224.314  13
   2  -5  -9 822.461 169.966   5
  -2   5   9 428.145 138.152   1
   2  -5  -8 10447.0 638.791   2
  -2   5   8 10146.7 635.784   9
  -2   5   8 8896.60 631.401  13
   2  -5  -8 10585.8 570.200   5
  -2   5   7 18381.7 694.961  15
  -2   5   7 18900.9 839.335   9
  -2   5   7 18614.3 652.711   8
   2  -5  -7 18716.7 828.678   2
  -2   5   7 17337.3 853.269  13
   2  -5  -7 18681.3 730.210   5
  -2   5   6 20633.6 865.237   9
   2  -5  -6 19996.7 710.928   5
  -2   5   6 19647.6 875.491  13
   2  -5  -6 20514.3 760.569   4
   2  -5  -6 19826.4 832.660   2
  -2   5   6 20384.6 671.485   8
  -2   5   6 21492.1 727.340  15
   2  -5  -5 10596.8 453.213   5
   2  -5  -5 10313.7 573.336  10
  -2   5   5 10522.7 583.672   9
  -2   5   5 9553.91 576.921  13
   2  -5  -5 10375.2 501.094   4
  -2   5   5 10440.5 450.776   8
   2  -5  -5 10950.5 585.227   2
  -2   5   5 9568.87 465.586  15
   2  -5  -4 1128.53 182.529   2
   2  -5  -4 1045.12 179.006  10
  -2   5   4 760.053 137.367  15
  -2   5   4 717.808 165.619   9
  -2   5   4 1067.14 146.079   8
  -2   5   4 773.974 158.751  13
   2  -5  -4 1094.70 135.234   5
   2  -5  -4 963.777 151.661   4
  -2   5   3 1745.15 122.085  11
   2  -5  -3 1725.35 193.825   4
  -2   5   3 1654.36 218.350   9
  -2   5   3 2019.49 189.090   8
   2  -5  -3 1981.82 233.407   2
  -2   5   3 1793.71 183.843  15
  -2   5   3 1783.25 225.871  13
   2  -5  -3 1709.06 98.2938   3
   2  -5  -3 2093.24 159.742   5
   2  -5  -3 1935.90 215.647  10
   2  -5  -2 1832.65 199.223   4
  -2   5   2 1671.10 170.588   8
  -2   5   2 1679.03 130.252  11
  -2   5   2 1745.65 167.706  12
  -2   5   2 1632.26 214.998  13
  -2   5   2 1858.03 178.264  15
   2  -5  -2 1433.64 107.275   7
   2  -5  -2 1776.05 192.760  10
   2  -5  -2 1656.48 215.815   2
   2  -5  -2 1882.30 130.289   5
   2  -5  -1 111635. 1940.42   5
  -2   5   1 116599. 2402.41  13
   2  -5  -1 112679. 2407.97   2
  -2   5   1 112420. 2066.18  11
  -2   5   1 120346. 2162.20  12
   2  -5  -1 112377. 2308.85   4
   2  -5  -1 118091. 2251.03  10
  -2   5   1 116247. 2185.54  15
  -2   5   1 115992. 2210.39   8
  -2   5   0 3923.71 263.407   8
   2  -5   0 4360.89 305.749   4
   2  -5   0 4356.72 339.010   2
   2  -5   0 4634.29 275.977  10
  -2   5   0 4194.86 184.504  16
   2  -5   0 4938.00 354.404   6
  -2   5   0 4736.31 256.644  12
  -2   5   0 5112.78 346.595  13
  -2   5   0 4329.20 233.745  11
  -2   5   0 3825.09 244.733  15
  -2   5  -1 437.179 59.0406   3
  -2   5  -1 467.028 97.2244  15
  -2   5  -1 559.603 78.3920  16
  -2   5  -1 347.223 81.3312  12
   2  -5   1 397.595 93.7639  10
   2  -5   1 525.237 138.608   2
   2  -5   1 512.539 127.898   6
  -2   5  -1 434.373 103.692   8
   2  -5   1 483.339 117.658   4
  -2   5  -1 504.427 92.8115  11
   2  -5   2 139.959 101.951   2
   2  -5   2 86.8952 57.8635  10
  -2   5  -2 97.9608 37.9690   5
  -2   5  -2 141.240 71.7549  12
   2  -5   2 218.994 94.8670   4
  -2   5  -2 79.8394 72.5978   8
  -2   5  -2 151.556 70.5713  15
  -2   5  -2 79.9037 38.2880   3
   2  -5   2 104.399 87.3805   6
  -2   5  -2 141.590 55.0801  16
   2  -5   3 246.564 72.8753  10
  -2   5  -3 174.618 68.0472  16
  -2   5  -3 209.078 66.4921   3
  -2   5  -3 286.352 73.1593  12
  -2   5  -3 244.994 78.0684   8
   2  -5   3 254.824 98.3273   4
  -2   5  -3 185.639 54.0210   5
   2  -5   3 176.175 104.971   2
  -2   5  -3 274.327 75.6276  15
   2  -5   3 229.449 106.203   6
  -2   5  -4 8441.04 405.729   8
   2  -5   4 7684.03 374.932  10
  -2   5  -4 9135.66 404.792  16
   2  -5   4 8197.03 476.447   4
   2  -5   4 8518.34 497.777   6
  -2   5  -4 8011.08 318.709  12
  -2   5  -4 8385.17 365.468   3
  -2   5  -4 8910.15 354.374   5
  -2   5  -5 4449.53 298.200  16
   2  -5   5 4065.81 280.110  10
   2  -5   5 3414.89 319.977   6
  -2   5  -5 3904.67 276.235   8
  -2   5  -5 3729.07 201.076  12
  -2   5  -5 3881.49 267.497   3
   2  -5   5 3958.74 342.045   4
  -2   5  -5 4200.84 262.507   5
  -2   5  -6 11330.6 497.612   8
   2  -5   6 12545.3 633.677   4
  -2   5  -6 13209.0 525.353   5
  -2   5  -6 12507.5 580.876   7
  -2   5  -6 11626.1 535.667  16
   2  -5   6 12092.5 642.767   6
  -2   5  -6 12339.2 539.104   3
   2  -5   6 12272.7 529.025  10
   2  -5   6 12201.1 637.680   9
  -2   5  -7 1015.40 175.383   3
   2  -5   7 895.364 199.594   9
  -2   5  -7 979.360 158.777   8
   2  -5   7 1313.39 221.223   6
  -2   5  -7 1349.10 214.097   7
  -2   5  -7 1068.19 180.097  16
  -2   5  -7 1239.00 179.098   5
  -2   5  -8 12508.3 596.574   5
  -2   5  -8 11283.5 586.552   3
   2  -5   8 11748.0 682.746   9
   2  -5   8 10948.8 655.356   6
  -2   5  -8 12202.5 641.205   7
  -2   5  -8 12736.0 618.931  16
  -2   5  -9 241.394 111.024  16
   2  -5   9 185.137 138.410   9
   2  -5   9 312.625 171.234   6
  -2   5  -9 209.491 127.936   3
  -2   5  -9 665.795 164.263   5
  -2   5 -10 1198.01 234.284   3
  -2   5 -10 1565.38 257.757   5
  -2   5 -10 1236.00 232.894  16
   2  -5  10 1344.05 268.232   6
   2  -5  10 1446.24 283.222   9
   2  -5  11 7342.75 617.505   9
  -2   5 -11 6936.45 540.607   5
   2  -5  11 7441.29 614.858   6
  -2   5 -11 7166.89 545.799  16
  -2   5 -11 7412.93 564.956   3
   2  -5  12-162.510 156.095   9
   2  -5  12-46.1065 126.395   6
  -2   5 -12-57.5435 131.691  16
  -2   5 -12-82.4647 177.924   5
  -2   5 -12-130.004 162.106   3
  -2   5 -13 4483.57 485.806   5
  -2   5 -13 5940.28 550.265  16
   2  -5  13 5176.42 577.810   9
  -2   5 -13 5193.13 539.171   3
   2  -5  13 4557.28 537.494   6
  -2   4  12 2827.73 396.603   9
   2  -4 -12 2585.92 386.394   5
  -2   4  12 3309.20 487.399   6
  -2   4  11 35.5240 157.138  13
   2  -4 -11 59.1579 148.319   5
  -2   4  11 19.2981 124.753   9
  -2   4  11 194.038 174.725   6
   2  -4 -10 28416.8 1164.15   2
   2  -4 -10 26453.6 1065.35   5
  -2   4  10 24949.6 1151.14  13
  -2   4  10 28111.3 1127.73   9
   2  -4  -9 205.000 123.029   5
  -2   4   9 293.544 149.757   9
  -2   4   9 108.930 81.6388   1
   2  -4  -9 165.907 148.479   2
  -2   4   9 183.038 150.676  13
   2  -4  -8 3602.13 366.693   2
  -2   4   8 3623.61 384.142  13
  -2   4   8 3936.43 373.989   9
   2  -4  -8 3418.73 280.539   3
   2  -4  -8 3676.56 325.529   5
  -2   4   7 18846.1 604.742   8
  -2   4   7 18820.7 844.964  13
   2  -4  -7 18827.3 651.013   3
  -2   4   7 19543.1 677.341  15
   2  -4  -7 17658.8 796.907   2
  -2   4   7 19078.5 801.197   9
   2  -4  -7 20486.6 744.571   5
   2  -4  -6 1026.40 132.055   3
   2  -4  -6 866.584 146.264   5
  -2   4   6 739.524 167.570   9
  -2   4   6 731.462 152.726  15
  -2   4   6 642.396 114.053   8
   2  -4  -6 791.866 168.723   2
  -2   4   6 613.485 160.455  13
   2  -4  -6 1027.49 166.755   4
  -2   4   5 1209.17 196.792  13
   2  -4  -5 1295.87 160.469   5
  -2   4   5 1327.63 203.256   9
  -2   4   5 1385.62 146.362   8
   2  -4  -5 1299.86 175.360   4
   2  -4  -5 1028.26 181.385   2
   2  -4  -5 963.606 113.421   3
  -2   4   5 1100.60 150.805  15
  -2   4   4 8638.02 470.758   9
  -2   4   4 7571.16 335.353   8
   2  -4  -4 7820.49 443.076   2
   2  -4  -4 7439.59 227.831   7
  -2   4   4 7937.39 376.065  15
  -2   4   4 7971.61 465.183  13
   2  -4  -4 7268.77 274.006   3
   2  -4  -4 8344.67 411.860   4
   2  -4  -4 8006.68 342.299   5
   2  -4  -4 9053.88 446.752  10
   2  -4  -3 13132.4 511.286   4
  -2   4   3 14846.5 497.760  15
  -2   4   3 13347.6 451.044   8
   2  -4  -3 13565.3 409.371   5
   2  -4  -3 13188.5 324.456   3
   2  -4  -3 12913.9 546.766   2
  -2   4   3 13544.5 577.975  13
  -2   4   3 13071.4 442.588  12
  -2   4   3 11903.6 540.869   9
   2  -4  -3 13181.1 511.607  10
   2  -4  -2 91.3058 20.5192   3
   2  -4  -2 218.375 52.9121   5
   2  -4  -2 4.27610 79.8309   2
   2  -4  -2 187.266 82.6915   4
  -2   4   2 545.624 105.407  15
  -2   4   2 557.925 94.8436  12
  -2   4   2 166.154 39.8217  11
   2  -4  -2 171.509 78.5858  10
  -2   4   2 256.019 80.3205   8
  -2   4   2 43.0498 74.9467  13
   2  -4  -1 37425.8 986.259   4
  -2   4   1 37866.2 902.882   8
   2  -4  -1 38082.8 697.520   5
  -2   4   1 37347.3 905.369  15
  -2   4   1 37803.3 1026.92  13
  -2   4   1 37454.9 867.153  12
   2  -4  -1 36392.5 1014.58   2
  -2   4   1 37781.1 769.673  11
  -2   4   1 35944.4 671.532  16
   2  -4  -1 39980.9 915.943  10
  -2   4   0 17694.4 549.824   8
   2  -4   0 18231.8 627.288   4
  -2   4   0 17162.7 532.059  15
   2  -4   0 19186.1 532.556  10
   2  -4   0 17125.8 645.615   2
  -2   4   0 18584.0 519.709  12
  -2   4   0 17228.1 629.458  13
   2  -4   0 18135.7 639.796   6
  -2   4   0 17225.0 414.520  16
  -2   4  -1 6710.77 318.839   8
   2  -4   1 7260.82 380.227   4
   2  -4   1 6794.93 367.175   6
   2  -4   1 6754.43 282.021  10
   2  -4   1 6966.93 396.643   2
  -2   4  -1 6658.05 251.719  16
  -2   4  -1 6605.53 282.666  12
  -2   4  -1 6663.32 305.958  15
  -2   4  -1 6877.19 209.271   3
  -2   4  -2 500.629 92.0901  15
  -2   4  -2 596.835 75.2595   3
   2  -4   2 823.115 143.288   4
   2  -4   2 624.694 89.6406  10
  -2   4  -2 552.120 106.236   8
  -2   4  -2 631.134 90.4527  16
  -2   4  -2 486.918 82.7330   7
   2  -4   2 597.520 117.161   6
  -2   4  -2 528.560 86.5258  12
   2  -4   2 636.771 94.9989   1
   2  -4   2 744.417 157.951   2
  -2   4  -2 606.065 61.1402   5
   2  -4   3 14141.7 450.738   1
  -2   4  -3 15311.6 496.786  16
  -2   4  -3 15330.4 530.314   8
   2  -4   3 16160.4 613.634   4
   2  -4   3 13875.3 566.552   6
  -2   4  -3 14266.9 438.259  12
  -2   4  -3 15720.5 513.668   7
  -2   4  -3 15108.5 413.176   5
  -2   4  -3 15519.2 458.262   3
   2  -4   3 15492.7 467.426  10
   2  -4   4 19994.9 556.591   1
   2  -4   4 20761.6 731.163   6
   2  -4   4 20545.8 744.654   4
  -2   4  -4 20720.2 606.108   3
  -2   4  -4 20465.9 539.235  12
  -2   4  -4 21416.0 663.661   7
  -2   4  -4 20267.9 648.720   8
   2  -4   4 19293.5 581.721  10
  -2   4  -4 20061.9 632.140  16
   2  -4   4 19694.4 734.217   9
  -2   4  -4 20469.4 558.905   5
  -2   4  -5 94048.2 1927.63   7
  -2   4  -5 92634.4 1842.77   3
  -2   4  -5 93252.5 1882.02  16
   2  -4   5 87991.1 1800.84  10
   2  -4   5 86279.7 1693.11   1
   2  -4   5 89542.8 2003.06   6
  -2   4  -5 87741.1 1656.11  12
   2  -4   5 90483.8 2040.39   9
  -2   4  -5 90579.5 1862.09   8
  -2   4  -5 93715.6 1790.56   5
  -2   4  -6 11281.1 493.444   3
  -2   4  -6 10725.2 471.585   8
  -2   4  -6 11471.6 535.702   7
   2  -4   6 10974.2 563.487   6
   2  -4   6 9909.72 456.769  10
   2  -4   6 10005.8 371.401   1
   2  -4   6 11202.1 578.454   9
  -2   4  -6 10347.3 452.180   5
  -2   4  -6 10954.3 504.472  16
   2  -4   7 3153.90 311.248   6
  -2   4  -7 3259.39 296.207   7
  -2   4  -7 3262.65 259.246   8
   2  -4   7 3180.20 324.784   9
  -2   4  -7 2852.52 269.193   3
  -2   4  -7 3159.27 279.940  16
  -2   4  -7 2726.03 248.731   5
   2  -4   7 3535.97 285.460  10
  -2   4  -8 924.035 171.906   5
  -2   4  -8 607.081 150.527  16
  -2   4  -8 777.343 173.524   7
  -2   4  -8 834.627 169.029   3
   2  -4   8 796.923 195.049   9
   2  -4   8 824.412 191.748   6
   2  -4   9 2973.23 348.804   9
  -2   4  -9 2847.30 313.352   3
  -2   4  -9 3405.15 343.469   7
  -2   4  -9 2735.81 300.214  16
   2  -4   9 3046.04 348.616   6
  -2   4  -9 2973.37 298.231   5
  -2   4 -10 9200.53 568.786  16
   2  -4  10 8916.78 629.053   6
  -2   4 -10 8602.87 557.685   5
  -2   4 -10 9561.16 587.177   3
   2  -4  10 9359.14 644.106   9
  -2   4 -10 9531.08 615.234   7
  -2   4 -11 18564.6 865.452  16
  -2   4 -11 17551.6 849.126   5
  -2   4 -11 16851.7 871.416   7
   2  -4  11 16579.4 913.655   9
  -2   4 -11 18193.3 881.163   3
   2  -4  11 17497.5 930.362   6
   2  -4  12 185.530 119.791   9
  -2   4 -12 622.840 209.260   3
  -2   4 -12 614.396 205.164   5
  -2   4 -12 663.972 185.146  16
   2  -4  12 651.961 219.515   6
  -2   4 -12 386.972 190.773   7
   2  -4  13 1919.69 363.145   9
   2  -4  13 2664.92 401.253   6
  -2   4 -13 2518.65 384.381   3
  -2   4 -13 2340.14 366.199   5
  -2   4 -13 2132.67 336.219  16
  -2   3  13 4077.55 545.773   6
   2  -3 -13 4354.47 504.801   5
  -2   3  13 4941.21 522.245   9
  -2   3  12-8.15586 140.035   9
   2  -3 -12-205.923 194.682   5
  -2   3  12 259.673 192.619   6
   2  -3 -11 3898.44 416.312   5
  -2   3  11 3364.88 389.847   9
  -2   3  11 3408.90 444.270   6
   2  -3 -11 3929.91 386.029   3
   2  -3 -10 27714.4 1099.73   2
   2  -3 -10 23579.8 925.603   3
  -2   3  10 25823.8 1183.98   6
   2  -3 -10 26319.0 1036.11   5
  -2   3  10 23844.0 1021.96   9
   2  -3  -9 2250.39 288.514   5
  -2   3   9 2568.11 305.388   9
  -2   3   9 1791.22 326.496   6
   2  -3  -9 2038.73 290.108   2
   2  -3  -9 2412.45 262.632   3
  -2   3   8 3023.87 309.035   9
   2  -3  -8 3363.63 334.284   2
   2  -3  -8 3000.94 267.178   3
   2  -3  -8 3099.46 304.895   5
   2  -3  -7 2695.37 288.907   2
  -2   3   7 2464.38 177.606   8
   2  -3  -7 2431.68 223.182   3
  -2   3   7 2705.11 227.039  15
   2  -3  -7 2224.26 235.987   5
  -2   3   7 2327.67 260.293   9
  -2   3   6 20420.5 756.875   9
  -2   3   6 20008.1 557.467   8
   2  -3  -6 20788.2 693.604   5
   2  -3  -6 20472.1 762.150   2
  -2   3   6 19584.9 628.846  15
   2  -3  -6 19322.6 545.935   7
   2  -3  -6 19957.3 628.705   3
  -2   3   5 8328.71 446.649   9
   2  -3  -5 8685.84 417.753   4
  -2   3   5 8279.88 365.272  15
  -2   3   5 8399.28 320.349   8
   2  -3  -5 8628.78 451.017   2
  -2   3   5 8234.74 478.387  13
   2  -3  -5 8757.72 347.799   3
   2  -3  -5 8583.68 383.899   5
   2  -3  -5 8194.24 282.425   7
   2  -3  -4 178765. 3040.07   5
   2  -3  -4 173539. 3164.47   4
   2  -3  -4 174693. 3209.98   2
  -2   3   4 174302. 3294.30  13
  -2   3   4 170316. 3244.34   9
  -2   3   4 179252. 3065.54  15
   2  -3  -4 166155. 2820.32   7
  -2   3   4 173370. 2985.81  12
   2  -3  -4 174345. 2947.84   3
  -2   3   4 169922. 2963.07   8
  -2   3   3 31854.5 623.723  14
  -2   3   3 32421.7 913.718   9
   2  -3  -3 34759.5 873.287   4
   2  -3  -3 33720.8 897.910   2
   2  -3  -3 33033.8 740.972   5
  -2   3   3 36179.2 826.976  15
  -2   3   3 33994.6 934.900  13
   2  -3  -3 34019.8 681.223   3
   2  -3  -3 29926.4 567.922   7
  -2   3   3 33580.9 761.884  12
  -2   3   3 33498.3 753.538   8
  -2   3   2 9528.52 439.385  13
  -2   3   2 11152.5 368.575   8
   2  -3  -2 10979.7 445.993   2
  -2   3   2 11462.2 462.539   9
  -2   3   2 9734.76 224.596  14
   2  -3  -2 10739.8 426.810   4
  -2   3   2 11099.1 370.429  12
   2  -3  -2 10553.3 263.659   3
   2  -3  -2 11655.6 418.129  10
  -2   3   2 11007.5 393.098  15
   2  -3  -2 11283.0 313.068   5
   2  -3  -1 121160. 2307.23   4
  -2   3   1 124141. 2192.92   8
  -2   3   1 121204. 2334.30  13
   2  -3  -1 120620. 2320.20   2
  -2   3   1 115990. 2007.21  16
  -2   3   1 122238. 2217.99  15
   2  -3  -1 129467. 2190.01  10
  -2   3   1 126506. 2183.67  12
   2  -3  -1 125161. 2013.30   5
  -2   3   0 1973.83 166.204  15
   2  -3   0 2343.27 169.344   1
   2  -3   0 2451.06 143.976  10
  -2   3   0 2795.28 184.001   8
   2  -3   0 2152.66 192.409   4
  -2   3   0 2703.24 136.653  16
  -2   3   0 2425.51 113.840   7
   2  -3   0 1950.16 191.509   2
  -2   3   0 2975.86 176.682  12
  -2   3   0 1996.49 188.541  13
   2  -3   0 2086.96 176.615   6
   2  -3   1 75198.4 1322.97  10
  -2   3  -1 74173.5 1381.30  16
   2  -3   1 73627.8 1426.44   1
  -2   3  -1 73645.9 1473.69   8
  -2   3  -1 73299.7 1413.66  12
   2  -3   1 74599.1 1580.21   2
  -2   3  -1 73123.4 1298.10   3
  -2   3  -1 75072.5 1360.47   7
   2  -3   1 76902.5 1512.16   6
   2  -3   1 73774.9 1562.32   4
   2  -3   2 1738.99 180.878   4
   2  -3   2 1629.54 137.370   1
   2  -3   2 1703.19 161.373   6
  -2   3  -2 1800.12 139.626  12
  -2   3  -2 2001.11 145.906   7
  -2   3  -2 1665.70 94.2850   5
  -2   3  -2 1590.50 135.934  16
  -2   3  -2 1739.45 126.294   3
  -2   3  -2 1776.20 161.076   8
   2  -3   2 1643.16 183.448   2
   2  -3   2 1736.66 105.766  10
   2  -3   3 2393.32 217.701   9
   2  -3   3 2271.37 209.244   4
   2  -3   3 2554.39 170.173   1
  -2   3  -3 2260.04 177.382  16
  -2   3  -3 2545.89 187.590   7
  -2   3  -3 2321.59 160.316  12
   2  -3   3 2115.73 188.154   6
  -2   3  -3 2588.06 174.509   3
   2  -3   3 2162.54 135.251  10
  -2   3  -3 2344.96 192.877   8
  -2   3  -3 2278.83 137.800   5
  -2   3  -4 98888.9 1865.28  12
   2  -3   4 98407.0 1860.09  10
   2  -3   4 100405. 1892.70   1
  -2   3  -4 102157. 2010.48   8
   2  -3   4 97589.5 2032.21   6
  -2   3  -4 105472. 1955.05   3
  -2   3  -4 101842. 1870.97   5
  -2   3  -4 104205. 1978.68  16
   2  -3   4 101308. 2105.82   9
  -2   3  -4 105599. 2005.93   7
  -2   3  -5 275921. 4692.34   7
  -2   3  -5 271683. 4649.40  16
  -2   3  -5 268385. 4658.32   8
   2  -3   5 270042. 4506.81   1
   2  -3   5 257485. 4723.18   6
   2  -3   5 264832. 4791.92   9
  -2   3  -5 270950. 4553.40   5
  -2   3  -5 265019. 4461.29  12
  -2   3  -5 272640. 4635.98   3
   2  -3   5 258529. 4554.35  10
   2  -3   6 12210.2 584.949   9
  -2   3  -6 12710.6 524.967   8
   2  -3   6 13427.8 459.024   1
  -2   3  -6 13273.9 539.700  16
   2  -3   6 12339.2 574.048   6
  -2   3  -6 12975.2 417.587  12
   2  -3   6 13195.0 520.178  10
  -2   3  -6 12753.6 530.313   3
  -2   3  -6 13479.6 564.511   7
  -2   3  -6 13153.6 505.563   5
  -2   3  -7 121.886 93.3893   5
   2  -3   7-22.9992 94.7254   9
   2  -3   7 173.150 97.0040   6
  -2   3  -7 50.0871 65.9213   8
  -2   3  -7 268.386 118.129   3
   2  -3   7 153.983 64.1210   1
  -2   3  -7 46.8426 97.3304   7
  -2   3  -7-10.4101 98.8976  16
   2  -3   8 11120.5 614.837   9
  -2   3  -8 11389.3 580.503   7
   2  -3   8 10627.9 590.848   6
  -2   3  -8 11923.3 580.467   3
  -2   3  -8 11333.8 555.003  16
  -2   3  -8 11038.1 537.744   5
  -2   3  -9 8223.79 493.652   5
  -2   3  -9 8196.81 498.294  16
  -2   3  -9 8494.30 517.541   3
  -2   3  -9 8601.75 531.586   7
   2  -3   9 8066.18 547.350   9
   2  -3   9 7734.97 528.819   6
   2  -3  10 2528.12 329.724   9
  -2   3 -10 2566.57 297.432  16
  -2   3 -10 2460.96 303.139   7
   2  -3  10 2086.94 297.861   6
  -2   3 -10 2740.19 320.651   3
  -2   3 -10 2981.99 320.113   5
  -2   3 -11 19832.8 900.681   5
  -2   3 -11 19058.4 908.407   7
   2  -3  11 19482.6 966.782   6
  -2   3 -11 19363.0 883.538  16
  -2   3 -11 19721.2 910.365   3
   2  -3  11 20426.8 991.052   9
  -2   3 -12 3915.88 429.507   7
   2  -3  12 3977.12 447.697   9
   2  -3  12 3489.27 424.444   6
  -2   3 -12 3947.17 420.501   3
  -2   3 -12 3855.40 399.866  16
  -2   3 -12 3627.18 402.644   5
  -2   3 -13 4378.93 466.736  16
   2  -3  13 4977.90 542.649   6
  -2   3 -13 4725.55 499.094   7
  -2   3 -13 4356.93 486.363   3
  -2   3 -13 3901.57 453.279   5
   2  -3  13 4747.88 530.189   9
  -2   2  13 3658.37 449.237   9
   2  -2 -13 3579.92 426.926   3
   2  -2 -13 4557.89 507.028   5
  -2   2  13 4320.96 547.549   6
   2  -2 -12 801.732 216.289   3
  -2   2  12 1071.25 248.086   9
   2  -2 -12 615.524 213.265   5
  -2   2  12 794.679 243.590   6
   2  -2 -11-47.5373 142.821   5
  -2   2  11 205.329 154.958   6
   2  -2 -11-16.4339 131.410   3
  -2   2  11 211.862 139.221   9
   2  -2 -10 894.355 192.917   3
   2  -2 -10 879.395 210.718   5
  -2   2  10 942.219 210.449   9
  -2   2  10 1114.35 266.482   6
   2  -2  -9 1549.23 234.013   5
  -2   2   9 1540.16 248.685   9
  -2   2   9 1423.20 271.695   6
   2  -2  -9 1391.46 220.883   3
  -2   2   8 13401.8 634.596   9
  -2   2   8 12930.4 722.811   6
   2  -2  -8 13648.8 656.222   2
   2  -2  -8 13568.5 590.537   3
   2  -2  -8 12651.0 604.941   5
  -2   2   7 23100.9 827.167   9
  -2   2   7 23623.6 681.722  15
   2  -2  -7 24444.9 849.436   2
   2  -2  -7 23155.6 684.562   7
   2  -2  -7 21627.8 646.909  16
   2  -2  -7 23030.4 796.685   5
   2  -2  -7 23870.7 763.543   3
   2  -2  -6 22917.1 796.295   2
   2  -2  -6 22755.2 695.367   3
  -2   2   6 23239.4 544.939   8
   2  -2  -6 23535.4 747.245   5
   2  -2  -6 21871.2 513.819  11
  -2   2   6 23905.4 661.878  15
  -2   2   6 24400.2 795.848   9
   2  -2  -5 5218.22 303.336   4
  -2   2   5 5150.37 320.176   9
  -2   2   5 4403.20 228.286  14
  -2   2   5 4919.79 199.324   8
   2  -2  -5 5614.58 331.531   2
  -2   2   5 5101.24 258.438  15
   2  -2  -5 4988.83 266.630   3
  -2   2   5 4789.85 220.550  12
   2  -2  -5 4320.31 157.604  11
   2  -2  -5 4911.59 285.853   5
  -2   2   4 30417.1 833.973   9
  -2   2   4 30971.4 632.622   8
  -2   2   4 29696.6 654.181  14
   2  -2  -4 30891.6 825.136   2
  -2   2   4 28857.2 658.120  12
  -2   2   4 31183.0 731.654  15
   2  -2  -4 30031.2 707.061   3
   2  -2  -4 31272.8 799.687   4
   2  -2  -4 30281.2 746.672   5
  -2   2   3 670487. 10650.0   9
   2  -2  -3 676767. 10614.3   4
   2  -2  -3 667488. 10447.8   3
  -2   2   3 649062. 10453.5  12
   2  -2  -3 648791. 10490.9   5
  -2   2   3 655885. 10387.8  14
  -2   2   3 657675. 10409.2   8
  -2   2   3 664199. 10520.5  15
   2  -2  -3 632963. 10617.1   2
  -2   2   2 687933. 11038.9   9
  -2   2   2 689786. 10908.9  12
   2  -2  -2 674372. 11036.8   4
  -2   2   2 690678. 10873.6   8
   2  -2  -2 673281. 11015.8   2
  -2   2   2 673174. 10804.4  14
  -2   2   2 695587. 10954.2  15
   2  -2  -2 695607. 10845.8   3
  -2   2   2 691032. 11075.3  13
   2  -2  -2 701517. 10878.6   5
  -2   2   1 813262. 13285.1  13
   2  -2  -1 836306. 13286.1   4
  -2   2   1 840127. 13173.2   8
   2  -2  -1 815705. 13248.5   2
   2  -2  -1 813480. 13070.2   3
  -2   2   1 844758. 13215.6  15
   2  -2  -1 855295. 13084.7   5
  -2   2   1 843506. 13181.4  12
   2  -2  -1 873676. 13189.6   1
  -2   2   1 815774. 13099.5  16
  -2   2   0 448646. 7212.65   8
  -2   2   0 436600. 7204.61  12
  -2   2   0 456655. 7281.82  13
   2  -2   0 444079. 7200.05   1
  -2   2   0 454832. 7089.48   7
   2  -2   0 452221. 7265.94   2
   2  -2   0 451466. 7298.18   4
  -2   2   0 441516. 7137.23  16
   2  -2   0 447775. 7052.60   5
   2  -2   1 202649. 3415.05   1
  -2   2  -1 205940. 3471.49   8
   2  -2   1 201107. 3511.94   4
  -2   2  -1 204697. 3375.89   7
   2  -2   1 203796. 3373.85   6
   2  -2   1 202130. 3482.66   2
  -2   2  -1 201648. 3394.18  16
  -2   2  -1 196291. 3412.83  12
  -2   2  -2 130384. 2283.89   7
   2  -2   2 123156. 2341.45   9
  -2   2  -2 128848. 2347.35   8
   2  -2   2 125679. 2267.83   1
   2  -2   2 130411. 2376.77   4
  -2   2  -2 129552. 2282.17  16
   2  -2   2 125316. 2236.80   6
  -2   2  -3 74470.9 1426.34   5
  -2   2  -3 75614.5 1496.27   3
  -2   2  -3 78401.4 1579.33   8
  -2   2  -3 76733.6 1516.37  16
   2  -2   3 75367.0 1477.96   1
  -2   2  -3 77167.0 1537.50   7
   2  -2   3 75695.1 1580.53   9
   2  -2   3 75486.5 1488.70   6
   2  -2   4 263569. 4492.21   1
  -2   2  -4 274118. 4582.14  16
  -2   2  -4 271740. 4621.32   7
  -2   2  -4 264769. 4583.03   3
   2  -2   4 261202. 4563.96   6
   2  -2   4 269119. 4659.97   9
  -2   2  -4 270319. 4507.62   5
   2  -2   5 151194. 2910.04   9
   2  -2   5 149626. 2714.49   1
   2  -2   5 147907. 2828.57   6
  -2   2  -5 154240. 2830.78   3
  -2   2  -5 153014. 2865.73   7
  -2   2  -5 157404. 2829.60  16
  -2   2  -5 149409. 2775.96   5
   2  -2   6 2663.94 258.155   9
  -2   2  -6 2662.11 250.578   7
  -2   2  -6 2310.06 218.806   5
   2  -2   6 2437.14 235.420   6
  -2   2  -6 2650.57 238.265  16
   2  -2   6 2758.92 202.654   1
  -2   2  -6 2570.01 239.432   3
  -2   2  -7 960.330 179.046   3
  -2   2  -7 879.887 149.901  16
  -2   2  -7 1179.16 183.650   7
   2  -2   7 1028.79 135.364   1
  -2   2  -7 1081.31 166.963   5
   2  -2   7 697.542 147.811   6
   2  -2   7 980.000 172.481   9
   2  -2   8 174.629 125.554   9
  -2   2  -8 142.700 107.774   3
  -2   2  -8 31.8110 107.711   5
  -2   2  -8-6.25586 102.874   7
  -2   2  -8 62.2268 86.7376  16
   2  -2   8 258.008 116.956   6
  -2   2  -9-18.8326 131.758   3
   2  -2   9 7.94886 99.5835   9
  -2   2  -9-18.3943 115.874   7
  -2   2  -9 60.6511 112.017  16
  -2   2  -9 53.8917 101.859   5
   2  -2   9 84.2473 111.874   6
  -2   2 -10 18.1501 118.333   7
  -2   2 -10 87.0448 136.840   3
  -2   2 -10-159.400 124.953  16
  -2   2 -10-39.9987 105.789   5
   2  -2  10-102.150 107.024   6
   2  -2  10 149.889 127.735   9
  -2   2 -11 6609.31 513.526   7
  -2   2 -11 7054.53 524.664   3
  -2   2 -11 5977.29 460.893  16
   2  -2  11 5457.87 503.000   9
   2  -2  11 5298.08 487.192   6
  -2   2 -11 6068.44 497.324   5
   2  -2  12 5734.66 543.176   9
  -2   2 -12 6508.65 538.731   3
   2  -2  12 5848.34 547.552   6
  -2   2 -12 5897.73 510.959   7
  -2   2 -12 6513.14 503.581  16
  -2   2 -12 5560.53 499.012   5
  -2   2 -13 4666.57 461.867  16
  -2   2 -13 5218.07 513.226   7
   2  -2  13 5351.03 553.250   6
   2  -2  13 5468.62 559.793   9
  -2   2 -13 5364.73 521.538   3
  -2   2 -13 5037.00 510.047   5
   2  -1 -13 146.935 147.045   3
  -2   1  13 188.494 152.542   9
   2  -1 -13-90.1404 184.304   5
  -2   1  13 249.195 185.781   6
   2  -1 -12 750.272 217.425   3
   2  -1 -12 1240.34 276.077   5
  -2   1  12 1820.93 297.834   9
  -2   1  12 1542.08 314.838   6
  -2   1  11 5463.12 544.738   6
  -2   1  11 5927.22 479.270   9
   2  -1 -11 6320.83 499.295   3
   2  -1 -11 5720.91 498.593   5
  -2   1  10 13810.0 696.613   9
  -2   1  10 14169.7 823.188   6
   2  -1 -10 13389.3 687.342   3
   2  -1 -10 12430.8 690.082   5
  -2   1   9 37226.0 1162.71   9
   2  -1  -9 37969.6 1209.20   5
   2  -1  -9 34637.3 1023.67  16
  -2   1   9 39086.2 1382.02   6
   2  -1  -9 37702.7 1162.77   3
  -2   1   8 15797.2 669.865   9
  -2   1   8 17602.1 828.986   6
   2  -1  -8 17158.2 685.384   3
   2  -1  -8 17095.3 724.989   5
   2  -1  -8 15803.7 592.309  16
   2  -1  -7-20.6640 92.1784   5
  -2   1   7 46.4741 81.5552  14
  -2   1   7 2.65716 77.8775   9
   2  -1  -7-5.83282 96.7914   2
  -2   1   7-17.7532 47.0803  15
   2  -1  -7-55.0219 61.1975  16
   2  -1  -7 48.4791 44.6165  11
  -2   1   7 76.0338 119.301   6
   2  -1  -7-37.2425 82.5422   3
   2  -1  -6 1657.67 193.036   2
  -2   1   6 1427.34 132.616  15
   2  -1  -6 1375.81 165.758   3
   2  -1  -6 1442.14 120.578  11
   2  -1  -6 1441.56 176.509   5
  -2   1   6 1482.58 156.636  14
  -2   1   6 1794.28 185.295   9
  -2   1   6 1418.64 212.997   6
  -2   1   5 278.415 54.2449  12
   2  -1  -5 346.627 101.384   2
  -2   1   5 373.415 87.8590  14
  -2   1   5 257.981 36.2752   8
  -2   1   5 446.067 94.8386   9
  -2   1   5 410.287 135.757   6
  -2   1   5 404.343 72.2163  15
   2  -1  -5 224.897 76.2645   3
   2  -1  -5 303.479 90.2888   5
   2  -1  -5 328.198 58.8716  11
   2  -1  -4 2008.38 160.242   3
  -2   1   4 1615.11 158.471   9
  -2   1   4 1720.64 134.378  14
   2  -1  -4 1731.64 155.649   4
   2  -1  -4 1785.55 165.594   2
  -2   1   4 1690.31 82.3345   8
  -2   1   4 1716.98 129.575  15
   2  -1  -4 1936.42 166.475   5
   2  -1  -4 1822.57 109.235  11
  -2   1   4 1789.12 115.273  12
   2  -1  -3 373099. 5920.84   1
   2  -1  -3 359520. 5867.15  11
   2  -1  -3 375361. 6035.94   2
  -2   1   3 371273. 5957.87  15
  -2   1   3 366152. 5960.93  14
  -2   1   3 354049. 5914.98  12
   2  -1  -3 368348. 6008.26   3
   2  -1  -3 384500. 6053.96   4
  -2   1   3 370761. 5835.96   8
   2  -1  -3 363946. 6037.17   5
  -2   1   3 374616. 6051.22   9
  -2   1   2 623093. 9845.88   9
  -2   1   2 606661. 9729.43   8
   2  -1  -2 606496. 9715.91  11
  -2   1   2 616407. 9801.10  12
   2  -1  -2 622486. 9781.74   1
  -2   1   2 614738. 9809.81  15
   2  -1  -2 626552. 9831.98   3
  -2   1   2 605674. 9796.16  14
   2  -1  -2 625758. 9822.14   2
   2  -1  -2 625738. 9838.74   5
   2  -1  -2 613882. 9872.11   4
   2  -1  -1 359474. 5913.64   4
   2  -1  -1 368088. 5872.33   1
  -2   1   1 353813. 5856.12   8
  -2   1   1 372942. 5894.37  16
   2  -1  -1 355270. 5840.14   2
  -2   1   1 362898. 5831.36   7
   2  -1  -1 369248. 5882.54   3
  -2   1   1 367489. 5908.28  13
   2  -1  -1 359468. 5808.11  11
   2  -1  -1 371574. 5883.47   5
   2  -1   0 561337. 8952.01   4
   2  -1   0 552364. 8864.85   2
  -2   1   0 561483. 8937.29  16
   2  -1   0 582260. 8929.14   1
  -2   1   0 539051. 8885.37   7
   2  -1   0 553619. 8893.51   5
   2  -1   0 590719. 8902.90  11
  -2   1   0 556268. 8896.85  13
   2  -1   0 583339. 8934.64   3
  -2   1   0 560106. 8814.27  10
   2  -1   1 35726.3 773.544   1
   2  -1   1 35372.0 793.989   4
  -2   1  -1 34185.2 780.867   7
  -2   1  -1 34402.4 785.082  16
   2  -1   1 33388.9 753.347   9
  -2   1  -2 1523.54 137.307  16
   2  -1   2 1406.07 128.751   9
   2  -1   2 1354.43 127.904   1
  -2   1  -2 1687.33 150.832   7
   2  -1   2 1448.91 95.7575   6
  -2   1  -2 1531.40 76.5766  10
   2  -1   3 24137.5 656.473   9
  -2   1  -3 24366.8 684.514   7
   2  -1   3 22669.1 604.871   1
  -2   1  -3 24857.7 664.719  16
   2  -1   3 22306.5 572.447   6
  -2   1  -4 26415.2 733.796  16
   2  -1   4 25414.7 731.488   9
   2  -1   4 25940.8 673.966   1
   2  -1   4 26145.8 690.505   6
  -2   1  -4 25910.5 708.699   5
  -2   1  -4 25973.9 761.079   7
  -2   1  -5 2150.64 211.362  16
   2  -1   5 2058.24 188.434   6
   2  -1   5 1939.23 165.366   1
  -2   1  -5 2214.05 215.297   3
   2  -1   5 2265.44 209.417   9
  -2   1  -5 1916.75 197.543   5
  -2   1  -5 2012.05 215.106   7
   2  -1   6 20879.3 644.048   1
  -2   1  -6 21679.8 766.758   7
   2  -1   6 22398.0 741.406   6
  -2   1  -6 23216.3 738.850  16
  -2   1  -6 23887.3 774.146   3
   2  -1   6 22354.0 765.358   9
  -2   1  -6 23634.3 751.317   5
  -2   1  -7 20904.8 754.098   5
  -2   1  -7 20717.4 730.116  16
   2  -1   7 20619.0 652.279   1
   2  -1   7 19871.3 755.082   6
  -2   1  -7 22736.1 793.685   3
  -2   1  -7 20405.1 768.278   7
   2  -1   7 21149.5 787.027   9
  -2   1  -8 8151.18 475.607   5
  -2   1  -8 8305.34 458.712  16
   2  -1   8 8195.49 491.330   6
   2  -1   8 8321.80 400.313   1
  -2   1  -8 9023.63 505.599   3
  -2   1  -8 8066.81 483.624   7
   2  -1   8 9611.94 534.874   9
   2  -1   9 5598.23 436.475   9
  -2   1  -9 4722.93 393.775   3
   2  -1   9 5387.37 427.050   6
  -2   1  -9 4780.94 358.361  16
  -2   1  -9 4727.00 388.497   7
  -2   1  -9 5720.22 416.672   5
  -2   1 -10 2465.00 307.457   5
  -2   1 -10 2963.03 329.415   7
  -2   1 -10 2936.04 307.491  16
  -2   1 -10 2872.99 324.114   3
   2  -1  10 2759.64 331.408   9
   2  -1  10 2829.77 337.319   6
   2  -1  11 3224.94 387.649   9
  -2   1 -11 3396.87 371.033   7
   2  -1  11 3665.52 408.349   6
  -2   1 -11 3025.64 324.770  16
  -2   1 -11 3054.64 361.398   5
  -2   1 -11 3197.42 361.549   3
  -2   1 -12 7617.48 581.280   7
  -2   1 -12 9168.54 583.272  16
   2  -1  12 7335.54 610.600   6
  -2   1 -12 9236.27 647.533   5
  -2   1 -12 8791.56 626.095   3
   2  -1  12 9855.71 708.846   9
   2  -1  13 698.906 236.223   9
  -2   1 -13 891.818 231.600   7
  -2   1 -13 1157.62 284.431   5
  -2   1 -13 411.164 194.029   3
  -2   0  13 3246.73 405.522   9
  -2   0  13 3794.77 506.603   6
   2   0 -13 3727.33 456.919   5
   2   0 -13 4142.76 464.378   3
   2   0 -12 2503.42 363.554   5
  -2   0  12 2236.52 322.218   9
   2   0 -12 1799.55 309.633   3
  -2   0  12 3120.10 428.689   6
   2   0 -11 297.087 155.641   3
   2   0 -11 312.369 183.136   5
  -2   0  11 322.087 155.928   9
  -2   0  11 353.539 176.074   6
  -2   0  10 15.1129 97.9787   9
   2   0 -10 87.6789 142.498   5
   2   0 -10 5.36596 126.394   3
  -2   0  10-57.8189 162.953   6
   2   0 -10-22.3144 114.234  16
   2   0  -9 39789.1 1146.80  16
  -2   0   9 38829.0 1191.55   9
  -2   0   9 42973.0 1437.32   6
   2   0  -9 39468.1 1258.88   5
   2   0  -9 40906.1 1246.95   3
   2   0  -8 11686.6 567.685   3
  -2   0   8 11629.4 542.497   9
   2   0  -8 10957.7 507.946  16
  -2   0   8 12471.8 679.755   6
  -2   0   8 10941.3 499.736  14
   2   0  -8 11635.0 463.794  11
   2   0  -8 11741.6 587.976   5
   2   0  -7-134.457 107.569   3
  -2   0   7 116.283 111.388   6
  -2   0   7 73.3374 82.6636   9
   2   0  -7-54.4538 80.5126  16
  -2   0   7 151.326 93.0100  14
   2   0  -7-76.4409 91.5552   5
   2   0  -7 55.3220 53.1824  11
  -2   0   6 16488.0 562.611  14
  -2   0   6 16816.4 456.753  15
  -2   0   6 17482.8 588.203   9
  -2   0   6 15809.1 367.730  12
   2   0  -6 16979.9 628.973   5
  -2   0   6 17206.1 717.477   6
   2   0  -6 17535.2 621.701   3
   2   0  -6 17341.2 520.060  11
  -2   0   5 4234.60 157.344  12
  -2   0   5 4712.37 326.993   6
  -2   0   5 4371.78 191.387  15
  -2   0   5 4428.21 251.511  14
  -2   0   5 4505.87 252.517   9
   2   0  -5 4327.44 222.942  11
   2   0  -5 4444.48 278.826   3
   2   0  -5 4363.95 283.273   5
  -2   0   4 202546. 3429.56   9
   2   0  -4 206752. 3555.12   5
  -2   0   4 203414. 3459.70  14
   2   0  -4 204481. 3527.48   3
   2   0  -4 201749. 3388.00  11
   2   0  -4 203315. 3484.92   2
  -2   0   4 195835. 3282.38  12
  -2   0   4 209439. 3636.95   6
  -2   0   4 195271. 3308.99  15
   2   0  -3 27940.5 723.331   3
   2   0  -3 29066.2 668.774   2
   2   0  -3 27603.9 584.917   1
  -2   0   3 27753.5 630.637   9
   2   0  -3 28235.5 659.194   4
  -2   0   3 29429.9 756.266   6
  -2   0   3 27618.1 593.715  15
  -2   0   3 28035.9 686.577  14
   2   0  -3 28336.9 733.630   5
  -2   0   3 28113.7 613.817  12
   2   0  -3 28688.4 651.596  11
  -2   0   2 130265. 2209.13   9
   2   0  -2 132210. 2260.83   4
   2   0  -2 135659. 2237.69   2
   2   0  -2 130625. 2381.00   5
   2   0  -2 131628. 2252.18   1
   2   0  -2 134360. 2382.29   3
  -2   0   2 131935. 2424.15  10
   2   0  -2 133982. 2296.74  11
  -2   0   2 132678. 2319.61   6
  -2   0   2 128130. 2331.39  14
   2   0  -1 99342.0 1624.23   2
   2   0  -1 95375.0 1708.84   4
   2   0  -1 97313.4 1739.77   1
  -2   0   1 99275.1 1687.02   6
   2   0  -1 100363. 1839.59   3
   2   0  -1 97660.6 1772.33  11
   2   0  -1 99369.4 1842.91   5
  -2   0   1 99535.1 1813.73  10
  -2   0   0 5443.92 170.394  13
   2   0   0 5266.64 233.347  11
   2   0   0 5357.61 255.613   3
   2   0   0 5374.70 204.210   4
  -2   0   0 5111.79 248.471   7
   2   0   0 5430.65 224.741   1
   2   0   0 5511.53 260.796   5
  -2   0   0 5290.59 257.277  16
  -2   0   0 5443.26 222.145  10
   2   0   1 69273.2 1302.59   1
   2   0   1 68821.4 1226.21   9
  -2   0  -1 66296.5 1360.05   7
  -2   0  -1 65280.0 1239.24  10
   2   0   1 67738.9 1328.99  11
   2   0   1 67422.5 1267.80   4
  -2   0  -1 68141.9 1361.23  16
  -2   0  -2 7600.83 334.368  16
   2   0   2 7619.57 298.384   1
  -2   0  -2 7644.53 348.151   7
  -2   0  -2 7705.37 266.281  10
   2   0   2 8435.59 336.416  11
   2   0   2 7551.67 280.395   9
   2   0   3 16144.3 489.734   9
  -2   0  -3 16139.0 559.203   7
   2   0   3 16066.1 488.137   1
  -2   0  -3 16073.3 445.996  10
  -2   0  -3 16153.8 528.504  16
   2   0   3 16327.1 468.464   6
  -2   0  -4 2543.75 229.431   7
   2   0   4 2355.74 183.502   6
  -2   0  -4 2292.55 199.278  16
   2   0   4 1883.46 158.463   1
  -2   0  -4 2054.36 156.857  10
   2   0   4 2479.56 191.515   9
   2   0   5 32856.1 893.176   6
  -2   0  -5 32195.4 953.925   7
   2   0   5 32979.4 901.517   9
  -2   0  -5 32306.9 889.753  16
   2   0   5 32124.8 828.905   1
   2   0   6 45.4187 73.2830   9
  -2   0  -6 102.890 107.683   3
  -2   0  -6 135.814 101.635   5
  -2   0  -6 127.237 97.1379  16
  -2   0  -6 51.3324 108.244   7
   2   0   6-12.4734 72.7935   6
   2   0   6-47.4173 62.7764   1
  -2   0  -7 765.210 168.410   3
   2   0   7 858.077 164.722   9
  -2   0  -7 787.427 166.446   5
   2   0   7 634.192 137.451   6
   2   0   7 629.481 121.158   1
  -2   0  -7 561.884 134.032  16
  -2   0  -7 710.282 162.817   7
  -2   0  -8 394.214 144.090   5
   2   0   8 465.281 142.621   6
  -2   0  -8 695.488 183.326   3
   2   0   8 531.279 119.047   1
  -2   0  -8 942.043 167.864  16
  -2   0  -8 621.183 156.248   7
   2   0   8 588.267 164.908   9
   2   0   9 18278.0 815.316   9
  -2   0  -9 17828.0 718.870  16
   2   0   9 17680.9 809.400   6
  -2   0  -9 18474.0 799.020   7
  -2   0  -9 17860.8 802.147   5
  -2   0  -9 18686.9 793.046   3
   2   0  10 56399.4 1698.03   6
  -2   0 -10 60895.6 1572.02  16
   2   0  10 58998.0 1715.89   9
  -2   0 -10 59396.5 1682.71   3
  -2   0 -10 55922.7 1653.30   5
  -2   0 -10 57648.4 1656.91   7
   2   0  11 8648.74 619.765   9
   2   0  11 7514.68 578.324   6
  -2   0 -11 7256.37 556.371   5
  -2   0 -11 8455.72 577.056   7
  -2   0 -11 7512.76 494.718  16
  -2   0 -11 7856.51 568.079   3
   2   0  12 5120.07 508.624   9
  -2   0 -12 5430.14 497.297   3
   2   0  12 3941.60 443.948   6
  -2   0 -12 5770.13 498.048   7
  -2   0 -12 5641.49 510.315   5
   2   0  13 117.166 143.830   9
  -2   0 -13 41.3127 135.121   5
  -2   0 -13 322.646 173.007   7
  -2   0 -13 48.0917 153.130   3
  -2  -1  13 5241.95 581.671   6
   2   1 -13 4517.96 493.717   3
  -2  -1  13 4691.44 488.673   9
   2   1 -13 4950.83 531.656   5
   2   1 -12 798.266 246.417   5
  -2  -1  12 712.319 204.074   9
   2   1 -12 640.246 179.199   3
  -2  -1  12 1113.88 294.585   6
   2   1 -11-2.00829 140.423   3
  -2  -1  11 39.0997 114.031   9
   2   1 -11 357.854 169.112   5
  -2  -1  11-117.759 162.043   6
  -2  -1  10 18946.6 812.363   9
   2   1 -10 20096.8 904.271   5
   2   1 -10 20137.4 887.203   3
  -2  -1  10 20453.4 996.644   6
  -2  -1   9 1800.01 292.795   6
   2   1  -9 1872.38 268.670   5
  -2  -1   9 1766.18 226.260   9
  -2  -1   9 1854.12 236.076  14
   2   1  -9 2058.82 276.450   3
   2   1  -9 1750.85 204.541  11
   2   1  -8 7848.45 401.659  11
  -2  -1   8 7430.45 428.496   9
  -2  -1   8 7573.54 532.244   6
   2   1  -8 8562.46 493.887   3
  -2  -1   8 8073.04 435.450  14
   2   1  -8 8200.28 497.949   5
   2   1  -7 8135.83 467.176   5
  -2  -1   7 7648.64 400.609  14
  -2  -1   7 8115.60 407.177   9
  -2  -1   7 8733.16 533.963   6
   2   1  -7 8478.94 461.915   3
   2   1  -7 8557.92 397.759  11
   2   1  -6 9688.12 404.522  11
   2   1  -6 10192.9 476.486   3
  -2  -1   6 10450.8 427.589   9
  -2  -1   6 11334.7 555.677   6
  -2  -1   6 10254.6 437.055  14
   2   1  -6 10410.1 495.968   5
   2   1  -5-215.087 86.3022   3
   2   1  -5 82.0072 86.4546   5
  -2  -1   5 13.9642 23.1091  15
  -2  -1   5-2.55101 43.6571   9
  -2  -1   5-30.1471 80.0028  14
  -2  -1   5 12.1418 24.2717  12
  -2  -1   5-294.854 118.586  10
  -2  -1   5 161.607 104.518   6
   2   1  -5 84.4306 63.9876  11
  -2  -1   4 527.682 77.0496   9
   2   1  -4 222.859 81.2782   3
   2   1  -4 379.727 45.2876   1
  -2  -1   4 249.500 110.122  10
   2   1  -4 421.329 101.525   5
  -2  -1   4 426.038 109.431   6
   2   1  -4 515.967 91.7924  11
  -2  -1   4 549.719 104.267  14
  -2  -1   4 451.809 47.3056  15
   2   1  -3 97222.2 1816.26  11
   2   1  -3 94831.2 1903.10   5
  -2  -1   3 93776.5 1610.10  15
  -2  -1   3 96746.0 1964.42  10
   2   1  -3 95718.4 1658.59   1
  -2  -1   3 93519.8 1822.36  14
   2   1  -3 95781.3 1897.99   3
  -2  -1   3 97740.8 1668.46   9
  -2  -1   3 96295.4 1864.12   6
   2   1  -2 3839.41 249.202   5
  -2  -1   2 4158.54 131.743   9
  -2  -1   2 3930.82 254.693  10
   2   1  -2 3733.47 150.505   4
   2   1  -2 4034.83 177.952   1
  -2  -1   2 4115.34 218.781   6
   2   1  -2 3789.38 241.230   3
   2   1  -2 4275.07 232.710  11
  -2  -1   2 3731.45 225.769  14
   2   1  -1 18564.3 387.842   4
   2   1  -1 19554.7 605.016   5
   2   1  -1 19143.1 587.772   3
  -2  -1   1 20460.3 503.984   6
   2   1  -1 19673.0 559.427  11
   2   1  -1 20302.4 492.943   1
  -2  -1   1 19056.7 576.837  10
  -2  -1   0 10981.1 318.579   6
   2   1   0 11431.3 352.864   1
  -2  -1   0 10659.8 419.875   7
   2   1   0 9581.00 252.405   4
  -2  -1   0 11139.2 413.224  16
  -2  -1   0 10793.1 391.562  10
   2   1   0 10971.6 416.886   3
   2   1   0 10629.8 387.069  11
  -2  -1  -1 27931.4 744.343  16
   2   1   1 27859.8 569.468   9
  -2  -1  -1 26779.5 526.093   2
  -2  -1  -1 27453.0 761.549   7
   2   1   1 28532.4 669.111   1
   2   1   1 28500.1 725.966  11
  -2  -1  -1 28702.5 709.971  10
  -2  -1  -2 16998.0 510.442  10
   2   1   2 16256.6 440.728   9
   2   1   2 16924.2 532.856  11
  -2  -1  -2 16469.2 542.202  16
   2   1   2 16124.9 487.092   1
  -2  -1  -2 16204.7 567.497   7
  -2  -1  -3 4826.15 307.161   7
   2   1   3 4932.63 283.822  11
   2   1   3 4592.14 246.978   1
  -2  -1  -3 4722.33 280.069  16
   2   1   3 4904.62 244.257   9
  -2  -1  -3 4913.73 262.713  10
   2   1   4 15977.0 525.949   1
   2   1   4 16223.3 535.914   9
  -2  -1  -4 16313.9 623.751   7
  -2  -1  -4 15902.3 559.191  16
  -2  -1  -4 16299.9 539.774  10
  -2  -1  -5 4297.36 323.938   7
   2   1   5 4196.90 278.608   9
  -2  -1  -5 4405.30 287.013  16
  -2  -1  -5 4121.80 270.825  10
   2   1   5 4006.28 260.988   1
   2   1   6 7796.99 419.787   9
  -2  -1  -6 7963.63 450.182   5
   2   1   6 7560.82 433.892   6
   2   1   6 7112.34 367.925   1
  -2  -1  -6 7130.41 439.081   7
  -2  -1  -6 7603.54 391.783  16
  -2  -1  -7 823.424 187.941   5
   2   1   7 684.551 138.419   1
   2   1   7 442.624 141.894   6
  -2  -1  -7 395.456 128.797   7
  -2  -1  -7 682.267 144.276  16
  -2  -1  -7 564.073 171.621   3
   2   1   7 559.425 136.188   9
  -2  -1  -8 5262.75 425.863   5
  -2  -1  -8 5123.05 405.577   3
   2   1   8 4585.31 373.023   9
   2   1   8 4776.38 395.143   6
  -2  -1  -8 4470.45 338.877  16
  -2  -1  -8 5163.26 418.881   7
   2   1   8 3975.97 308.828   1
  -2  -1  -9 77599.8 1984.94   5
   2   1   9 78743.5 1990.20   9
   2   1   9 76853.6 2013.13   6
  -2  -1  -9 74900.7 1789.84  16
  -2  -1  -9 76646.4 1943.19   7
   2   1   9 75283.1 1779.64   1
  -2  -1  -9 79559.9 1957.48   3
  -2  -1 -10 93469.6 2328.52   5
   2   1  10 91278.6 2378.95   6
  -2  -1 -10 96092.1 2319.02   7
   2   1  10 95996.0 2386.81   9
  -2  -1 -10 95568.9 2313.93   3
  -2  -1 -11 943.154 230.708   3
  -2  -1 -11 862.996 220.906   5
   2   1  11 412.454 166.850   9
   2   1  11 757.546 209.147   6
  -2  -1 -11 621.122 205.429   7
  -2  -1 -12 652.387 214.414   3
  -2  -1 -12 289.619 174.157   5
   2   1  12 940.618 245.353   9
  -2  -1 -12 460.535 158.880   7
  -2  -2  13 1792.44 381.867  10
   2   2 -13 2039.45 364.826   5
  -2  -2  13 1955.05 321.459   9
  -2  -2  13 2181.59 406.658   6
   2   2 -13 1969.66 346.642   3
   2   2 -12 1969.01 332.198   3
  -2  -2  12 2666.02 423.924  10
  -2  -2  12 2232.75 317.158   9
   2   2 -12 2117.32 347.308   5
  -2  -2  12 2759.14 416.584   6
  -2  -2  11 2081.61 292.388   9
  -2  -2  11 1665.96 341.327  10
   2   2 -11 2252.13 323.207   3
  -2  -2  11 2085.92 350.574   6
   2   2 -11 2249.61 331.829   5
   2   2 -10 3942.27 394.905   3
  -2  -2  10 4104.82 460.417  10
  -2  -2  10 3527.54 424.624   6
  -2  -2  10 3852.93 354.543   9
  -2  -2  10 4139.90 362.462  14
   2   2 -10 3707.37 325.706  11
   2   2 -10 3818.65 396.334   5
  -2  -2   9 37275.3 1158.18   9
   2   2  -9 37839.7 1268.03   5
  -2  -2   9 39040.2 1158.49  14
   2   2  -9 38744.5 1134.84  11
   2   2  -9 38759.5 1258.42   3
  -2  -2   9 38271.2 1370.33   6
  -2  -2   9 40482.1 1449.16  10
   2   2  -8 13829.7 666.287   3
   2   2  -8 13006.2 665.552   5
  -2  -2   8 14793.4 620.930  14
  -2  -2   8 14326.7 738.717   6
  -2  -2   8 14088.3 601.430   9
  -2  -2   8 15089.7 795.370  10
   2   2  -8 14076.9 597.324  11
  -2  -2   7 9680.38 466.558  14
   2   2  -7 9059.13 501.249   3
  -2  -2   7 9176.48 579.040  10
   2   2  -7 8530.33 434.385  11
  -2  -2   7 8886.67 432.848   9
   2   2  -7 8419.21 495.089   5
  -2  -2   7 8953.32 539.754   6
   2   2  -6-1.33966 79.1812   3
   2   2  -6 20.1856 65.8297  11
   2   2  -6 43.3599 80.0916   5
  -2  -2   6 59.7710 60.3034   9
  -2  -2   6-15.9478 100.289  10
  -2  -2   6 87.1244 90.0727   6
  -2  -2   6 0.91269 88.2194  14
   2   2  -5 72446.5 1292.13   8
   2   2  -5 79372.9 1633.54  11
   2   2  -5 72084.9 1273.33   1
  -2  -2   5 80132.9 1772.14   6
   2   2  -5 79031.7 1730.31   3
   2   2  -5 79108.1 1747.89   5
  -2  -2   5 86116.8 1661.06  14
  -2  -2   5 82556.4 1871.90  10
  -2  -2   5 80166.4 1543.54   9
  -2  -2   4 7403.68 292.945   9
   2   2  -4 6856.96 221.520   8
  -2  -2   4 7863.84 368.142  14
   2   2  -4 7430.37 400.663   5
   2   2  -4 7232.20 389.302   3
   2   2  -4 7674.84 364.719  11
  -2  -2   4 7265.40 390.000   6
   2   2  -4 7398.15 234.724   1
  -2  -2   4 7799.25 439.652  10
  -2  -2   3 3685.66 171.057   9
   2   2  -3 3533.92 162.607   8
   2   2  -3 3752.90 173.011   1
  -2  -2   3 3778.26 289.291  10
  -2  -2   3 3791.41 243.491  14
  -2  -2   3 3614.38 251.885   6
   2   2  -3 3455.08 238.811  11
   2   2  -3 3504.06 260.517   3
   2   2  -3 3444.17 263.111   5
   2   2  -2 40069.0 825.375   8
   2   2  -2 41312.9 995.134  11
   2   2  -2 40624.0 1031.59   3
   2   2  -2 39947.1 1043.96   5
   2   2  -2 40036.5 834.830   1
  -2  -2   2 40580.1 973.400  14
  -2  -2   2 40215.2 972.454   6
  -2  -2   2 38838.3 1039.49  10
  -2  -2   1 1735.89 163.973  14
   2   2  -1 1680.92 127.323   8
  -2  -2   1 2201.65 173.488   6
   2   2  -1 1900.48 177.599  11
   2   2  -1 1716.08 176.231   3
   2   2  -1 1577.10 123.510   1
  -2  -2   1 1685.35 114.441   2
  -2  -2   1 2097.93 199.348  10
   2   2  -1 1528.93 172.783   5
   2   2   0 87952.5 1480.41   9
  -2  -2   0 87413.4 1529.01   2
   2   2   0 88743.1 1814.05   3
  -2  -2   0 88075.3 1842.60   7
   2   2   0 87932.6 1641.63   1
  -2  -2   0 87966.9 1794.88  10
   2   2   0 90910.5 1786.58  11
  -2  -2   0 87126.0 1698.23   6
   2   2   1 2984.27 149.405   9
  -2  -2  -1 3106.18 248.671   7
  -2  -2  -1 3163.17 149.038   2
  -2  -2  -1 3059.42 227.162  16
  -2  -2  -1 3094.42 230.764  10
   2   2   1 3044.12 189.380   1
   2   2   1 3041.09 226.901  11
  -2  -2  -2 230253. 3963.99  16
  -2  -2  -2 226307. 3724.10   2
   2   2   2 214634. 3617.88  13
   2   2   2 230569. 3758.62   9
  -2  -2  -2 228176. 4038.38   7
  -2  -2  -2 224472. 3948.37  10
   2   2   2 228357. 3948.77  11
   2   2   2 228303. 3849.14   1
  -2  -2  -3 255476. 4300.01   2
   2   2   3 253849. 4382.05   1
   2   2   3 260039. 4475.07  11
  -2  -2  -3 254567. 4476.39  10
   2   2   3 255535. 4337.87   9
  -2  -2  -3 256767. 4585.27   7
   2   2   3 255290. 4198.28  13
  -2  -2  -3 262493. 4479.71  16
   2   2   4 4691.74 278.324   9
   2   2   4 4998.56 315.053  11
  -2  -2  -4 5328.42 356.567   7
  -2  -2  -4 4562.53 260.449   2
   2   2   4 4600.82 278.381   1
  -2  -2  -4 4722.90 296.856  16
  -2  -2  -4 4468.89 299.464  10
   2   2   5 3850.14 275.337   9
  -2  -2  -5 3794.05 289.748  10
  -2  -2  -5 3654.96 254.984   2
  -2  -2  -5 4024.37 282.066  16
   2   2   5 3889.41 264.509   1
  -2  -2  -5 4195.39 329.393   7
   2   2   6 73578.8 1680.78   9
  -2  -2  -6 71784.3 1770.98   7
  -2  -2  -6 72722.6 1620.47  16
   2   2   6 72116.9 1619.40   1
  -2  -2  -6 71656.1 1686.67  10
   2   2   7 36052.7 1096.11   9
  -2  -2  -7 34438.7 991.535  16
  -2  -2  -7 35390.4 1099.29   3
  -2  -2  -7 35154.5 1123.12   5
   2   2   7 34467.9 1016.51   1
  -2  -2  -7 35371.0 1136.45   7
   2   2   8 8983.28 536.594   9
  -2  -2  -8 9287.87 472.769  16
  -2  -2  -8 8329.45 545.138   7
   2   2   8 9623.79 589.829   6
  -2  -2  -8 9784.04 571.304   5
   2   2   8 9111.91 494.287   1
  -2  -2  -8 9699.25 566.269   3
   2   2   9 50736.3 1513.23   9
  -2  -2  -9 50517.3 1511.06   5
   2   2   9 49626.4 1567.20   6
   2   2   9 49099.1 1381.71   1
  -2  -2  -9 50038.0 1472.99   3
  -2  -2  -9 50051.8 1496.82   7
  -2  -2 -10 19124.1 896.057   5
   2   2  10 18542.3 891.016   9
   2   2  10 16930.9 891.160   6
  -2  -2 -10 17631.9 840.323   7
  -2  -2 -10 18382.7 856.007   3
  -2  -2 -11 136.399 137.847   3
  -2  -2 -11 22.4881 142.082   5
   2   2  11 194.720 115.130   9
  -2  -2 -12 2401.10 350.587   3
   2   2  12 2301.86 357.235   9
  -2  -2 -12 2727.05 381.398   5
  -2  -3  13 6678.37 682.543   6
  -2  -3  13 5957.33 543.636   9
  -2  -3  13 5810.62 644.617  10
   2   3 -13 6414.16 602.197   3
   2   3 -13 6328.67 611.671   5
  -2  -3  12 7933.49 718.171  10
  -2  -3  12 8609.43 615.142   9
  -2  -3  12 7710.92 689.573   6
   2   3 -12 8395.35 663.529   3
   2   3 -12 8447.32 667.859   5
  -2  -3  11 2676.66 412.641  10
  -2  -3  11 3301.65 364.032   9
   2   3 -11 2878.13 379.424   5
   2   3 -11 3041.50 331.337  11
   2   3 -11 3216.79 398.963   3
  -2  -3  11 2562.56 407.456   6
   2   3 -10 4049.42 420.366   5
   2   3 -10 4360.68 420.255   3
  -2  -3  10 5002.34 406.593  14
  -2  -3  10 4491.88 499.975   6
  -2  -3  10 4420.41 393.493   9
   2   3 -10 4384.29 381.536  11
  -2  -3  10 4404.94 511.360  10
   2   3  -9 1612.58 264.097   3
  -2  -3   9 1988.56 251.871  14
   2   3  -9 1916.95 278.683   5
  -2  -3   9 2021.43 254.999   9
   2   3  -9 2720.22 288.478  11
  -2  -3   9 1682.77 292.086   6
  -2  -3   9 2254.73 354.124  10
   2   3  -8 1571.78 238.554   3
  -2  -3   8 1578.19 209.315   9
  -2  -3   8 1371.44 199.277  14
   2   3  -8 1421.83 229.141   5
  -2  -3   8 1147.56 238.751  10
   2   3  -8 1406.33 203.492  11
  -2  -3   8 1184.22 234.397   6
   2   3  -7 9335.55 553.007   5
  -2  -3   7 10246.6 484.945   9
  -2  -3   7 11417.5 525.725  14
   2   3  -7 10028.8 559.272   3
  -2  -3   7 10730.7 611.910   6
  -2  -3   7 9636.53 608.893  10
   2   3  -7 9905.69 507.100  11
  -2  -3   6 6180.32 458.817  10
   2   3  -6 6831.86 398.559  11
  -2  -3   6 6466.18 448.305   6
   2   3  -6 6066.07 411.040   3
  -2  -3   6 6623.23 353.102   9
   2   3  -6 5786.55 409.803   5
  -2  -3   6 6548.10 377.465  14
  -2  -3   5 97533.0 1898.04   9
   2   3  -5 94800.0 1707.37   8
   2   3  -5 94937.1 2028.78  11
  -2  -3   5 98103.3 2162.60   6
  -2  -3   5 100384. 2011.12  14
   2   3  -5 96495.6 1675.71   1
   2   3  -5 94736.0 2128.62   5
   2   3  -5 92937.4 2101.33   3
  -2  -3   5 97572.6 2228.20  10
  -2  -3   4 287930. 4889.60   9
  -2  -3   4 293343. 5203.99   6
   2   3  -4 287208. 4796.17   8
   2   3  -4 291495. 5196.80   3
  -2  -3   4 303548. 5077.69  14
   2   3  -4 296291. 4783.99   1
   2   3  -4 298438. 5125.66  11
   2   3  -4 285927. 5201.78   5
  -2  -3   4 300660. 5311.31  10
   2   3  -3 158576. 2754.67   8
  -2  -3   3 164387. 2964.83  14
   2   3  -3 160612. 3070.60   3
  -2  -3   3 160843. 3050.36   6
   2   3  -3 158072. 3007.24  11
   2   3  -3 160147. 2733.06   1
   2   3  -3 158191. 3086.67   5
  -2  -3   3 157925. 3127.28  10
  -2  -3   2 706.111 146.213  10
   2   3  -2 649.668 132.858   5
  -2  -3   2 654.688 101.556   2
   2   3  -2 577.243 119.530  11
  -2  -3   2 527.710 112.874   6
   2   3  -2 613.995 88.8217   8
   2   3  -2 757.194 90.6097   1
   2   3  -2 547.842 118.546   3
  -2  -3   2 625.505 114.435  14
   2   3  -1 7482.87 301.922   1
  -2  -3   1 7269.01 308.640   2
  -2  -3   1 7348.83 378.007   6
   2   3  -1 7488.83 310.792   8
  -2  -3   1 7347.58 361.623  14
   2   3  -1 7587.56 404.453   3
   2   3  -1 6918.08 375.960  11
  -2  -3   1 7716.89 418.879  10
   2   3  -1 7869.84 420.506   5
  -2  -3   0 20159.0 730.237   7
  -2  -3   0 20384.3 669.681   6
   2   3   0 20278.8 576.617   1
   2   3   0 20873.8 598.894   8
  -2  -3   0 20222.2 542.455   2
   2   3   0 20617.4 703.369   3
  -2  -3   0 20459.6 714.291  10
   2   3   0 20594.7 689.912  11
   2   3   0 20510.1 489.979   9
  -2  -3  -1 368.443 111.436  10
   2   3   1 596.625 79.9517   9
   2   3   1 548.973 96.5551   1
  -2  -3  -1 625.866 122.377  16
   2   3   1 583.624 126.879  11
  -2  -3  -1 487.302 78.2392   2
  -2  -3  -1 545.079 131.912   7
   2   3   1 649.370 112.786   8
   2   3   2 9568.48 358.353   9
   2   3   2 8016.53 275.292  13
  -2  -3  -2 9190.26 353.411   2
  -2  -3  -2 10138.0 453.008  16
   2   3   2 9305.50 442.552  11
  -2  -3  -2 8489.63 443.995  10
  -2  -3  -2 8967.51 471.940   7
   2   3   2 9178.10 388.753   1
   2   3   3 578.304 113.534   1
  -2  -3  -3 635.600 131.998  10
   2   3   3 621.746 104.111   9
  -2  -3  -3 776.875 158.531   7
  -2  -3  -3 497.355 114.010  16
  -2  -3  -3 704.575 102.373   2
   2   3   3 650.504 123.519  11
   2   3   3 471.655 75.7206  13
   2   3   4 12209.4 490.143   9
  -2  -3  -4 12343.5 479.909   2
   2   3   4 12335.2 427.710  13
  -2  -3  -4 12322.6 558.337  10
   2   3   4 12414.6 534.507  11
  -2  -3  -4 12793.0 599.927   7
   2   3   4 12651.1 510.125   1
  -2  -3  -4 12445.0 516.106  16
   2   3   5 24656.9 799.513   9
  -2  -3  -5 24952.4 906.157   7
  -2  -3  -5 24672.4 857.118  10
   2   3   5 26170.7 841.336  11
  -2  -3  -5 25736.1 793.278  16
  -2  -3  -5 23957.5 767.745   2
   2   3   5 23802.6 777.380   1
  -2  -3  -6 8736.93 457.174   2
  -2  -3  -6 9074.72 531.935   7
  -2  -3  -6 9276.72 453.550  16
  -2  -3  -6 9111.57 509.736  10
   2   3   6 8382.57 448.609   1
   2   3   6 8406.02 467.118   9
  -2  -3  -7 25031.3 925.349  10
  -2  -3  -7 24131.2 947.137   7
  -2  -3  -7 23189.0 910.423   5
  -2  -3  -7 24061.8 888.849   3
   2   3   7 24231.4 850.349   1
   2   3   7 24111.6 885.301   9
   2   3   8 114.028 128.052   9
  -2  -3  -8 159.087 162.667   5
  -2  -3  -8 15.8381 121.660   3
   2   3   8 35.6498 97.6922   1
   2   3   9 25301.0 1006.75   9
  -2  -3  -9 23669.1 1002.65   5
   2   3   9 23111.5 1044.07   6
  -2  -3  -9 23213.2 965.181   7
   2   3   9 23221.9 910.222   1
  -2  -3  -9 22469.6 933.041   3
  -2  -3 -10 257.055 164.035   3
  -2  -3 -10 107.856 161.673   5
   2   3  10-84.5736 132.882   9
   2   3  10 38.1787 141.598   6
  -2  -3 -11 2262.60 322.206   3
  -2  -3 -11 1838.89 323.608   5
   2   3  11 2792.09 369.986   9
   2   4 -13 536.313 212.900   3
  -2  -4  13 391.778 259.028  10
   2   4 -13 400.606 205.654   5
  -2  -4  13 957.973 243.034   9
  -2  -4  13 474.243 223.384   6
   2   4 -12 171.645 202.496   5
  -2  -4  12 386.683 169.706   9
  -2  -4  12 316.835 183.059  10
   2   4 -12 24.8585 153.946   3
  -2  -4  12 129.479 175.707   6
   2   4 -12 203.813 145.962  11
  -2  -4  11 32724.3 1178.44  14
  -2  -4  11 31811.3 1212.70   9
   2   4 -11 30126.3 1273.17   3
  -2  -4  11 30774.8 1404.37  10
   2   4 -11 31087.2 1304.62   5
  -2  -4  11 33741.9 1433.28   6
   2   4 -11 31704.5 1190.25  11
  -2  -4  10 17492.5 821.905   9
  -2  -4  10 16900.6 954.351   6
   2   4 -10 16710.8 886.650   5
  -2  -4  10 17685.7 809.301  14
   2   4 -10 17022.9 879.940   3
   2   4 -10 17864.7 829.633  11
  -2  -4  10 18366.1 1000.96  10
   2   4  -9 321.552 158.039   3
  -2  -4   9 329.469 163.890  10
   2   4  -9 468.574 183.258   5
  -2  -4   9 341.877 135.225   9
   2   4  -9 264.105 135.286  11
  -2  -4   9 553.267 190.506  14
  -2  -4   9 256.666 175.578   6
   2   4  -8 1444.36 244.470   3
  -2  -4   8 1362.12 256.132  10
   2   4  -8 1606.63 257.745   5
  -2  -4   8 1619.68 214.372   9
  -2  -4   8 1952.06 294.973   6
  -2  -4   8 1735.07 232.619  14
   2   4  -8 1256.02 205.959  11
  -2  -4   7 13548.8 726.062   6
  -2  -4   7 13616.0 589.553   9
  -2  -4   7 13880.9 750.525  10
  -2  -4   7 13663.8 603.319  14
   2   4  -7 12674.0 670.439   3
   2   4  -7 13584.5 643.633  11
   2   4  -7 12620.1 677.660   5
   2   4  -6-27.6829 115.237   3
   2   4  -6-106.309 121.077   5
  -2  -4   6 63.0773 72.0757   9
  -2  -4   6 26.3107 96.4284   6
  -2  -4   6 137.140 119.704  10
   2   4  -6 106.692 118.647  11
  -2  -4   6-26.2170 94.1729  14
  -2  -4   5 1393.23 157.526   9
   2   4  -5 1700.42 234.799   5
  -2  -4   5 1685.34 193.084  14
   2   4  -5 1460.65 132.321   8
  -2  -4   5 1668.27 237.879   6
  -2  -4   5 1597.87 247.237  10
   2   4  -5 1624.54 214.699  11
   2   4  -5 1406.80 213.273   3
   2   4  -4 4614.18 246.034   8
   2   4  -4 5576.21 372.959  11
  -2  -4   4 4666.39 369.650   6
   2   4  -4 4716.34 364.646   5
   2   4  -4 5057.78 377.125   3
   2   4  -4 5223.90 237.054   1
  -2  -4   4 4359.66 371.147  10
  -2  -4   4 5376.18 332.107  14
   2   4  -3 120447. 2487.68   5
  -2  -4   3 119019. 2318.05  14
   2   4  -3 113198. 2164.23   8
  -2  -4   3 114398. 2308.83   2
   2   4  -3 117332. 2110.51   1
   2   4  -3 120147. 2427.94  11
  -2  -4   3 114145. 2458.89   6
   2   4  -3 115539. 2447.39   3
  -2  -4   3 110309. 2498.15  10
  -2  -4   2 7592.83 379.875   2
   2   4  -2 7591.24 340.159   8
   2   4  -2 8050.04 452.929   3
  -2  -4   2 8094.67 401.332  14
  -2  -4   2 8706.89 469.289   6
   2   4  -2 7927.09 436.429  11
  -2  -4   2 7612.52 239.701   4
  -2  -4   2 7760.07 469.142  10
   2   4  -2 7414.40 443.078   5
   2   4  -2 7193.68 313.923   1
   2   4  -1 2718.01 193.741   1
   2   4  -1 2684.03 205.321   8
  -2  -4   1 2596.03 264.954  10
   2   4  -1 2722.40 256.341   3
  -2  -4   1 3281.96 281.032   6
  -2  -4   1 2607.46 210.545   2
   2   4  -1 2915.01 264.784  11
  -2  -4   1 2534.25 221.644  14
   2   4   0 42135.6 1000.19   1
   2   4   0 43759.7 1185.55   3
   2   4   0 40456.1 910.741   9
  -2  -4   0 41133.1 1155.05   6
  -2  -4   0 43228.4 1214.53  10
   2   4   0 42627.7 1034.33   8
   2   4   0 41756.2 1152.02  11
  -2  -4   0 42333.6 1002.40   2
  -2  -4   0 42149.6 1232.71   7
  -2  -4  -1 61848.9 1534.98  10
   2   4   1 60054.3 1255.17   9
   2   4   1 61458.3 1388.20   8
  -2  -4  -1 59805.4 1305.68   2
  -2  -4  -1 60811.0 1562.36   7
   2   4   1 60106.1 1479.61  11
   2   4   1 60478.9 1340.20   1
  -2  -4  -1 59977.7 1461.40  16
   2   4   2 32625.2 829.155   9
  -2  -4  -2 32670.1 1043.15   7
   2   4   2 31533.7 880.570   1
  -2  -4  -2 32244.6 843.060   2
   2   4   2 31959.4 913.513   8
  -2  -4  -2 33245.0 959.295  16
   2   4   2 30869.6 961.661  11
  -2  -4  -2 31881.0 1016.70  10
  -2  -4  -3 11403.5 512.106  16
   2   4   3 11184.4 459.384   9
  -2  -4  -3 11721.4 464.167   2
   2   4   3 10932.0 522.550  11
  -2  -4  -3 10305.1 556.058   7
  -2  -4  -3 11203.7 561.249  10
   2   4   3 11740.7 497.475   1
   2   4   4 87.8351 87.7907  11
   2   4   4 126.521 89.1608   1
   2   4   4 192.107 87.8243   9
  -2  -4  -4 52.6026 86.2852  16
  -2  -4  -4 271.257 131.653   7
  -2  -4  -4 179.896 105.544  10
  -2  -4  -4 89.3004 66.6541   2
   2   4   5 12628.9 558.906   9
  -2  -4  -5 11725.8 630.166   7
  -2  -4  -5 12702.3 637.715  10
   2   4   5 12592.7 581.803  11
  -2  -4  -5 13755.3 575.766   2
   2   4   5 12515.2 560.859   1
   2   4   6 19840.7 775.926   9
  -2  -4  -6 20975.8 778.730   2
  -2  -4  -6 20093.6 850.087  10
   2   4   6 22927.4 827.441  11
   2   4   6 20686.0 777.256   1
  -2  -4  -6 20506.8 864.843   7
  -2  -4  -7 5126.99 424.406   5
   2   4   7 5459.26 417.312   9
  -2  -4  -7 5481.50 442.609   7
  -2  -4  -7 5301.52 433.029  10
   2   4   7 4905.85 378.075   1
  -2  -4  -7 5044.29 384.374   2
  -2  -4  -8-7.20184 111.767   3
   2   4   8 90.4866 119.107   9
  -2  -4  -8 167.677 153.175   5
   2   4   8-42.9681 114.849   1
  -2  -4  -8 165.802 137.407  10
  -2  -4  -9-128.217 153.360   3
  -2  -4  -9 171.660 163.101   5
   2   4   9-30.2196 102.129   9
   2   4   9-69.9813 120.333   1
   2   4  10 6580.73 542.079   9
  -2  -4 -10 6483.22 509.429   3
  -2  -4 -10 6403.66 538.073   5
   2   4  10 6163.37 488.102   1
  -2  -4 -11 376.458 211.972   5
   2   4  11 237.583 173.110   9
   2   5 -13 382.561 210.800   3
  -2  -5  13 583.344 238.518  10
   2   5 -13 197.153 191.663   5
  -2  -5  13 343.147 212.446   6
   2   5 -13-78.7568 143.553  11
  -2  -5  12 3864.68 514.130  10
   2   5 -12 3800.73 478.846   5
  -2  -5  12 4346.74 546.124   6
   2   5 -12 4197.40 453.034  11
   2   5 -12 4367.33 503.067   3
   2   5 -11 2716.75 383.237   3
  -2  -5  11 1962.47 361.328  10
   2   5 -11 1957.11 337.168   5
  -2  -5  11 2010.24 361.505   6
  -2  -5  11 2294.12 316.723  14
   2   5 -11 2051.61 317.263  11
  -2  -5  10 15928.8 782.330  14
  -2  -5  10 15306.1 927.525  10
  -2  -5  10 16645.4 961.375   6
   2   5 -10 14813.0 869.862   5
   2   5 -10 15427.9 868.587   3
   2   5 -10 16715.3 836.602  11
   2   5  -9 466.288 190.217   3
  -2  -5   9 781.586 229.300  10
   2   5  -9 428.546 193.210   5
  -2  -5   9 452.983 157.387  14
  -2  -5   9 432.967 204.360   6
   2   5  -9 234.675 141.777  11
  -2  -5   8 88.9523 116.820  10
   2   5  -8-71.5279 145.670   3
  -2  -5   8 108.168 118.588  14
  -2  -5   8-30.3976 109.966   6
   2   5  -8 106.438 106.973  11
   2   5  -8-0.33154 104.978   5
  -2  -5   8 79.2024 97.2312   9
   2   5  -7 1627.46 244.624   3
  -2  -5   7 1254.66 241.486  10
   2   5  -7 1653.52 265.031   5
  -2  -5   7 1847.58 223.453   9
  -2  -5   7 1336.91 249.355   6
  -2  -5   7 1554.37 213.700  14
   2   5  -7 1722.82 243.342  11
   2   5  -6 426.659 154.891   3
  -2  -5   6 808.170 201.394  10
  -2  -5   6 349.995 102.030  14
  -2  -5   6 616.121 184.952   6
   2   5  -6 511.032 151.529  11
   2   5  -6 856.518 187.262   5
   2   5  -5 1868.95 172.252   8
  -2  -5   5 2127.39 234.522  14
  -2  -5   5 2158.90 285.377   6
   2   5  -5 2063.19 262.084  11
  -2  -5   5 2004.12 282.392  10
   2   5  -5 1935.71 262.118   5
   2   5  -5 1803.57 252.086   3
  -2  -5   4 2461.48 299.576  10
   2   5  -4 1615.56 231.834   5
  -2  -5   4 1751.87 220.994   2
   2   5  -4 1581.61 165.514   8
   2   5  -4 1657.40 150.825   1
  -2  -5   4 1720.83 198.249  14
   2   5  -4 1502.26 219.089  11
   2   5  -4 2107.99 256.413   3
  -2  -5   4 1365.30 226.079   6
  -2  -5   3 2097.47 269.128  10
   2   5  -3 1666.15 180.037   8
  -2  -5   3 1798.33 200.172  14
  -2  -5   3 2181.13 268.652   6
   2   5  -3 1597.80 224.890  11
   2   5  -3 1560.72 218.529   5
  -2  -5   3 1813.05 215.438   2
   2   5  -3 1980.94 246.472   3
   2   5  -3 2062.97 171.665   1
   2   5  -2 2456.10 195.806   1
   2   5  -2 2206.44 261.484   5
  -2  -5   2 2151.86 217.617  14
  -2  -5   2 2470.29 238.237   2
   2   5  -2 1898.83 237.564   3
   2   5  -2 2068.32 259.418  11
  -2  -5   2 2674.77 292.424   6
   2   5  -2 2486.83 211.976   8
  -2  -5   2 2246.88 278.800  10
  -2  -5   1 20117.5 707.727   2
   2   5  -1 20690.8 603.710   9
   2   5  -1 21640.5 698.282   8
  -2  -5   1 22280.9 738.901  14
   2   5  -1 22218.3 826.150  11
   2   5  -1 21524.0 816.556   3
   2   5  -1 22945.9 679.607   1
  -2  -5   1 21715.9 862.841  10
  -2  -5   1 21342.4 841.692   6
  -2  -5   0 106.016 77.3775   2
  -2  -5   0-102.878 113.675  10
  -2  -5   0 14.7693 105.937   7
   2   5   0-60.6543 97.2311   3
   2   5   0 49.0442 66.8635   1
  -2  -5   0 118.700 104.841   6
  -2  -5   0 161.696 86.0631  14
   2   5   0 210.530 100.609   8
   2   5   0 22.9268 98.1026  11
   2   5   0 36.0415 44.9677   9
   2   5   1 6807.19 333.721   9
   2   5   1 6794.13 382.378   8
  -2  -5  -1 7357.40 487.225   7
   2   5   1 7247.63 451.167  11
  -2  -5  -1 7204.06 433.983  16
  -2  -5  -1 7049.69 372.929   2
   2   5   1 6926.81 373.223   1
  -2  -5  -1 7127.70 472.609  10
  -2  -5  -2 1648.56 238.576   7
   2   5   2 2078.94 212.784   1
   2   5   2 1845.05 185.000   9
   2   5   2 1939.69 211.499   8
  -2  -5  -2 1949.14 221.238  16
  -2  -5  -2 1114.06 202.800  10
   2   5   2 1539.08 213.688  11
  -2  -5  -2 2108.82 204.496   2
   2   5   3 847.216 137.941   9
   2   5   3 961.660 161.008   8
  -2  -5  -3 992.023 151.100   2
   2   5   3 756.894 144.519   1
  -2  -5  -3 809.241 185.624   7
  -2  -5  -3 1008.51 194.206  10
   2   5   3 744.215 163.593  11
   2   5   4-95.2417 104.616   1
   2   5   4 19.3623 76.8726   9
  -2  -5  -4-46.9788 70.8951   2
  -2  -5  -4 163.724 117.464   7
   2   5   4-5.71947 81.1740  11
  -2  -5  -4 6.65364 116.094  10
   2   5   5 176.728 112.022   1
   2   5   5 228.483 96.4466   9
  -2  -5  -5 137.403 88.3293   2
   2   5   5 168.977 101.286  11
  -2  -5  -5 282.799 139.919   7
  -2  -5  -5 153.078 131.040  10
  -2  -5  -6 781.086 189.068   7
  -2  -5  -6 652.273 148.896   2
   2   5   6 656.459 149.509   9
  -2  -5  -6 578.973 170.991  10
   2   5   6 555.869 150.127   1
   2   5   7 3724.63 356.043   9
  -2  -5  -7 3304.02 329.130   2
  -2  -5  -7 4060.60 407.701  10
   2   5   7 3255.62 325.766   1
   2   5   8 460.166 151.746   1
   2   5   8 439.359 156.593   9
  -2  -5  -8 619.222 199.171   5
  -2  -5  -8 482.388 185.632  10
   2   5   9 15979.9 828.226   9
  -2  -5  -9 16472.9 862.408   5
   2   5   9 15942.7 805.053   1
  -2  -5 -10 5072.01 502.902   5
   2   5  10 4351.88 449.973   9
   2   5  10 5116.32 467.569   1
   2   6 -12 656.071 238.127   5
  -2  -6  12 789.695 265.821  10
  -2  -6  12 1100.49 311.968   6
   2   6 -12 1002.42 261.818  11
  -2  -6  11 180.395 194.406  10
   2   6 -11 39.0837 141.141   5
  -2  -6  11 408.781 205.618   6
   2   6 -11 123.074 154.617   3
  -2  -6  11 576.655 195.743  14
   2   6 -11 316.322 195.167  11
   2   6 -10 265.619 187.872   3
   2   6 -10 92.9344 133.673   5
  -2  -6  10 693.673 200.715  14
  -2  -6  10 331.027 180.834  10
  -2  -6  10 184.610 146.243   6
   2   6 -10 81.3884 117.150  11
   2   6  -9 3421.32 413.596   3
   2   6  -9 3431.11 417.536   5
  -2  -6   9 3702.03 370.885  14
  -2  -6   9 3209.91 421.087   6
  -2  -6   9 2711.94 383.585  10
   2   6  -9 3352.58 392.854  11
  -2  -6   8 17647.7 769.872  14
   2   6  -8 15075.8 836.973   3
  -2  -6   8 15227.9 889.601   6
   2   6  -8 17149.3 838.637  11
   2   6  -8 16812.2 892.177   5
  -2  -6   8 14869.6 872.493  10
  -2  -6   7 4180.15 448.687   6
  -2  -6   7 4359.71 369.457  14
   2   6  -7 4695.64 419.739  11
   2   6  -7 4890.14 453.535   5
   2   6  -7 4364.33 421.244   3
  -2  -6   7 4181.75 441.276  10
  -2  -6   6 231.839 134.250  10
   2   6  -6 217.008 115.967   5
  -2  -6   6 178.943 140.444   6
   2   6  -6 313.190 144.186   3
   2   6  -6 205.843 134.685  11
  -2  -6   6 208.766 112.369  14
   2   6  -5 444.652 168.176   5
  -2  -6   5 629.540 178.405   2
   2   6  -5 298.500 90.5272   8
  -2  -6   5 472.820 137.425  14
  -2  -6   5 410.445 166.084   6
  -2  -6   5 396.288 170.500  10
   2   6  -5 408.225 154.988   3
   2   6  -5 549.387 163.417  11
  -2  -6   4 1147.42 225.120  10
   2   6  -4 1005.82 194.200   5
   2   6  -4 907.879 187.708   3
   2   6  -4 1211.15 163.735   8
  -2  -6   4 1416.21 201.341  14
   2   6  -4 1111.08 141.483   1
  -2  -6   4 1050.51 220.229   6
   2   6  -4 873.010 182.953  11
  -2  -6   4 946.411 182.308   2
   2   6  -3 5248.92 422.948   5
  -2  -6   3 5645.90 466.806   6
   2   6  -3 5679.36 432.857  11
   2   6  -3 5462.12 336.727   8
  -2  -6   3 5330.44 356.781  14
   2   6  -3 5322.33 311.659   1
   2   6  -3 4861.39 400.886   3
  -2  -6   3 5464.73 402.365   2
  -2  -6   3 4919.78 433.881  10
   2   6  -2 6575.69 457.166   3
   2   6  -2 6639.87 385.474   8
  -2  -6   2 6231.45 381.038  14
   2   6  -2 7123.61 484.353  11
   2   6  -2 6761.14 365.034   1
  -2  -6   2 6818.81 433.697   2
  -2  -6   2 6566.26 496.960  10
  -2  -6   2 6719.38 501.799   6
  -2  -6   1 998.427 217.913  10
  -2  -6   1 1066.38 167.001  14
   2   6  -1 805.424 144.114   1
  -2  -6   1 906.572 203.835   6
   2   6  -1 1156.91 211.247  11
  -2  -6   1 1137.48 177.208   2
   2   6  -1 1299.57 216.755   3
   2   6  -1 955.783 155.694   8
  -2  -6   0 14669.1 751.773  10
   2   6   0 15277.2 620.926   8
  -2  -6   0 15464.5 778.778   7
  -2  -6   0 15411.0 616.937  14
  -2  -6   0 15039.3 627.802   2
   2   6   0 16584.8 736.592   3
  -2  -6   0 14592.0 738.238   6
   2   6   0 14911.1 598.634   1
   2   6   0 14601.9 701.790  11
   2   6   1 74968.1 1683.42   1
  -2  -6  -1 73819.5 1789.28  16
  -2  -6  -1 69490.4 1881.36  10
   2   6   1 71536.3 1694.55   8
  -2  -6  -1 72139.5 1671.54   2
  -2  -6  -1 66723.1 1626.50  14
  -2  -6  -1 69161.7 1903.08   7
   2   6   1 71363.3 1826.55  11
  -2  -6  -2 459.644 159.922  10
  -2  -6  -2 579.143 173.484   7
   2   6   2 544.502 147.763   8
  -2  -6  -2 683.046 141.570   2
   2   6   2 826.478 161.918   1
   2   6   2 848.498 170.869  11
   2   6   3 1160.98 192.607   8
   2   6   3 1104.80 199.962  11
   2   6   3 1320.28 202.907   1
  -2  -6  -3 741.903 189.819   7
  -2  -6  -3 821.068 199.285  10
  -2  -6  -4 8752.86 580.437   7
   2   6   4 9532.07 550.534  11
  -2  -6  -4 8517.23 586.848  10
   2   6   4 8812.13 509.758   1
   2   6   5 140.712 108.346   1
  -2  -6  -5 370.635 175.188  10
   2   6   6 2486.52 301.691   1
   2   6   6 2296.95 273.556   9
  -2  -6  -6 1556.44 272.632  10
   2   6   7 6760.78 489.705   9
  -2  -6  -7 6640.80 554.088  10
   2   6   7 6514.59 494.305   1
  -2  -6  -8 5827.76 510.040   5
   2   6   8 6346.74 501.583   9
  -2  -6  -8 5906.92 539.201  10
   2   6   8 5970.13 494.542   1
   2   6   9 8677.54 619.981   9
  -2  -6  -9 8983.88 652.552   5
   2   6   9 8008.59 586.971   1
  -2  -7  11-47.6554 153.812  10
   2   7 -11 478.980 226.379   5
  -2  -7  11 291.280 237.995   6
   2   7 -11 104.260 166.961  11
   2   7 -11-372.387 200.749   3
   2   7 -10 5870.30 586.930   5
  -2  -7  10 6483.12 628.367  10
  -2  -7  10 7036.96 674.364   6
  -2  -7  10 5959.67 499.138  14
   2   7 -10 5661.00 543.399  11
   2   7 -10 6467.19 604.589   3
  -2  -7   9 16960.7 1017.31   6
   2   7  -9 16857.4 947.920   3
   2   7  -9 16888.5 905.768  11
   2   7  -9 15515.4 919.056   5
  -2  -7   9 16882.8 988.895  10
  -2  -7   9 16891.8 807.473  14
  -2  -7   8 2537.27 374.007  10
   2   7  -8 2886.62 382.583   5
  -2  -7   8 1838.94 335.407   6
  -2  -7   8 2239.55 283.407  14
   2   7  -8 1918.29 300.457  11
   2   7  -8 2977.68 390.810   3
   2   7  -7 3228.67 391.193   5
  -2  -7   7 3581.69 403.907   2
  -2  -7   7 2378.95 367.513   6
  -2  -7   7 2881.42 323.436  14
   2   7  -7 3188.89 384.072  11
  -2  -7   7 3151.29 404.468  10
   2   7  -7 2836.66 368.090   3
   2   7  -6 841.844 212.302   5
  -2  -7   6 751.843 184.070   2
  -2  -7   6 719.112 213.515   6
  -2  -7   6 1053.75 189.312  14
   2   7  -6 963.733 214.613  11
   2   7  -6 717.789 200.005   3
  -2  -7   6 675.108 220.667  10
  -2  -7   5 4598.24 425.953   2
   2   7  -5 4385.98 316.551   8
   2   7  -5 4446.18 429.644   3
   2   7  -5 4003.46 402.765  11
  -2  -7   5 4493.82 459.532  10
  -2  -7   5 4333.20 459.592   6
   2   7  -5 4291.40 414.677   5
  -2  -7   5 4117.38 340.104  14
  -2  -7   4-149.449 132.416  10
   2   7  -4 84.3210 124.299   5
   2   7  -4 124.620 91.6090   8
   2   7  -4 52.9078 99.2161   3
  -2  -7   4 260.020 152.622   6
   2   7  -4-71.9134 117.103  11
  -2  -7   4 81.6926 91.7226  14
  -2  -7   4 33.2250 102.393   2
   2   7  -3 4233.12 302.002   1
  -2  -7   3 3338.37 339.416   2
   2   7  -3 4129.60 326.256   8
   2   7  -3 3682.52 361.245   3
  -2  -7   3 3979.53 320.489  14
  -2  -7   3 4314.34 440.410   6
  -2  -7   3 3784.04 408.087  10
   2   7  -3 3630.12 373.165  11
   2   7  -3 3463.66 362.436   5
  -2  -7   2 9894.67 499.384  14
   2   7  -2 11026.1 533.406   8
  -2  -7   2 10195.7 669.351   6
  -2  -7   2 10895.8 679.871  10
   2   7  -2 8188.03 543.750   3
   2   7  -2 9579.50 605.142  11
   2   7  -2 10441.2 503.013   1
  -2  -7   1 1363.52 267.337  10
   2   7  -1 2202.83 253.794   8
  -2  -7   1 1560.02 272.601   7
  -2  -7   1 1870.18 301.451   6
   2   7  -1 2111.21 240.402   1
   2   7  -1 1665.61 240.947  11
   2   7  -1 1651.43 245.635   3
  -2  -7   0 964.375 225.700  10
  -2  -7   0 1247.50 257.732   7
   2   7   0 1529.00 242.298   8
   2   7   0 1079.08 194.063   1
   2   7   0 865.202 191.283  11
   2   7   1 203492. 3777.99   1
   2   7   1 198952. 3805.21   8
  -2  -7  -1 190864. 4097.63   7
   2   7   1 190913. 3965.85  11
  -2  -7  -1 190895. 4068.16  10
   2   7   2 111637. 2409.74   1
  -2  -7  -2 105454. 2641.05   7
   2   7   2 108188. 2543.12  11
   2   7   2 110431. 2421.98   8
  -2  -7  -2 104518. 2631.38  10
  -2  -7  -3 1036.97 240.206  10
   2   7   3 1641.13 245.111   8
   2   7   3 1653.29 235.330   1
   2   7   3 1699.04 252.797  11
   2   7   4 9758.98 573.663   1
  -2  -7  -4 9613.36 652.144  10
   2   7   5 2459.80 303.933   1
  -2  -7  -5 1860.09 307.990  10
   2   7   6-110.438 134.058   1
  -2  -7  -6 192.422 151.477  10
  -2  -7  -7 732.432 221.751   5
  -2  -7  -7 595.649 209.464  10
   2   7   7 634.250 188.177   1
  -2  -7  -8 16269.0 891.716   5
  -2  -7  -8 17998.9 1001.94  10
   2   7   8 17614.5 908.537   1
  -2  -8  10 290.915 193.290  10
  -2  -8  10 79.1994 228.792   6
   2   8 -10 105.685 148.918   3
  -2  -8  10 572.750 192.230  14
   2   8 -10 88.8329 140.201  11
   2   8  -9 657.656 218.231   3
  -2  -8   9 824.690 227.714  14
  -2  -8   9 873.394 290.835   6
   2   8  -9 1591.60 309.403  11
  -2  -8   9 974.909 277.220  10
  -2  -8   8 12651.0 688.784  14
   2   8  -8 12718.2 811.832  11
   2   8  -8 12109.6 812.189   3
  -2  -8   8 12668.3 894.831   6
  -2  -8   8 13530.5 885.748  10
  -2  -8   7 1778.21 324.248  10
  -2  -8   7 1525.91 241.063  14
  -2  -8   7 1319.07 309.582   6
   2   8  -7 1758.18 302.049  11
   2   8  -7 1628.31 296.638   3
  -2  -8   6 12962.1 860.220   6
   2   8  -6 11907.6 756.646  11
  -2  -8   6 13915.1 670.839  14
   2   8  -6 13443.8 802.475   3
  -2  -8   6 12729.3 828.115  10
  -2  -8   5 1798.44 323.292  10
   2   8  -5 2021.03 307.745  11
   2   8  -5 1953.87 239.616   8
  -2  -8   5 1803.26 236.451  14
  -2  -8   5 2311.53 371.970   6
   2   8  -5 1978.60 305.000   3
  -2  -8   4 83.9763 160.565  10
   2   8  -4 113.568 98.2681   8
   2   8  -4 42.9237 126.799  11
  -2  -8   4 12.0808 137.126   6
   2   8  -4 104.616 100.948   3
   2   8  -3 12060.6 599.759   8
   2   8  -3 11486.2 552.594   1
  -2  -8   3 12117.1 779.241  10
  -2  -8   3 11911.6 798.193   6
   2   8  -3 11818.3 726.187  11
   2   8  -2 45.6051 89.9898   1
   2   8  -2-49.7677 109.668   8
  -2  -8   2-34.3785 133.438   6
   2   8  -2-274.904 148.892  11
  -2  -8   2-118.654 155.551  10
  -2  -8   1 2023.01 328.337   7
  -2  -8   1 1381.24 272.481  10
   2   8  -1 1576.26 231.880   8
   2   8  -1 1515.95 227.152   1
   2   8  -1 2013.96 310.140  11
  -2  -8   1 1517.82 299.450   6
   2   8   0 5090.70 398.454   1
   2   8   0 5609.72 426.061   8
  -2  -8   0 5996.75 545.166   7
   2   8   0 5317.11 470.659  11
  -2  -8   0 5350.98 506.849  10
   2   8   1 4787.01 389.224   1
  -2  -8  -1 4675.91 481.099   7
  -2  -8  -1 4448.70 474.436  10
   2   8   1 4504.48 400.481   8
   2   8   1 4374.62 433.635  11
   2   8   2-51.4408 117.060   1
   2   8   2-64.3441 108.129   8
   2   8   2 40.0206 125.091  11
  -2  -8  -2-41.3307 128.976  10
  -2  -8  -3 6084.02 538.723  10
   2   8   3 5738.65 460.269   8
   2   8   3 6729.19 499.514   1
   2   8   4 1895.63 277.608   1
  -2  -8  -4 2103.34 336.443  10
   2   8   5 5914.24 490.200   1
  -2  -8  -5 5910.71 564.426  10
   2   8   6 72.2551 112.840   1
  -2  -8  -6 187.161 169.988  10
  -2  -9   9 3900.06 509.801  10
   2   9  -9 3774.84 471.658  11
  -2  -9   9 3721.48 406.503  14
  -2  -9   9 4451.14 584.198   6
   2   9  -9 3241.85 458.704   3
  -2  -9   8 6589.50 684.627   6
   2   9  -8 6408.55 608.022   3
   2   9  -8 6069.22 586.727  11
  -2  -9   8 5987.38 630.253  10
  -2  -9   7 2171.44 377.416  10
  -2  -9   7 3033.79 461.390   6
   2   9  -7 3124.43 424.605  11
  -2  -9   6 332.053 187.210  10
   2   9  -6-2.12931 140.812  11
  -2  -9   6 519.632 229.374   6
  -2  -9   5 1035.69 272.177  10
   2   9  -5 826.226 179.008   8
  -2  -9   5 752.618 266.383   6
   2   9  -5 1138.67 270.518  11
   2   9  -4 1048.89 207.004   8
   2   9  -4 1634.91 306.454  11
  -2  -9   4 1367.87 291.766  10
  -2  -9   4 1676.19 344.675   6
  -2  -9   3-70.3430 180.858   6
   2   9  -3 185.220 115.600   8
   2   9  -3 157.370 142.883  11
  -2  -9   3-54.8734 128.014  10
   2   9  -2 4912.00 413.288   8
  -2  -9   2 4979.48 536.958   7
  -2  -9   2 5806.40 582.260   6
  -2  -9   2 4639.46 505.675  10
   2   9  -2 4873.51 484.470  11
   2   9  -2 5445.61 411.714   1
  -2  -9   1 1276.63 295.484   7
   2   9  -1 1109.75 213.789   8
  -2  -9   1 1040.98 256.618  10
  -2  -9   1 993.535 260.602   6
   2   9  -1 1311.28 222.052   1
   2   9  -1 1315.74 262.979  11
   2   9   0 12109.9 651.641   1
   2   9   0 11993.2 674.085   8
   2   9   0 10608.6 712.772  11
  -2  -9   0 10701.5 766.043  10
   2   9   1 15469.5 763.074   1
   2   9   1 16006.7 793.751   8
   2   9   1 14985.0 848.486  11
  -2  -9  -1 14962.1 904.524  10
   2   9   2 744.614 189.234   1
   2   9   2 308.720 149.273   8
  -2  -9  -2 810.657 235.663  10
   2   9   3 162.881 144.184   8
   2   9   3 190.253 146.794   1
  -2  -9  -3 39.7258 164.216  10
   2   9   4 7222.52 559.538   1
  -2  -9  -4 5464.23 551.030  10
   2   9   5 1296.36 270.133   1
  -2  -9  -5 1431.25 306.976  10
  -2 -10   7 1025.55 286.915  10
   2  10  -7 1232.82 302.848  11
  -2 -10   7 1944.18 394.058   6
  -2 -10   6 1786.72 359.609  10
  -2 -10   6 1372.11 350.808   6
   2  10  -6 1735.61 343.120  11
   2  10  -5 4594.00 516.605  11
  -2 -10   5 4811.54 576.976   6
  -2 -10   5 5002.25 565.334  10
  -2 -10   4 331.449 182.979  10
   2  10  -4 350.560 147.661   8
  -2 -10   4 88.5136 157.632   6
   2  10  -4 393.113 197.484  11
   2  10  -3 2278.62 303.950   8
  -2 -10   3 2419.84 424.271   6
   2  10  -3 2119.74 359.957  11
  -2 -10   3 2499.23 396.147  10
  -2 -10   2 107.575 137.569  10
   2  10  -2 418.131 164.597   8
  -2 -10   2 79.9374 144.031   6
   2  10  -2 192.390 163.982  11
   2  10  -2 240.565 121.618   1
  -2 -10   1 1385.13 306.065  10
   2  10  -1 1550.42 254.770   1
   2  10  -1 2159.88 305.982   8
   2  10  -1 1329.64 287.821  11
  -2 -10   0 2667.82 400.559  10
   2  10   0 2946.49 349.448   1
   2  10   0 3099.52 360.708   8
   2  10   0 2122.63 355.252  11
   2  10   1 2200.18 322.081   1
   2  10   1 2539.95 345.421   8
  -2 -10  -1 1972.78 358.969  10
   2  10   2 460.841 175.089   1
   2  10   2 31.1608 142.859   8
  -2 -10  -2 103.639 154.969  10
  -3  12   2 161.333 140.048   8
  -3  12   2 377.649 152.486  15
  -3  12   2-50.5749 151.794   9
   3 -12  -2 141.014 166.585   2
   3 -12  -2 140.114 158.893  10
   3 -12  -1 3090.10 404.974  10
   3 -12  -1 2818.56 443.249   2
  -3  12   1 2433.63 339.586   8
  -3  12   1 2407.72 395.678   9
   3 -12   0 743.423 258.642   2
  -3  12   0 592.323 203.326   8
   3 -12   0 574.554 218.632  10
  -3  12  -1 767.171 213.964   8
   3 -12   1 474.337 239.293   2
  -3  12  -2 28.3129 137.411   8
   3 -12   2 139.575 161.783   2
  -3  12  -3 3238.42 381.679   8
   3 -12   3 2470.87 445.546   6
   3 -12   3 2106.67 396.766   2
   3 -12   4 4124.54 562.075   2
  -3  12  -4 3806.64 410.807   8
   3 -12   4 3141.81 496.959   6
  -3  12  -4 3197.32 413.314  11
   3 -12   5 1121.40 325.943   2
  -3  12  -5 781.668 224.174   8
  -3  12  -5 538.696 202.555  11
   3 -12   5 1000.55 319.237   6
   3 -11  -5 656.777 252.245   2
  -3  11   5 255.970 180.803   9
  -3  11   5 577.765 212.091   8
  -3  11   5 367.371 174.810  15
   3 -11  -5 323.955 194.346  10
  -3  11   4 3702.42 463.764   9
  -3  11   4 3502.81 392.681   8
  -3  11   4 4250.44 393.546  15
   3 -11  -4 3278.47 457.126   2
   3 -11  -4 3145.70 411.170  10
  -3  11   3-59.7456 163.764   9
  -3  11   3 9.20939 137.415   8
   3 -11  -3 217.696 181.581   2
  -3  11   3 86.4594 104.918  15
   3 -11  -3 176.755 158.742  10
  -3  11   2-98.3310 178.464   9
  -3  11   2 60.2335 152.997   8
  -3  11   2 114.926 105.262  15
   3 -11  -2-55.7867 160.166   2
   3 -11  -2 79.2865 144.531  10
  -3  11   1 88.5519 141.459   9
  -3  11   1 34.1488 100.409  15
  -3  11   1 223.142 156.303   8
   3 -11  -1 148.859 143.217   2
   3 -11  -1 64.8270 117.941  10
  -3  11   0 11267.2 579.509  15
   3 -11   0 11308.8 696.909  10
  -3  11   0 11660.9 683.551   8
   3 -11   0 11123.0 822.703   2
   3 -11   1 45.4582 150.292   2
  -3  11  -1-267.929 153.747   8
  -3  11  -2 163.923 144.657   8
   3 -11   2 277.804 202.431   2
  -3  11  -3 1458.56 264.035   8
  -3  11  -3 1701.11 274.943  11
   3 -11   3 1725.05 355.801   6
   3 -11   3 1695.42 346.520   2
  -3  11  -4 573.705 205.448   8
   3 -11   4 491.625 214.862   6
  -3  11  -4 459.817 180.754  11
   3 -11   4 470.380 232.962   2
   3 -11   5 855.196 254.674   6
  -3  11  -5 881.665 220.836  11
  -3  11  -5 1209.29 224.885   8
   3 -11   5 1274.51 312.426   2
  -3  11  -6 1136.63 225.104   8
   3 -11   6 845.120 282.973   6
  -3  11  -6 771.648 223.148  11
   3 -11   6 589.390 242.625   2
  -3  11  -7 5768.01 479.368   8
   3 -11   7 5757.23 650.326   6
   3 -11   7 5622.94 656.623   2
  -3  11  -7 6975.35 603.594  11
   3 -11   8 4.50568 179.743   2
  -3  11  -8-488.518 203.475  16
   3 -11   8-33.1988 155.832   6
  -3  11  -8-179.419 181.855  11
  -3  10   7-114.656 137.539   9
  -3  10   7-43.5689 131.238   8
  -3  10   6 1189.49 238.725  15
  -3  10   6 1206.17 284.888   9
  -3  10   6 1041.68 235.439   8
   3 -10  -6 1432.33 314.838   2
   3 -10  -6 1058.24 278.707  10
  -3  10   5 5183.74 538.103   9
  -3  10   5 4310.46 407.942   8
  -3  10   5 3884.78 377.729  15
   3 -10  -5 4151.60 482.290   2
   3 -10  -5 4866.79 500.584  10
  -3  10   4 17639.8 982.068   9
  -3  10   4 15915.0 786.439   8
  -3  10   4 17532.4 776.874  15
   3 -10  -4 17454.6 979.007   2
  -3  10   4 15993.4 928.161  13
   3 -10  -4 16403.6 881.854  10
  -3  10   3 4636.32 421.680   8
   3 -10  -3 5015.55 531.453   2
  -3  10   3 4017.41 471.203   9
  -3  10   3 4072.55 466.168  13
  -3  10   3 5017.94 396.285  15
   3 -10  -3 4267.59 442.458  10
  -3  10   2 1469.12 296.312   9
  -3  10   2 2197.21 287.359   8
  -3  10   2 2041.95 258.780  15
   3 -10  -2 1634.28 310.573   2
   3 -10  -2 2310.00 318.354  10
  -3  10   1 71.2874 118.639   8
  -3  10   1 433.287 143.843  15
   3 -10  -1 396.391 198.017   2
   3 -10  -1 292.636 154.094  10
  -3  10   0 2305.62 254.292  15
   3 -10   0 2246.13 370.629   2
  -3  10   0 2045.16 273.934   8
   3 -10   0 2102.69 286.801  10
  -3  10  -1 5182.13 426.834   8
   3 -10   1 5491.92 450.546  10
  -3  10  -1 4346.58 338.583  15
   3 -10   1 3986.75 480.859   2
   3 -10   2 6205.26 595.632   2
   3 -10   2 7325.21 644.923   6
  -3  10  -2 5350.94 436.996   8
  -3  10  -2 6192.01 463.326  11
   3 -10   3 264.847 201.965   2
  -3  10  -3 88.7209 135.822   8
  -3  10  -3 427.026 153.671  11
   3 -10   4 453.153 212.044   6
  -3  10  -4 594.667 180.015   8
  -3  10  -4 368.483 133.746  11
   3 -10   4 606.919 237.581   2
   3 -10   5 177.228 150.836   4
  -3  10  -5-136.371 124.997   8
   3 -10   5 19.8450 171.112   2
   3 -10   5 70.1407 159.898   6
  -3  10  -5-86.0487 152.968  11
   3 -10   6 1708.12 349.381   6
  -3  10  -6 1597.85 255.168   8
  -3  10  -6 1177.21 224.813  16
   3 -10   6 1569.84 296.050   4
  -3  10  -6 1238.57 253.285  11
   3 -10   6 1341.60 337.401   2
   3 -10   7 867.767 283.597   2
  -3  10  -7 1008.92 203.328   8
   3 -10   7 1000.36 262.270   4
  -3  10  -7 590.994 191.554  16
   3 -10   7 1390.56 330.731   6
  -3  10  -7 681.134 215.087  11
   3 -10   8 4160.01 512.086   4
   3 -10   8 5254.57 603.006   6
  -3  10  -8 3380.35 389.951  16
   3 -10   8 3806.30 535.102   2
  -3  10  -8 3856.40 449.250  11
   3 -10   9 3263.35 508.830   2
   3 -10   9 2991.90 447.431   4
  -3  10  -9 3214.24 394.066  16
   3 -10   9 3098.66 470.999   6
  -3  10  -9 3720.54 453.864  11
  -3   9   8 329.948 174.117   9
   3  -9  -8 705.787 251.499   2
  -3   9   7 8926.87 689.489   9
  -3   9   7 8800.87 560.316   8
   3  -9  -7 8707.04 682.273   2
  -3   9   7 8831.35 572.499  15
  -3   9   6 5442.58 435.799   8
   3  -9  -6 6750.15 584.234   2
  -3   9   6 5521.14 438.162  15
  -3   9   6 5197.63 529.308   9
   3  -9  -6 6249.78 551.327  10
   3  -9  -5 5550.30 442.848   4
  -3   9   5 6286.13 460.003   8
   3  -9  -5 6293.83 562.168   2
  -3   9   5 5403.55 534.964  13
  -3   9   5 6135.29 446.529  15
   3  -9  -5 6943.57 555.933  10
  -3   9   5 5918.54 548.497   9
  -3   9   4 4528.17 380.373  15
  -3   9   4 5355.17 516.384   9
   3  -9  -4 4926.65 409.719   4
  -3   9   4 5078.11 410.253   8
   3  -9  -4 4556.33 478.555   2
   3  -9  -4 5458.60 482.464  10
  -3   9   4 4654.35 477.282  13
  -3   9   3 11888.8 764.683   9
   3  -9  -3 12372.5 657.392   4
  -3   9   3 12974.9 654.888   8
  -3   9   3 13677.7 644.083  15
   3  -9  -3 13225.6 799.791   2
  -3   9   3 12122.9 756.285  13
   3  -9  -3 13403.3 721.207  10
  -3   9   2 8969.94 646.682   9
   3  -9  -2 8975.94 558.794   4
  -3   9   2 7884.25 506.171   8
   3  -9  -2 7720.36 611.359   2
  -3   9   2 9351.97 508.247  15
   3  -9  -2 8337.78 557.463  10
  -3   9   2 8401.04 608.714  13
  -3   9   1 536.383 138.482  15
   3  -9  -1 424.458 151.575   4
   3  -9  -1 340.673 189.945   2
  -3   9   1 274.182 131.564   8
   3  -9  -1 231.028 114.806  10
  -3   9   0 6010.86 436.905   8
   3  -9   0 5753.37 459.590   4
   3  -9   0 6679.45 569.153   2
  -3   9   0 6497.91 402.267  15
   3  -9   0 6536.26 456.109  10
  -3   9  -1 13908.0 666.702   8
   3  -9   1 14024.1 741.531   4
  -3   9  -1 13515.6 625.617  11
   3  -9   1 13587.5 655.921  10
  -3   9  -1 12817.5 574.034  15
   3  -9   1 12301.7 787.451   2
  -3   9  -2 127.286 121.925   8
   3  -9   2-80.8052 135.571   4
  -3   9  -2 340.138 124.275  15
  -3   9  -2 106.630 95.8621  11
   3  -9   2-84.3202 139.109   6
   3  -9   2 68.4087 149.056   2
   3  -9   2-19.9271 85.5710  10
  -3   9  -3 11663.6 615.336   8
   3  -9   3 10563.8 675.026   4
   3  -9   3 10746.5 740.928   6
  -3   9  -3 11341.4 602.510  11
   3  -9   3 11186.9 764.447   2
  -3   9  -4 36510.5 1166.66   8
   3  -9   4 32974.1 1307.32   4
   3  -9   4 38947.4 1477.97   6
  -3   9  -4 36602.8 1090.94  16
  -3   9  -4 34919.9 1184.76  11
   3  -9   4 35642.6 1462.42   2
  -3   9  -5 341.480 163.350   8
  -3   9  -5 163.781 111.167  16
   3  -9   5 298.796 160.409   4
   3  -9   5 373.495 192.137   6
  -3   9  -5 583.500 184.155  11
   3  -9   5 269.863 192.734   2
   3  -9   6 2073.95 332.565   4
   3  -9   6 1337.83 296.998   2
  -3   9  -6 1196.59 216.313  16
  -3   9  -6 1664.86 242.724   8
   3  -9   6 2147.57 347.070   6
  -3   9  -6 1861.50 286.364  11
   3  -9   7 1823.70 357.407   2
  -3   9  -7 2138.35 282.892   8
   3  -9   7 2306.67 364.489   4
   3  -9   7 1654.14 319.784   6
  -3   9  -7 2124.42 287.066  16
  -3   9  -7 2465.00 338.754  11
   3  -9   8 18149.1 1099.68   2
   3  -9   8 17697.6 1012.14   4
   3  -9   8 17380.0 1028.90   6
  -3   9  -8 18850.7 944.593  11
  -3   9  -8 18633.5 876.170  16
  -3   9  -9 185.702 144.850  16
   3  -9   9 506.133 236.513   2
  -3   9  -9 79.1469 138.513  11
   3  -9   9 372.437 218.122   6
   3  -9   9-24.3627 163.394   4
   3  -9  10 3355.06 516.401   2
   3  -9  10 2713.61 436.126   6
  -3   9 -10 3049.21 389.198  16
   3  -9  10 3036.92 451.639   4
  -3   9 -10 3027.41 403.393  11
  -3   8   9-38.2102 151.503   9
   3  -8  -9-186.420 175.680   2
  -3   8   8-45.1746 131.565   9
   3  -8  -8 256.917 143.052   2
  -3   8   8-180.229 125.380  15
   3  -8  -7 341.869 166.498   2
  -3   8   7 205.275 163.012   9
  -3   8   7 221.351 129.310  15
  -3   8   7 266.555 122.512   8
   3  -8  -7 418.441 165.670   4
  -3   8   7 626.406 244.420  13
  -3   8   6 14580.2 843.165   9
   3  -8  -6 15448.4 749.145   4
  -3   8   6 15716.9 701.756   8
  -3   8   6 14216.1 875.718  13
  -3   8   6 15049.7 697.329  15
   3  -8  -6 16000.3 858.121   2
  -3   8   5 1110.65 195.288  15
   3  -8  -5 1476.88 283.007   2
  -3   8   5 1196.38 204.948   8
   3  -8  -5 1005.40 198.317   4
  -3   8   5 1368.04 272.863  13
  -3   8   5 1044.72 253.797   9
   3  -8  -5 1440.50 270.806  10
  -3   8   4 11193.3 706.345   9
   3  -8  -4 10790.5 602.987   4
  -3   8   4 11971.3 594.805   8
  -3   8   4 12412.4 592.733  15
   3  -8  -4 12439.6 740.327   2
  -3   8   4 11242.4 714.236  13
   3  -8  -4 11701.4 660.518  10
   3  -8  -3 1253.00 214.009   4
  -3   8   3 1044.20 222.668  13
  -3   8   3 1357.44 202.972   8
  -3   8   3 1052.54 168.805  15
  -3   8   3 1563.11 269.881   9
   3  -8  -3 1397.54 252.113   2
   3  -8  -3 1529.89 238.321  10
  -3   8   2 208.807 110.133   8
   3  -8  -2 204.424 123.059   4
   3  -8  -2 51.0116 94.1504  10
   3  -8  -2 367.345 145.990   2
  -3   8   2 294.954 158.317  13
  -3   8   2 440.929 131.445  15
   3  -8  -1 3367.65 383.055   2
  -3   8   1 3278.38 278.814  15
   3  -8  -1 3225.13 333.450   4
  -3   8   1 2759.90 282.910   8
  -3   8   1 3020.73 342.800  13
   3  -8  -1 3672.87 327.849  10
  -3   8   0 647.694 148.216  12
  -3   8   0 144.368 112.762   8
   3  -8   0 644.162 171.477   4
  -3   8   0 533.548 132.949  15
   3  -8   0 154.800 135.708   2
  -3   8   0 405.307 110.453  11
   3  -8   0 414.017 133.048  10
  -3   8  -1 438.717 134.009   8
   3  -8   1 485.125 159.311   4
  -3   8  -1 533.910 122.670  15
  -3   8  -1 812.919 146.457  12
   3  -8   1 684.077 191.698   6
   3  -8   1 539.081 130.300  10
  -3   8  -1 547.401 125.427  11
   3  -8   1 523.040 181.977   2
  -3   8  -2 12267.4 599.428   8
  -3   8  -2 11998.5 527.608  15
  -3   8  -2 11461.9 477.516  16
   3  -8   2 11772.9 559.325  10
   3  -8   2 12429.5 731.933   6
  -3   8  -2 11955.3 513.183  12
   3  -8   2 12867.6 694.546   4
  -3   8  -2 11848.7 564.690  11
   3  -8   2 12360.3 752.193   2
  -3   8  -3 31506.0 1016.67   8
   3  -8   3 31471.3 1268.82   2
   3  -8   3 28860.6 1135.65   4
  -3   8  -3 29941.7 902.710  15
  -3   8  -3 31369.9 908.974  16
   3  -8   3 30019.9 1206.90   6
   3  -8   3 30798.0 963.718  10
  -3   8  -3 31105.4 888.867  12
  -3   8  -3 31098.5 1010.77  11
   3  -8   4 7600.64 559.518   4
  -3   8  -4 8042.99 479.799   8
   3  -8   4 7933.84 624.641   2
  -3   8  -4 7876.65 436.577  16
   3  -8   4 7892.09 594.688   6
  -3   8  -4 8652.63 516.243  11
  -3   8  -4 8259.60 404.061  12
  -3   8  -5 16421.1 711.076   8
   3  -8   5 15454.3 830.322   4
   3  -8   5 14986.8 881.234   2
   3  -8   5 15282.2 846.528   6
  -3   8  -5 15139.4 657.923  16
  -3   8  -5 15280.5 729.364  11
  -3   8  -6 24027.3 898.093   8
   3  -8   6 26315.0 1127.93   4
   3  -8   6 26139.7 1147.85   6
  -3   8  -6 25348.5 920.830  16
  -3   8  -6 23121.2 965.815  11
   3  -8   6 24533.7 1169.88   2
  -3   8  -7 20765.4 868.244  16
  -3   8  -7 19928.6 814.682   8
   3  -8   7 20796.6 1029.90   4
  -3   8  -7 21186.6 846.317   3
   3  -8   7 21353.9 1114.95   2
   3  -8   7 20267.9 1028.64   6
  -3   8  -7 22057.7 940.234  11
  -3   8  -8 5807.87 496.511  11
   3  -8   8 6995.62 645.958   2
  -3   8  -8 6866.28 487.046   3
  -3   8  -8 6315.37 486.056  16
   3  -8   8 7269.63 616.980   6
   3  -8   8 5936.73 551.779   4
  -3   8  -9 458.485 161.668   3
  -3   8  -9 439.898 163.967  16
   3  -8   9 268.229 165.324   4
   3  -8   9 103.367 134.898   6
  -3   8  -9 502.091 190.519  11
  -3   8 -10 2284.46 320.067   3
  -3   8 -10 2086.59 305.833  16
   3  -8  10 1503.97 317.153   4
   3  -8  10 1696.96 337.815   6
  -3   8 -10 1650.07 289.077  11
  -3   8 -11 48.3032 141.812   3
   3  -8  11 73.3992 170.678   4
   3  -8  11 136.173 174.799   6
  -3   8 -11 130.094 166.875  16
  -3   8 -11 187.437 168.011  11
  -3   7  10 1839.68 332.442   9
   3  -7 -10 1536.88 320.160   2
   3  -7  -9 122.752 162.778   2
  -3   7   9 87.6349 130.226   9
  -3   7   9 232.559 155.180  13
  -3   7   8 138.947 128.577   9
  -3   7   8 331.039 190.942  13
   3  -7  -8 510.287 197.269   2
  -3   7   8 114.858 120.522  15
  -3   7   7-61.2808 131.149   9
  -3   7   7 71.8849 99.6832  15
  -3   7   7 162.761 109.255   8
   3  -7  -7 25.3712 99.2046   4
   3  -7  -7 97.7473 120.097   2
  -3   7   7 303.474 167.880  13
  -3   7   6 39.8794 112.912   9
  -3   7   6 84.1244 103.517   8
   3  -7  -6 69.5334 93.7884   4
  -3   7   6 66.2937 103.855  15
   3  -7  -6-34.3500 120.391   2
  -3   7   6 152.710 142.491  13
  -3   7   5 12077.7 711.632   9
   3  -7  -5 12623.8 640.281   4
  -3   7   5 11928.2 561.910   8
   3  -7  -5 13387.5 723.387   2
  -3   7   5 13240.9 602.753  15
  -3   7   5 12395.9 744.510  13
   3  -7  -5 12788.6 684.479  10
   3  -7  -4 3546.98 332.512   4
  -3   7   4 3802.52 308.540   8
  -3   7   4 4213.43 329.909  15
  -3   7   4 3580.75 381.230   9
   3  -7  -4 4010.38 399.025   2
  -3   7   4 3805.89 393.527  13
   3  -7  -4 3728.12 347.345  10
  -3   7   3 1078.76 216.608   9
  -3   7   3 1275.79 187.889   8
  -3   7   3 1219.34 182.950  15
   3  -7  -3 1258.89 198.282  10
   3  -7  -3 1307.52 210.984   4
  -3   7   3 895.374 200.959  13
   3  -7  -3 869.356 202.408   2
   3  -7  -2 9030.83 524.700   4
  -3   7   2 9914.48 496.871   8
   3  -7  -2 9390.00 505.737  10
   3  -7  -2 8833.25 575.653   2
  -3   7   2 9996.42 463.991  12
  -3   7   2 9620.58 479.647  15
  -3   7   2 8806.28 567.417  13
  -3   7   1 39578.8 1059.96  15
   3  -7  -1 36932.9 1182.44   4
  -3   7   1 36625.1 1067.16   8
  -3   7   1 37849.6 1247.35  13
   3  -7  -1 36508.6 1263.28   2
  -3   7   1 38898.0 1034.86  12
  -3   7   1 36251.2 935.255  11
   3  -7  -1 38778.2 1094.63  10
  -3   7   0 6043.83 387.291   8
   3  -7   0 5909.40 428.057   4
  -3   7   0 5477.77 345.411  15
   3  -7   0 6162.46 371.359  10
  -3   7   0 5627.50 441.765  13
  -3   7   0 5672.06 335.648  12
  -3   7   0 5879.28 326.889  11
   3  -7   0 6091.71 483.954   2
   3  -7   1 29689.4 1101.79   6
  -3   7  -1 32055.7 972.139   8
   3  -7   1 30564.2 1068.69   4
   3  -7   1 31232.4 1155.07   2
  -3   7  -1 29349.6 759.530  16
  -3   7  -1 29375.2 870.928  11
  -3   7  -1 30068.5 893.753  15
   3  -7   1 31045.2 904.230  10
  -3   7  -1 30706.0 862.824  12
  -3   7  -2 1387.52 197.066   8
  -3   7  -2 1214.66 143.806  16
   3  -7   2 958.777 188.608   4
  -3   7  -2 1037.63 153.270  15
   3  -7   2 1341.35 166.658  10
  -3   7  -2 1066.91 151.199  12
   3  -7   2 1104.30 214.059   6
  -3   7  -2 1331.53 175.381  11
   3  -7   2 1246.79 225.499   2
   3  -7   3 1333.12 168.515  10
  -3   7  -3 1007.91 181.528   8
  -3   7  -3 1128.77 152.005  16
   3  -7   3 1203.87 227.037   6
   3  -7   3 1330.78 230.482   4
  -3   7  -3 1252.65 188.966  11
  -3   7  -3 978.357 148.485  12
  -3   7  -3 1081.82 156.801  15
   3  -7   3 1285.53 237.565   2
   3  -7   4 25890.7 1089.87   2
  -3   7  -4 26412.3 768.959   3
  -3   7  -4 25878.2 817.392  16
   3  -7   4 27960.7 1061.20   4
  -3   7  -4 24303.4 793.124  15
  -3   7  -4 26157.0 884.208   8
   3  -7   4 25831.7 1043.15   6
  -3   7  -4 24884.1 744.507  12
  -3   7  -5 106828. 2077.44  12
   3  -7   5 108975. 2685.65   2
  -3   7  -5 105805. 2299.82   8
   3  -7   5 103615. 2553.02   4
  -3   7  -5 106049. 2255.72  16
  -3   7  -5 108239. 2193.42   3
   3  -7   5 104135. 2554.37   6
   3  -7   6 6737.58 576.365   2
  -3   7  -6 6080.64 390.634   3
  -3   7  -6 7487.06 450.853   8
   3  -7   6 5563.60 503.443   4
  -3   7  -6 6038.88 419.254  16
   3  -7   6 5279.25 471.335   6
  -3   7  -7 1851.78 237.245   3
  -3   7  -7 1699.75 231.645   8
   3  -7   7 1908.01 301.200   6
   3  -7   7 1448.01 272.135   4
  -3   7  -7 1494.66 231.437  16
   3  -7   8 3418.15 407.487   4
  -3   7  -8 2805.47 316.041  16
  -3   7  -8 2936.79 315.162   3
   3  -7   8 2323.84 349.017   6
  -3   7  -9 278.620 127.360   3
  -3   7  -9 298.159 149.115  16
   3  -7   9 536.936 205.124   4
   3  -7   9 141.410 148.648   6
   3  -7  10 781.099 220.693   6
  -3   7 -10 831.632 210.082  16
  -3   7 -10 951.798 206.519   3
   3  -7  10 862.327 238.650   4
   3  -7  11 240.296 179.290   9
  -3   7 -11-33.3774 129.718   3
  -3   7 -11 169.736 173.653  16
   3  -7  11 165.122 153.592   6
   3  -7  11-129.627 172.170   4
   3  -7  12 9578.95 804.881   9
   3  -7  12 9638.84 802.386   4
  -3   7 -12 9315.52 688.565  16
  -3   7 -12 8186.37 665.125   3
  -3   7 -12 9594.00 707.610  11
   3  -7  12 9310.17 764.674   6
  -3   6  11 4776.19 516.239   9
   3  -6 -11 5207.91 495.028   5
   3  -6 -11 4215.18 484.582   2
   3  -6 -10-37.3286 128.272   5
  -3   6  10-2.35834 122.640   9
  -3   6  10 198.665 195.952  13
   3  -6 -10 284.412 167.064   2
   3  -6  -9 6322.12 546.896   2
  -3   6   9 7693.37 591.951   9
  -3   6   9 5756.28 561.569  13
   3  -6  -9 7329.40 507.513   5
   3  -6  -8 132.043 112.310   5
  -3   6   8 248.487 139.425   9
  -3   6   8 108.007 113.710  15
  -3   6   8 157.038 136.659  13
   3  -6  -8-87.9500 128.869   2
   3  -6  -7 1065.99 176.483   5
  -3   6   7 967.421 227.945   9
  -3   6   7 687.140 143.174   8
   3  -6  -7 461.539 166.160   4
   3  -6  -7 474.046 170.736   2
  -3   6   7 599.248 152.271  15
  -3   6   7 696.721 213.755  13
  -3   6   6 14688.3 757.942   9
  -3   6   6 12907.7 551.460   8
   3  -6  -6 14414.8 748.207   2
  -3   6   6 13058.3 602.336  15
  -3   6   6 13031.1 754.284  13
   3  -6  -6 14634.3 676.819   4
   3  -6  -6 13237.7 564.768   5
   3  -6  -5 99.8970 68.3835   5
  -3   6   5 117.984 124.195   9
  -3   6   5 93.4321 80.4985   8
   3  -6  -5 1.12395 83.6147   4
  -3   6   5-9.44084 112.155  13
  -3   6   5-1.67373 98.7911  15
   3  -6  -5-19.2099 115.886   2
   3  -6  -4 4848.55 367.037   4
  -3   6   4 4967.24 326.152   8
   3  -6  -4 5537.17 433.166   2
   3  -6  -4 4999.59 276.012   5
  -3   6   4 4778.14 422.782  13
  -3   6   4 5849.91 372.633  15
   3  -6  -4 5502.07 398.742  10
  -3   6   4 5788.61 447.256   9
  -3   6   3 270.213 121.649   9
  -3   6   3 376.398 120.949   8
  -3   6   3 301.115 119.661  15
  -3   6   3 489.203 162.074  13
  -3   6   3 232.008 103.523  12
   3  -6  -3 524.035 145.741   4
   3  -6  -3 670.693 187.813   2
   3  -6  -3 260.077 122.726  10
  -3   6   2 1462.70 183.167  12
   3  -6  -2 1309.90 200.436   4
  -3   6   2 1572.77 187.937   8
   3  -6  -2 1503.22 191.049  10
  -3   6   2 1232.60 178.561  15
  -3   6   2 1703.85 242.561  13
  -3   6   2 1591.35 132.591  11
   3  -6  -2 1459.14 228.618   2
   3  -6  -1 3601.82 265.250  10
   3  -6  -1 3657.69 315.820   4
   3  -6  -1 3308.85 326.723   2
  -3   6   1 3354.37 263.380  15
  -3   6   1 3098.72 144.828  16
  -3   6   1 3230.85 319.829  13
  -3   6   1 3236.05 263.837   8
  -3   6   1 3275.99 203.902  11
  -3   6   1 3251.45 243.396  12
   3  -6   0 15328.5 716.355   2
  -3   6   0 14979.2 548.457  12
   3  -6   0 14811.0 662.519   4
  -3   6   0 14220.0 559.934  15
  -3   6   0 14026.1 412.066  16
  -3   6   0 14513.9 495.116  11
  -3   6   0 14622.1 582.781   8
  -3   6   0 15887.9 701.669  13
   3  -6   0 14670.4 540.275  10
  -3   6  -1 127.883 35.3227   3
  -3   6  -1 436.668 106.574  15
  -3   6  -1 309.692 115.209   8
   3  -6   1 192.964 126.748   4
   3  -6   1 106.853 104.054   2
  -3   6  -1 170.334 62.7160  16
  -3   6  -1 195.049 86.0197  12
   3  -6   1 295.692 132.679   6
   3  -6   1 311.448 84.5578  10
  -3   6  -2 3346.19 242.328  12
   3  -6   2 3097.14 336.038   2
  -3   6  -2 3155.50 250.302  15
  -3   6  -2 3239.02 271.017   8
  -3   6  -2 3278.02 179.990   3
   3  -6   2 2971.55 310.146   4
  -3   6  -2 2829.77 205.549  16
   3  -6   2 3308.79 226.700  10
   3  -6   2 3462.55 325.951   6
   3  -6   3 1067.60 129.783  10
   3  -6   3 1197.06 231.617   2
   3  -6   3 1067.86 195.718   6
  -3   6  -3 1110.74 170.245   8
   3  -6   3 1220.51 212.617   4
  -3   6  -3 1264.84 132.889   3
  -3   6  -3 1059.13 138.463  12
  -3   6  -3 924.803 137.371  16
  -3   6  -3 1076.37 158.799  15
  -3   6  -4 17118.9 665.136   8
   3  -6   4 16670.1 771.251   4
   3  -6   4 18054.2 778.577   6
  -3   6  -4 16681.3 555.677  12
   3  -6   4 18022.6 843.271   2
  -3   6  -4 15532.4 606.292  15
  -3   6  -4 16602.7 560.093   3
  -3   6  -4 16472.2 607.707  16
   3  -6   4 16341.9 554.424  10
  -3   6  -5 36510.1 910.347  12
   3  -6   5 34749.1 934.239   1
   3  -6   5 37369.6 1257.86   4
  -3   6  -5 36461.9 1036.74  16
  -3   6  -5 38845.2 1106.02   7
   3  -6   5 36389.6 1213.09   6
  -3   6  -5 37277.5 989.755   3
   3  -6   5 36401.7 1288.15   2
  -3   6  -5 36635.9 1078.02   8
  -3   6  -5 38276.3 932.985   5
  -3   6  -6 6079.44 394.305   8
  -3   6  -6 5718.61 336.135   5
   3  -6   6 5959.51 475.420   4
  -3   6  -6 6349.32 427.787   7
  -3   6  -6 6035.97 395.178  16
  -3   6  -6 6350.96 384.797   3
   3  -6   6 5195.34 439.760   6
   3  -6   6 5937.55 318.132   1
   3  -6   7 29112.5 1153.71   4
  -3   6  -7 31214.0 1065.49   7
   3  -6   7 29733.4 1139.29   6
  -3   6  -7 29119.1 969.989   8
  -3   6  -7 30207.4 978.887   3
  -3   6  -7 29951.0 1005.04  16
  -3   6  -7 31298.9 940.386   5
   3  -6   8 5128.21 492.742   9
  -3   6  -8 5917.73 460.820   7
   3  -6   8 6368.51 523.200   4
  -3   6  -8 5601.73 430.610  16
  -3   6  -8 4805.54 387.675   3
   3  -6   8 5704.88 494.158   6
  -3   6  -8 5602.29 391.028   5
   3  -6   9 4283.69 459.364   9
  -3   6  -9 5109.65 456.427   7
   3  -6   9 4794.82 478.014   4
  -3   6  -9 4568.05 409.494  16
  -3   6  -9 4888.16 415.872   3
   3  -6   9 4477.92 452.116   6
  -3   6  -9 4200.11 363.520   5
  -3   6 -10 533.452 192.933   3
   3  -6  10 657.599 218.910   9
  -3   6 -10 635.615 192.358  16
   3  -6  10 604.842 204.660   4
   3  -6  10 574.178 195.088   6
  -3   6 -11 395.716 176.875   3
   3  -6  11 614.078 221.104   9
  -3   6 -11 18.9575 121.055  16
   3  -6  11 97.3398 135.873   6
   3  -6  12 6849.60 655.335   9
  -3   6 -12 6552.85 565.605  16
   3  -6  12 5548.77 578.837   6
  -3   6 -12 6428.44 564.430   3
  -3   5  12 19392.0 1050.88   9
   3  -5 -12 20638.0 1088.52   2
  -3   5  12 16058.5 1037.61  13
   3  -5 -12 16370.1 942.883   5
  -3   5  12 21571.6 1232.70   6
  -3   5  11-2.38850 139.023  13
  -3   5  11 146.498 142.809   9
   3  -5 -11 384.732 212.130   2
   3  -5 -11 187.824 150.087   5
  -3   5  11 81.9887 188.086   6
  -3   5  10 4507.70 455.943   9
   3  -5 -10 4417.38 459.532   2
  -3   5  10 4096.17 472.520  13
   3  -5 -10 5524.36 467.914   5
   3  -5  -9 136.100 112.266   5
  -3   5   9 275.794 141.448   9
  -3   5   9 226.962 117.827  15
  -3   5   9 168.804 169.891  13
   3  -5  -9 127.764 133.888   2
  -3   5   8 5557.79 470.711   9
   3  -5  -8 5570.46 467.722   2
   3  -5  -8 5784.92 419.448   5
  -3   5   8 5190.21 486.596  13
  -3   5   8 5450.05 384.526  15
  -3   5   7 8100.94 546.216   9
   3  -5  -7 8702.29 514.356   4
  -3   5   7 8278.77 397.512   8
   3  -5  -7 8199.31 552.329   2
  -3   5   7 7789.98 586.589  13
  -3   5   7 8524.21 459.059  15
   3  -5  -7 8315.36 467.625   5
  -3   5   6 13314.6 689.163   9
  -3   5   6 13398.5 720.453  13
  -3   5   6 13467.5 517.393   8
   3  -5  -6 13772.2 561.873   5
  -3   5   6 12806.3 559.111  15
   3  -5  -6 12640.4 616.163   4
   3  -5  -6 13570.6 674.349   2
  -3   5   5 7756.68 520.120   9
   3  -5  -5 7607.57 448.160   4
  -3   5   5 7324.79 365.156   8
  -3   5   5 8151.09 535.322  13
   3  -5  -5 7245.94 479.587   2
  -3   5   5 7055.52 399.563  15
  -3   5   5 7383.18 377.103  12
   3  -5  -5 7738.80 376.964   5
  -3   5   4 14449.3 683.021   9
   3  -5  -4 14844.7 633.977   4
  -3   5   4 14258.0 527.536   8
  -3   5   4 14301.5 525.910  12
   3  -5  -4 15691.7 687.212   2
  -3   5   4 13189.0 680.179  13
  -3   5   4 15467.8 585.217  15
   3  -5  -4 14555.4 489.470   5
  -3   5   3 2505.80 280.017   9
  -3   5   3 2114.55 105.932  11
   3  -5  -3 2798.47 253.103  10
   3  -5  -3 2781.27 266.939   4
  -3   5   3 2696.08 218.533   8
   3  -5  -3 2387.12 258.080   2
  -3   5   3 2548.44 280.491  13
  -3   5   3 2775.29 243.884  15
  -3   5   3 2784.93 217.953  12
   3  -5  -3 2959.66 178.400   5
   3  -5  -2 42864.5 1160.33   4
  -3   5   2 42397.6 1032.42   8
   3  -5  -2 44273.8 1214.02   2
  -3   5   2 44161.3 1019.44  12
   3  -5  -2 42267.5 818.665   5
  -3   5   2 45007.0 1240.54  13
  -3   5   2 42871.8 814.391  11
   3  -5  -2 45130.7 1066.61  10
  -3   5   2 44373.2 1069.87  15
   3  -5  -1 43052.1 827.673   5
   3  -5  -1 47990.6 1266.57   4
  -3   5   1 47111.6 1137.08   8
  -3   5   1 45490.5 864.624  16
  -3   5   1 46194.4 1141.89  15
  -3   5   1 49550.4 1312.81  13
  -3   5   1 49389.1 1104.16  12
   3  -5  -1 48248.1 1303.54   2
   3  -5  -1 48905.8 1105.28  10
  -3   5   1 47697.2 958.169  11
  -3   5   0 4273.04 280.246   8
   3  -5   0 3715.34 309.454   4
  -3   5   0 3733.80 265.185  15
   3  -5   0 3844.34 327.939   2
  -3   5   0 3792.34 183.793  16
  -3   5   0 3949.55 318.906  13
  -3   5   0 3919.75 250.440  12
   3  -5   0 4169.93 238.495  10
   3  -5   1 1069.81 169.387   6
  -3   5  -1 988.268 146.083   8
  -3   5  -1 1035.67 110.184  16
   3  -5   1 1006.39 176.436   2
   3  -5   1 1100.77 181.318   4
  -3   5  -1 877.311 139.968  15
  -3   5  -1 1029.09 138.363  12
  -3   5  -1 984.432 77.3773   3
   3  -5   1 975.812 111.200  10
   3  -5   2 9184.26 397.084   1
  -3   5  -2 7676.98 212.612   5
  -3   5  -2 7696.61 401.517   8
  -3   5  -2 8585.90 353.128  16
   3  -5   2 8814.06 511.541   2
   3  -5   2 9388.87 479.632   6
  -3   5  -2 7966.12 395.785  15
  -3   5  -2 9080.13 365.633   7
  -3   5  -2 8779.11 376.639  12
   3  -5   2 8552.38 319.244  10
   3  -5   2 8935.79 497.548   4
  -3   5  -2 8729.33 298.102   3
   3  -5   3 423.956 73.6880  10
   3  -5   3 600.091 161.472   2
  -3   5  -3 499.488 103.654  12
   3  -5   3 372.627 91.5213   1
  -3   5  -3 560.790 124.870   8
  -3   5  -3 420.332 62.5093   5
  -3   5  -3 486.083 86.6279   3
   3  -5   3 417.894 137.691   4
  -3   5  -3 427.938 102.620  16
   3  -5   3 556.922 135.143   6
  -3   5  -3 435.719 99.9865   7
   3  -5   4 116083. 2306.44   1
  -3   5  -4 124117. 2404.50   7
  -3   5  -4 122838. 2465.09   8
   3  -5   4 120006. 2640.04   4
   3  -5   4 117979. 2539.97   6
  -3   5  -4 126252. 2381.58  16
  -3   5  -4 121450. 2285.44  12
  -3   5  -4 122043. 2298.42   3
   3  -5   4 120789. 2684.63   2
   3  -5   4 116508. 2199.44  10
  -3   5  -4 128564. 2200.18   5
  -3   5  -5 470.116 117.829   3
  -3   5  -5 258.311 80.8574   5
   3  -5   5 425.809 107.465   1
  -3   5  -5 363.419 130.044   8
  -3   5  -5 329.086 105.091  16
  -3   5  -5 325.844 129.314   7
   3  -5   5 243.622 138.794   4
  -3   5  -5 324.478 83.7587  12
   3  -5   5 480.444 140.344   6
   3  -5   6 2586.84 308.604   9
   3  -5   6 2839.66 219.816   1
  -3   5  -6 2859.47 269.646   8
   3  -5   6 3112.76 331.098   4
  -3   5  -6 3000.12 288.996   7
  -3   5  -6 3097.48 284.256  16
   3  -5   6 2865.16 305.536   6
  -3   5  -6 2930.80 256.919   3
  -3   5  -6 3000.80 232.842   5
  -3   5  -7 124.975 106.343   7
  -3   5  -7 179.025 94.5178   3
  -3   5  -7 18.6942 88.5633   5
  -3   5  -7-67.8615 101.493   8
  -3   5  -7 1.70848 100.450  16
   3  -5   7 34.8838 103.630   6
   3  -5   7-19.3114 124.481   9
   3  -5   8 4586.43 440.996   9
  -3   5  -8 4779.85 360.578   8
  -3   5  -8 4352.16 365.467  16
  -3   5  -8 4878.12 353.611   5
  -3   5  -8 4688.58 395.406   7
  -3   5  -8 4959.02 387.255   3
   3  -5   8 4300.35 399.831   6
   3  -5   9 25203.1 1116.36   9
  -3   5  -9 26337.5 1036.57   7
  -3   5  -9 27539.7 1008.83   3
   3  -5   9 26055.9 1081.04   6
  -3   5  -9 26567.6 1003.37  16
  -3   5  -9 26235.8 947.182   5
   3  -5  10 1399.95 291.964   9
  -3   5 -10 948.065 205.488   3
  -3   5 -10 1020.70 211.021   5
  -3   5 -10 983.180 236.937   7
  -3   5 -10 1140.13 244.486  16
   3  -5  10 841.804 226.914   6
  -3   5 -11-52.2896 115.068   3
  -3   5 -11 107.211 127.590  16
  -3   5 -11 85.1283 114.113   5
  -3   5 -11 46.2272 143.173   7
   3  -5  11-68.5136 140.526   9
   3  -5  11-48.5187 120.921   6
  -3   5 -12 325.761 190.914   3
   3  -5  12 47.1721 145.103   9
  -3   5 -12 338.947 160.538  16
  -3   5 -12 22.1497 148.727   7
   3  -5  12 384.259 182.128   6
  -3   5 -12 242.361 142.344   5
   3  -4 -12 1857.83 324.478   5
  -3   4  12 1567.46 313.875   9
  -3   4  12 2033.99 365.642  13
  -3   4  12 1834.75 370.620   6
   3  -4 -11 1496.87 280.417   5
  -3   4  11 1331.05 263.083   9
   3  -4 -11 1595.89 292.076   2
  -3   4  11 1830.72 330.404  13
  -3   4  11 1834.62 358.378   6
   3  -4 -10 1334.88 255.180   5
  -3   4  10 2000.10 303.010   9
   3  -4 -10 2259.68 326.907   2
  -3   4  10 1787.68 319.828  13
  -3   4  10 1722.85 340.443   6
  -3   4   9 6430.75 399.089  15
  -3   4   9 5430.65 456.258   9
   3  -4  -9 5793.50 478.449   2
  -3   4   9 6195.89 532.140  13
   3  -4  -9 5809.60 448.225   5
   3  -4  -8 32805.2 1160.31   2
  -3   4   8 31740.3 964.686  15
   3  -4  -8 32850.7 1069.01   5
  -3   4   8 31730.8 1218.75  13
  -3   4   8 31218.9 1134.02   9
   3  -4  -7 17146.4 708.806   4
   3  -4  -7 16844.2 751.654   2
  -3   4   7 15487.2 772.190  13
   3  -4  -7 15209.5 583.358   3
  -3   4   7 15387.7 606.323  15
  -3   4   7 14554.3 714.736   9
   3  -4  -7 15573.5 652.825   5
   3  -4  -6-0.12994 63.9170   3
   3  -4  -6-3.65664 81.2020   5
  -3   4   6 147.148 110.304   9
  -3   4   6 46.1738 57.2143   8
   3  -4  -6 179.096 103.599   2
  -3   4   6-7.56093 100.394  13
  -3   4   6 91.1379 85.3803  15
   3  -4  -6 148.703 108.066   4
  -3   4   5 1332.08 216.715   9
  -3   4   5 1452.52 149.078   8
   3  -4  -5 1485.08 198.329   4
   3  -4  -5 1715.10 151.904   3
  -3   4   5 1879.50 199.371  15
   3  -4  -5 1703.50 223.355   2
  -3   4   5 1896.07 175.710  12
  -3   4   5 1718.16 245.813  13
   3  -4  -5 1754.44 177.572   5
  -3   4   4 33048.5 1006.95   9
  -3   4   4 31399.1 782.331   8
   3  -4  -4 33280.5 982.360   2
   3  -4  -4 33534.6 958.968   4
  -3   4   4 30145.6 626.006  14
  -3   4   4 33351.6 1038.24  13
  -3   4   4 32475.5 806.637  12
  -3   4   4 32518.5 872.500  15
   3  -4  -4 30843.0 708.659   3
   3  -4  -4 31920.1 788.293   5
   3  -4  -3 766.484 96.9973   5
   3  -4  -3 643.090 141.187   2
  -3   4   3 831.411 156.086   9
  -3   4   3 1122.08 132.467   8
   3  -4  -3 895.180 153.154   4
  -3   4   3 1079.99 146.030  15
  -3   4   3 576.404 53.7278  16
  -3   4   3 950.006 67.8032  14
  -3   4   3 813.016 158.692  13
   3  -4  -3 973.059 89.5202   3
  -3   4   3 756.603 119.391  12
  -3   4   2 139.099 36.3057  16
   3  -4  -2 113.540 41.3951   5
   3  -4  -2 6.41024 74.1944   2
   3  -4  -2 137.534 92.1664   4
  -3   4   2 53.3838 52.8451   8
  -3   4   2 214.978 90.5439  15
  -3   4   2 118.452 28.3967  14
  -3   4   2 109.708 67.3528  12
  -3   4   2 193.629 97.2482  13
   3  -4  -2 139.227 31.9940   3
  -3   4   1 237.365 102.101  15
  -3   4   1 303.178 87.8393   8
  -3   4   1 539.946 70.5666  16
  -3   4   1 323.919 109.848  13
   3  -4  -1 157.340 86.9475   4
  -3   4   1 285.011 97.1382  12
   3  -4  -1 150.391 35.6603   5
   3  -4  -1 183.923 105.757   2
   3  -4  -1 332.208 79.2548  10
  -3   4   0 15982.6 405.025   7
   3  -4   0 16664.8 545.757   1
  -3   4   0 15813.1 449.849  16
  -3   4   0 16988.2 564.419   8
   3  -4   0 16108.0 631.120   4
  -3   4   0 16111.5 563.262  15
   3  -4   0 15538.5 625.636   2
  -3   4   0 16492.9 537.502  12
  -3   4   0 16838.9 643.802  13
   3  -4   0 17624.8 471.489  10
   3  -4   1 2736.55 224.768   6
   3  -4   1 2549.14 206.183   1
  -3   4  -1 3105.19 241.340   8
   3  -4   1 3084.42 269.272   4
  -3   4  -1 3363.24 198.992  16
   3  -4   1 2681.95 253.338   2
  -3   4  -1 2648.33 169.074   7
  -3   4  -1 2966.16 211.516  12
  -3   4  -1 2757.59 246.028  13
  -3   4  -1 2637.66 144.612   3
   3  -4   1 2965.78 151.799  10
  -3   4  -2 274386. 4439.57   5
  -3   4  -2 268532. 4572.40   3
   3  -4   2 276730. 4813.14   6
   3  -4   2 278496. 4741.91   1
  -3   4  -2 282541. 4723.23  12
  -3   4  -2 277515. 4827.35   8
  -3   4  -2 275545. 4688.49  16
   3  -4   2 279028. 4966.01   2
   3  -4   2 284122. 4971.90   4
  -3   4  -2 291563. 4674.22   7
   3  -4   2 275270. 4470.12  10
  -3   4  -3 25088.4 572.271   5
   3  -4   3 23807.7 703.768   1
  -3   4  -3 25090.0 784.128   8
  -3   4  -3 24960.0 716.917  16
   3  -4   3 24870.8 852.691   2
  -3   4  -3 24920.7 700.090  12
   3  -4   3 25720.3 862.890   4
   3  -4   3 25195.0 775.334   6
  -3   4  -3 23646.4 649.487   3
  -3   4  -3 24812.6 709.739   7
   3  -4   3 23231.7 529.307  10
  -3   4  -4 766.502 100.247   5
   3  -4   4 577.566 128.934   6
  -3   4  -4 689.009 121.151   3
  -3   4  -4 811.732 161.556   8
  -3   4  -4 813.642 138.111   7
   3  -4   4 641.737 152.834   4
  -3   4  -4 695.343 113.923  12
   3  -4   4 624.588 77.7724  10
   3  -4   4 830.615 123.880   1
  -3   4  -4 938.023 146.938  16
   3  -4   5 9656.30 537.957   9
   3  -4   5 10043.2 544.439   4
  -3   4  -5 9604.86 454.974  16
   3  -4   5 9471.30 420.744   1
  -3   4  -5 9957.96 497.566   8
  -3   4  -5 9723.92 408.153  12
   3  -4   5 9720.95 487.092   6
  -3   4  -5 10294.3 481.299   7
  -3   4  -5 9864.15 393.036   5
  -3   4  -5 9091.34 430.516   3
   3  -4   5 9500.75 355.583  10
   3  -4   6 3699.07 345.976   9
   3  -4   6 3567.81 253.357   1
  -3   4  -6 3310.51 289.319   7
  -3   4  -6 3343.08 280.518  16
   3  -4   6 3406.24 303.078   6
  -3   4  -6 3436.10 234.974  12
  -3   4  -6 3242.96 275.800   3
  -3   4  -6 3279.87 289.467   8
  -3   4  -6 2989.54 234.349   5
  -3   4  -7 1420.38 195.542   3
   3  -4   7 1693.37 249.590   9
   3  -4   7 1321.85 164.899   1
  -3   4  -7 1356.37 204.161   8
  -3   4  -7 1317.94 204.491  16
  -3   4  -7 1402.38 201.339   7
  -3   4  -7 1821.08 207.643   5
   3  -4   7 1410.83 217.648   6
   3  -4   8 9657.35 609.844   9
  -3   4  -8 9065.36 542.848   7
  -3   4  -8 10137.0 539.406   8
   3  -4   8 9422.43 567.294   6
  -3   4  -8 9694.75 532.870  16
  -3   4  -8 10009.0 543.525   3
  -3   4  -8 8792.86 486.584   5
  -3   4  -9 2340.59 278.679   3
  -3   4  -9 1981.81 253.581   5
   3  -4   9 1954.70 301.221   9
   3  -4   9 2368.18 299.631   6
  -3   4  -9 1603.41 244.524  16
  -3   4  -9 1748.22 260.495   7
  -3   4 -10 2023.61 302.834   3
  -3   4 -10 1840.92 265.259   5
   3  -4  10 1529.37 288.896   9
  -3   4 -10 1643.42 251.774  16
  -3   4 -10 1999.13 292.260   7
   3  -4  10 1829.18 286.438   6
  -3   4 -11 3682.82 400.467   7
  -3   4 -11 2585.19 334.646   5
   3  -4  11 2347.67 359.134   9
  -3   4 -11 3768.46 389.719  16
  -3   4 -11 3718.46 401.916   3
   3  -4  11 3040.23 386.149   6
  -3   4 -12 12320.4 773.074   7
  -3   4 -12 12328.7 737.070  16
  -3   4 -12 11989.2 749.110   3
   3  -4  12 11463.7 810.455   9
  -3   4 -12 11310.4 711.083   5
   3  -4  13 8420.83 734.958   9
  -3   4 -13 9035.16 702.418   7
  -3   4 -13 9241.73 667.836  16
  -3   4 -13 9699.10 712.099   3
  -3   4 -13 9308.66 685.684   5
   3  -3 -13 278.312 172.403   5
  -3   3  13 404.590 188.024   9
  -3   3  13 116.081 203.349   6
   3  -3 -12-156.696 175.908   5
  -3   3  12-12.6314 125.339   9
  -3   3  12 177.334 183.036   6
  -3   3  11 5886.53 514.525   9
   3  -3 -11 6787.11 510.153   3
   3  -3 -11 6740.36 547.706   5
  -3   3  11 6939.09 635.939   6
   3  -3 -10 1482.33 234.964   3
   3  -3 -10 1416.62 255.693   5
  -3   3  10 1854.54 280.857   9
  -3   3  10 1275.64 287.134   6
   3  -3 -10 1586.37 285.523   2
  -3   3   9 26735.5 1016.52   9
  -3   3   9 27032.5 848.216  15
   3  -3  -9 29570.9 1091.13   2
  -3   3   9 26949.7 1169.71   6
   3  -3  -9 26837.6 947.267   3
   3  -3  -9 26493.4 1003.05   5
   3  -3  -8 196.868 98.3261   3
   3  -3  -8 260.134 120.468   5
  -3   3   8 261.026 121.821   9
  -3   3   8 221.661 93.8338  15
   3  -3  -8 377.855 143.906   2
  -3   3   7 3446.70 314.598   9
   3  -3  -7 3241.80 309.220   2
  -3   3   7 2792.39 229.144  15
   3  -3  -7 2814.87 245.966   3
   3  -3  -7 2861.23 268.908   5
   3  -3  -6 421.182 104.220   3
  -3   3   6 190.248 105.716   9
  -3   3   6 355.039 74.2143   8
   3  -3  -6 434.227 131.845   4
   3  -3  -6 395.109 128.547   2
  -3   3   6 301.671 87.3129  14
  -3   3   6 395.198 83.4011  12
  -3   3   6 279.632 94.2501  15
   3  -3  -6 483.691 121.708   5
  -3   3   5 135349. 2707.64   9
   3  -3  -5 144473. 2685.68   4
  -3   3   5 129488. 2370.02   8
   3  -3  -5 140401. 2691.81   2
  -3   3   5 139429. 2539.60  15
  -3   3   5 132725. 2438.47  12
  -3   3   5 132621. 2375.73  14
  -3   3   5 140090. 2817.26  13
   3  -3  -5 131364. 2478.79   3
   3  -3  -5 134273. 2554.38   5
   3  -3  -4 292.958 73.3920   3
   3  -3  -4 546.989 124.975   2
   3  -3  -4 187.304 70.1854   5
  -3   3   4 362.012 119.940   9
  -3   3   4 340.329 77.2157   8
   3  -3  -4 384.668 108.287   4
  -3   3   4 353.572 131.312  13
  -3   3   4 371.998 96.9572  15
  -3   3   4 240.949 57.1546  14
  -3   3   4 246.405 78.9809  12
   3  -3  -3 7997.38 411.984   4
  -3   3   3 8565.14 330.615   8
   3  -3  -3 9140.68 424.490   2
  -3   3   3 7932.21 289.653  16
  -3   3   3 8579.26 429.289   9
  -3   3   3 8551.62 375.426  15
  -3   3   3 8335.30 274.857  14
  -3   3   3 8639.11 447.918  13
   3  -3  -3 9286.61 324.139   3
  -3   3   3 8239.52 343.818  12
   3  -3  -3 8331.26 331.349   5
   3  -3  -2 201341. 3461.09   3
   3  -3  -2 218029. 3623.44   1
   3  -3  -2 209720. 3747.40   4
  -3   3   2 210938. 3569.91   8
   3  -3  -2 207055. 3702.98   2
   3  -3  -2 207874. 3490.24   5
  -3   3   2 213684. 3600.44  12
  -3   3   2 205412. 3768.18  13
  -3   3   2 207019. 3445.96  14
  -3   3   2 202036. 3471.19  16
  -3   3   2 211666. 3652.68  15
  -3   3   1 113090. 1933.41   7
  -3   3   1 115090. 2202.77  15
   3  -3  -1 122933. 2179.38   1
   3  -3  -1 114945. 2278.71   4
  -3   3   1 119468. 2160.67   8
   3  -3  -1 113315. 2236.23   2
   3  -3  -1 112318. 1993.85   3
  -3   3   1 125494. 2182.29  12
  -3   3   1 112333. 2279.53  13
  -3   3   1 110922. 2044.04  16
   3  -3  -1 116459. 2007.05   5
  -3   3   0 21319.9 514.786   7
   3  -3   0 21945.7 625.227   1
  -3   3   0 21754.0 688.163  13
   3  -3   0 21852.7 708.714   4
  -3   3   0 20182.8 635.295   8
   3  -3   0 21155.0 673.046   2
  -3   3   0 21406.8 622.470  12
  -3   3   0 20568.7 563.855  16
   3  -3   1 45439.0 1054.66   1
  -3   3  -1 45059.7 1094.28   8
   3  -3   1 45082.9 1158.42   4
   3  -3   1 44201.6 1115.67   2
  -3   3  -1 46692.0 977.456   7
  -3   3  -1 46014.5 1108.95  13
  -3   3  -1 45262.5 1064.14  12
   3  -3   1 45150.1 1010.34   6
  -3   3  -1 46375.4 1013.18  16
  -3   3  -2 46474.8 1097.47  12
   3  -3   2 48270.9 1102.50   1
  -3   3  -2 46988.2 1155.36   8
   3  -3   2 47211.1 1219.39   4
  -3   3  -2 48664.6 1070.94   7
  -3   3  -2 47900.5 1083.63  16
   3  -3   2 47639.2 1187.40   2
   3  -3   2 47452.8 1057.22   6
  -3   3  -3 1252.81 117.246   5
   3  -3   3 1012.14 126.487   6
   3  -3   3 651.701 131.626   9
  -3   3  -3 1386.87 158.608  16
  -3   3  -3 1136.32 172.550   8
   3  -3   3 829.763 158.746   4
   3  -3   3 999.391 132.924   1
  -3   3  -3 1027.89 142.327  12
  -3   3  -3 1024.58 140.779   7
   3  -3   4 401.396 133.398   9
  -3   3  -4 500.225 105.262   5
  -3   3  -4 444.696 132.708   3
  -3   3  -4 289.547 139.670   8
  -3   3  -4 587.669 139.963   7
   3  -3   4 343.396 131.535   4
   3  -3   4 566.912 119.098   1
  -3   3  -4 704.131 149.455  16
   3  -3   4 202.433 83.8320   6
   3  -3   5 37160.8 1100.21   9
  -3   3  -5 34680.5 1041.95   8
   3  -3   5 35011.2 952.154   1
  -3   3  -5 36479.2 914.573   5
  -3   3  -5 36403.5 1028.14   7
   3  -3   5 35609.6 980.691   6
  -3   3  -5 36697.6 995.069   3
  -3   3  -5 37009.3 1006.68  16
   3  -3   5 34902.0 823.270  10
  -3   3  -6 5151.83 317.440   5
  -3   3  -6 5217.32 377.587   8
   3  -3   6 5518.31 326.850   1
  -3   3  -6 4830.63 343.335  16
   3  -3   6 5565.62 362.813   6
   3  -3   6 5110.66 385.162   9
  -3   3  -6 5459.19 358.476   3
  -3   3  -6 5686.41 381.047   7
  -3   3  -7 5298.25 384.207   7
   3  -3   7 4888.38 393.075   9
  -3   3  -7 5339.36 384.209   8
   3  -3   7 4765.37 316.587   1
  -3   3  -7 5007.55 361.142  16
   3  -3   7 4381.34 342.639   6
  -3   3  -7 5449.30 375.473   3
  -3   3  -7 4043.80 305.472   5
  -3   3  -8 1429.34 222.588   7
  -3   3  -8 1663.92 229.146   8
  -3   3  -8 1905.76 246.388   3
  -3   3  -8 1407.52 204.043   5
   3  -3   8 1328.43 237.404   9
  -3   3  -8 1804.53 236.254  16
   3  -3   8 1887.35 245.029   6
  -3   3  -9-1.02652 113.419   3
  -3   3  -9-79.8602 103.235   5
   3  -3   9-87.0888 110.236   9
  -3   3  -9-20.7636 123.339   7
  -3   3  -9 107.383 120.276  16
   3  -3   9 17.6213 103.220   6
   3  -3  10 3721.54 410.165   9
   3  -3  10 4068.58 403.297   6
  -3   3 -10 3733.34 382.868   7
  -3   3 -10 3472.67 376.106   3
  -3   3 -10 3770.24 364.066  16
  -3   3 -10 3521.72 349.523   5
  -3   3 -11 2244.59 307.350   3
   3  -3  11 1347.23 275.629   9
  -3   3 -11 1848.51 295.126   7
  -3   3 -11 1609.10 260.761  16
  -3   3 -11 1468.53 263.190   5
   3  -3  11 1460.83 272.943   6
  -3   3 -12 258.932 166.100   5
   3  -3  12 290.538 205.324   9
  -3   3 -12 802.193 224.170  16
  -3   3 -12 343.646 197.432   7
  -3   3 -12 128.979 144.654   3
   3  -3  13 15502.4 973.003   9
  -3   3 -13 14090.9 878.717   7
  -3   3 -13 15125.0 846.161  16
  -3   3 -13 13993.6 841.597   5
  -3   3 -13 14075.2 856.495   3
   3  -2 -13 2804.52 393.112   3
   3  -2 -13 2066.80 357.741   5
  -3   2  13 2409.69 365.582   9
  -3   2  13 2089.57 400.481   6
   3  -2 -12 2717.51 359.665   3
   3  -2 -12 2763.28 375.489   5
  -3   2  12 2574.59 357.038   9
  -3   2  12 2725.90 421.896   6
   3  -2 -11 1042.65 243.697   5
  -3   2  11 900.021 215.453   9
  -3   2  11 814.852 230.490   6
   3  -2 -11 1245.21 242.512   3
   3  -2 -10 2385.43 291.037   3
   3  -2 -10 2535.12 317.194   5
  -3   2  10 2662.28 316.418   9
  -3   2  10 2349.16 359.910   6
  -3   2   9 5907.72 434.590   9
   3  -2  -9 5959.21 451.667   5
  -3   2   9 6030.28 342.091  15
  -3   2   9 6472.80 539.643   6
   3  -2  -9 5497.79 410.920   3
   3  -2  -9 6008.01 464.576   2
   3  -2  -8 34546.7 1055.39   3
  -3   2   8 34516.3 1084.37   9
   3  -2  -8 35165.1 1128.53   2
  -3   2   8 34050.9 907.502  15
  -3   2   8 32115.3 928.828  14
  -3   2   8 35935.7 1265.88   6
   3  -2  -8 33109.6 1084.36   5
   3  -2  -7 1800.81 205.314   3
   3  -2  -7 1690.01 215.336   5
  -3   2   7 1519.82 211.073   9
  -3   2   7 1651.28 139.866  12
   3  -2  -7 1856.60 234.432   2
  -3   2   7 1726.25 176.987  14
  -3   2   7 2069.04 184.400  15
  -3   2   7 2125.31 290.044   6
  -3   2   6 2742.20 246.463   9
   3  -2  -6 2217.32 222.432   4
  -3   2   6 2318.67 127.649   8
  -3   2   6 2496.67 201.332  15
  -3   2   6 2236.96 183.513  14
   3  -2  -6 2600.70 247.963   2
   3  -2  -6 2220.37 210.503   3
   3  -2  -6 2219.30 223.916   5
  -3   2   6 2250.34 162.691  12
  -3   2   5 181634. 3268.69   9
  -3   2   5 175594. 3100.07  15
   3  -2  -5 190743. 3267.33   4
   3  -2  -5 183212. 3267.81   2
  -3   2   5 174505. 2904.80   8
   3  -2  -5 160339. 2874.15  11
   3  -2  -5 175246. 3156.43   3
  -3   2   5 179552. 3055.83  14
   3  -2  -5 177275. 3211.25   5
  -3   2   5 174677. 3011.72  12
   3  -2  -4 860.358 123.307   3
   3  -2  -4 1005.66 135.490   5
  -3   2   4 1011.95 143.743   9
  -3   2   4 886.862 103.793  14
  -3   2   4 871.693 83.3204   8
   3  -2  -4 922.133 138.820   4
  -3   2   4 848.810 117.174  15
   3  -2  -4 1001.54 142.543   2
   3  -2  -4 786.430 69.3987  11
  -3   2   4 874.797 105.944  12
   3  -2  -3 51527.4 1116.20   5
  -3   2   3 51078.2 1177.03   9
   3  -2  -3 52763.4 1087.92   1
   3  -2  -3 49939.4 1175.55   4
  -3   2   3 50581.6 1013.24   8
   3  -2  -3 52463.1 1145.68   2
  -3   2   3 51606.5 1114.80  15
  -3   2   3 50231.9 1043.57  14
   3  -2  -3 50442.4 1095.17   3
  -3   2   3 51761.8 1243.53  13
  -3   2   3 50678.9 1085.97  12
   3  -2  -3 46606.2 925.870  11
   3  -2  -2 155113. 2596.22  11
   3  -2  -2 160851. 2736.78   1
   3  -2  -2 154888. 2823.30   4
  -3   2   2 152653. 2684.62  14
  -3   2   2 157248. 2770.11  15
  -3   2   2 155658. 2690.59   8
   3  -2  -2 152884. 2751.28   2
  -3   2   2 149849. 2720.53  16
  -3   2   2 149931. 2603.15   7
  -3   2   2 159050. 2758.83  12
  -3   2   2 152253. 2845.75  13
   3  -2  -2 152026. 2708.89   3
   3  -2  -2 154514. 2716.17   5
   3  -2  -1 302605. 4833.70   1
  -3   2   1 278236. 4876.59  13
   3  -2  -1 287345. 4904.46   4
  -3   2   1 279408. 4801.80   8
   3  -2  -1 279358. 4801.33   2
  -3   2   1 282537. 4802.79  16
  -3   2   1 299760. 4865.19  12
   3  -2  -1 280402. 4749.87   3
   3  -2  -1 308017. 4727.38  11
   3  -2  -1 289108. 4765.77   5
  -3   2   1 275272. 4695.98   7
   3  -2   0 79291.6 1665.40   4
  -3   2   0 80530.0 1629.36   8
   3  -2   0 80654.9 1609.16   1
  -3   2   0 80967.6 1532.60   7
  -3   2   0 81699.1 1589.30  16
   3  -2   0 81621.1 1593.27   2
  -3   2   0 80598.2 1621.95  13
   3  -2   0 81936.8 1528.31   5
  -3   2  -1 112686. 2121.13  16
  -3   2  -1 110762. 2186.44   8
   3  -2   1 109870. 2185.98   4
   3  -2   1 113132. 2127.17   1
  -3   2  -1 115118. 2098.49   7
   3  -2   1 112786. 1940.58   6
   3  -2   1 111927. 2109.35   2
  -3   2  -1 112317. 2102.03  13
   3  -2   2 38435.8 979.365   9
   3  -2   2 39325.5 1018.57   4
   3  -2   2 37828.6 948.862   1
  -3   2  -2 39281.2 962.494   7
  -3   2  -2 40365.3 969.108  16
   3  -2   2 39473.1 815.543   6
   3  -2   3 14247.5 543.904   9
   3  -2   3 14380.5 563.337   4
   3  -2   3 13792.1 425.505   6
  -3   2  -3 13942.6 523.938   7
  -3   2  -3 13771.8 517.677  16
   3  -2   3 13956.1 500.431   1
   3  -2   4 53558.4 1305.49   9
  -3   2  -4 53954.7 1265.03  16
   3  -2   4 51517.8 1143.92   6
  -3   2  -4 53520.7 1288.60   7
   3  -2   4 50748.6 1206.47   1
  -3   2  -5 35280.3 1019.16   7
   3  -2   5 31928.3 990.003   9
   3  -2   5 34148.8 918.159   1
  -3   2  -5 35022.1 992.279  16
  -3   2  -5 34362.3 917.097   5
   3  -2   5 33340.5 897.201   6
  -3   2  -5 34678.0 975.991   3
  -3   2  -6 12674.7 537.258   5
  -3   2  -6 13173.9 590.933   3
   3  -2   6 13160.3 606.124   9
  -3   2  -6 13698.1 576.714  16
   3  -2   6 13279.1 546.960   6
  -3   2  -6 13690.2 607.270   7
   3  -2   6 13643.6 533.844   1
  -3   2  -7 714.781 154.355   7
  -3   2  -7 910.630 184.457   3
   3  -2   7 711.053 140.431   1
   3  -2   7 651.440 186.147   9
  -3   2  -7 955.637 169.383   5
  -3   2  -7 1012.17 184.273  16
   3  -2   7 684.932 138.924   6
  -3   2  -8 2079.19 258.441   3
   3  -2   8 2242.05 277.335   9
  -3   2  -8 2101.23 244.685   5
  -3   2  -8 2193.29 255.344  16
  -3   2  -8 2359.01 279.525   7
   3  -2   8 2057.21 246.201   6
  -3   2  -9 11477.2 604.882   5
   3  -2   9 11591.6 664.362   9
  -3   2  -9 11076.4 587.441  16
   3  -2   9 10272.0 589.143   6
  -3   2  -9 10968.5 616.567   7
  -3   2  -9 11519.0 625.459   3
   3  -2  10 8117.67 585.202   9
  -3   2 -10 8620.43 572.816   7
   3  -2  10 7406.94 538.174   6
  -3   2 -10 8799.06 535.981  16
  -3   2 -10 8230.27 553.536   3
  -3   2 -10 8180.16 544.062   5
  -3   2 -11 928.678 216.039   5
   3  -2  11 991.248 237.742   9
  -3   2 -11 1142.67 216.298  16
  -3   2 -11 682.559 195.019   7
  -3   2 -11 882.962 221.499   3
   3  -2  12 2305.19 360.305   9
  -3   2 -12 2581.51 357.248   5
  -3   2 -12 2974.47 378.652   3
  -3   2 -12 3680.82 419.868   7
  -3   2 -12 2856.48 349.868  16
  -3   2 -13 3441.37 436.408   3
  -3   2 -13 2873.32 398.765   5
   3  -2  13 2816.33 423.248   9
  -3   2 -13 3311.79 393.367  16
  -3   2 -13 3112.37 418.606   7
  -3   1  13 25.8650 144.587   9
  -3   1  13 10.0883 163.426   6
   3  -1 -13 19.5942 132.655   3
   3  -1 -12-62.3419 156.750   5
  -3   1  12 27.9178 108.751   9
  -3   1  12 3.35887 178.765   6
   3  -1 -12 235.929 171.187   3
   3  -1 -11 1173.67 241.099   3
   3  -1 -11 595.931 178.019   5
  -3   1  11 1020.98 215.192   9
  -3   1  11 779.100 231.093   6
   3  -1 -10 4248.85 391.190   3
  -3   1  10 4467.55 471.911   6
  -3   1  10 4026.92 367.523   9
   3  -1 -10 3783.80 390.589   5
  -3   1   9 10713.6 565.786   9
   3  -1  -9 9559.96 583.876   5
   3  -1  -9 10002.4 571.515   3
  -3   1   9 10908.6 709.582   6
  -3   1   9 9795.09 497.207  14
  -3   1   8 14666.5 639.741   9
  -3   1   8 14318.0 580.223  14
  -3   1   8 15225.3 509.019  15
   3  -1  -8 15241.8 667.664   3
   3  -1  -8 14814.0 684.509   5
  -3   1   8 14501.5 789.674   6
  -3   1   7 15533.9 433.087  12
   3  -1  -7 15966.2 647.051   3
  -3   1   7 16302.4 634.404   9
   3  -1  -7 15439.9 663.798   5
   3  -1  -7 15911.1 673.810   2
  -3   1   7 15857.5 780.614   6
  -3   1   7 17529.8 525.165  15
  -3   1   7 15536.6 568.301  14
   3  -1  -7 15469.0 495.419  11
   3  -1  -6 588.285 123.706   3
  -3   1   6 916.666 190.177   6
   3  -1  -6 986.332 158.691   2
   3  -1  -6 844.526 151.364   5
  -3   1   6 734.772 133.879   9
  -3   1   6 1065.39 139.655  14
  -3   1   6 797.750 108.283  15
  -3   1   6 790.070 93.1725  12
   3  -1  -6 813.302 100.512  11
  -3   1   5 243491. 4129.47   9
   3  -1  -5 258198. 4178.99   4
   3  -1  -5 259848. 4206.00   2
  -3   1   5 222449. 3770.12   8
   3  -1  -5 234584. 3955.78  11
  -3   1   5 247943. 4417.28   6
  -3   1   5 244528. 3997.45  15
   3  -1  -5 233516. 4208.03   5
  -3   1   5 230536. 3932.58  12
   3  -1  -5 238257. 4182.88   3
  -3   1   5 240557. 4080.54  14
   3  -1  -4 55403.6 1119.79   1
   3  -1  -4 58784.6 1249.15   4
   3  -1  -4 57886.0 1229.55   2
  -3   1   4 53314.7 1014.94   8
  -3   1   4 55849.3 1197.15  14
   3  -1  -4 55805.4 1268.43   3
   3  -1  -4 54941.1 1276.96   5
  -3   1   4 59091.4 1376.16   6
  -3   1   4 54542.2 1132.93  12
  -3   1   4 55900.2 1154.87  15
   3  -1  -4 55072.5 1114.84  11
  -3   1   4 55798.3 1218.65   9
  -3   1   3 550.922 94.4880  14
   3  -1  -3 543.611 108.706   5
  -3   1   3 623.604 97.2317   9
  -3   1   3 485.334 90.4960  12
  -3   1   3 449.496 70.8084   8
   3  -1  -3 430.999 87.5873   4
  -3   1   3 506.899 85.8421  15
   3  -1  -3 473.826 79.2620   1
   3  -1  -3 486.318 85.5731   2
   3  -1  -3 501.388 79.0618  11
  -3   1   3 521.145 114.418   6
   3  -1  -3 603.091 108.176   3
   3  -1  -2 456917. 7302.90   1
  -3   1   2 440136. 7254.14   9
   3  -1  -2 444582. 7322.79   4
   3  -1  -2 454745. 7229.09   2
  -3   1   2 431715. 7267.32   8
   3  -1  -2 437365. 7232.03  11
   3  -1  -2 450622. 7375.52   3
  -3   1   2 438065. 7328.19  14
   3  -1  -2 449542. 7372.40   5
  -3   1   1 18465.5 551.218   7
   3  -1  -1 17832.5 559.289   3
  -3   1   1 18071.9 540.628  13
   3  -1  -1 18475.3 555.287   4
   3  -1  -1 20032.1 569.628   1
  -3   1   1 20243.3 595.835  16
   3  -1  -1 18033.1 463.454   2
   3  -1  -1 19427.8 530.631  11
   3  -1  -1 18684.6 572.087   5
  -3   1   1 19703.3 548.615  10
   3  -1   0 5995.62 229.202   2
  -3   1   0 5739.30 307.757  16
   3  -1   0 5810.13 287.629   4
   3  -1   0 6051.99 277.961  11
  -3   1   0 5473.60 278.799   7
   3  -1   0 5536.93 277.266   1
  -3   1   0 5637.19 251.052  13
   3  -1   0 6155.60 304.326   3
   3  -1   0 5840.88 288.573   5
  -3   1   0 5707.67 233.808  10
   3  -1   1 5304.17 283.125   4
  -3   1  -1 5862.38 309.156   7
  -3   1  -1 6030.69 315.117  16
   3  -1   1 5767.23 290.014   1
  -3   1  -1 5496.10 235.809  13
   3  -1   1 5851.49 242.518   2
   3  -1   1 6521.25 306.507  11
  -3   1  -1 5614.79 203.772  10
   3  -1   2 37.4452 52.5423   9
  -3   1  -2 128.111 87.6198  16
   3  -1   2 26.7740 52.6228   1
  -3   1  -2 99.3782 80.6980   7
   3  -1   2 58.6610 23.8348   6
   3  -1   2 132.813 71.3979   4
  -3   1  -2 129.867 38.8815  10
   3  -1   3 832.855 124.304   9
   3  -1   3 751.914 121.012   1
   3  -1   3 802.114 85.3977   6
  -3   1  -3 999.130 155.025   7
  -3   1  -3 791.799 135.389  16
  -3   1  -3 896.695 82.3515  10
   3  -1   4 103577. 2061.35   1
   3  -1   4 104394. 2104.50   9
  -3   1  -4 108622. 2150.65  16
  -3   1  -4 107420. 2192.05   7
   3  -1   4 102523. 1940.07   6
   3  -1   5 39043.6 1073.95   9
  -3   1  -5 40711.7 1096.88  16
   3  -1   5 40425.8 982.973   6
  -3   1  -5 39752.9 1129.07   7
   3  -1   5 39829.7 1024.82   1
   3  -1   6 225.784 84.4644   6
   3  -1   6 386.441 125.122   9
  -3   1  -6 205.783 124.111   3
  -3   1  -6 419.055 127.433   5
  -3   1  -6 88.4953 114.866   7
  -3   1  -6 347.166 125.034  16
   3  -1   6 262.395 84.8120   1
  -3   1  -7 50773.1 1348.42   5
  -3   1  -7 50010.4 1413.95   7
  -3   1  -7 51298.5 1337.35  16
  -3   1  -7 51504.2 1392.88   3
   3  -1   7 48988.9 1295.89   6
   3  -1   7 50754.1 1397.98   9
   3  -1   7 49668.6 1260.59   1
  -3   1  -8 1347.65 228.141   3
  -3   1  -8 1187.03 212.922   5
  -3   1  -8 1166.71 191.595  16
  -3   1  -8 951.485 197.043   7
   3  -1   8 1016.56 196.365   9
   3  -1   8 1347.50 186.792   1
   3  -1   8 1327.08 201.036   6
  -3   1  -9 20398.4 852.375   5
   3  -1   9 19160.3 864.549   9
  -3   1  -9 20714.6 814.132  16
  -3   1  -9 20500.8 879.198   7
   3  -1   9 18532.1 813.920   6
  -3   1  -9 20535.3 867.685   3
   3  -1  10 90.5672 140.534   9
  -3   1 -10 131.597 129.574   3
  -3   1 -10 184.324 154.640   5
  -3   1 -10 312.254 163.262   7
  -3   1 -10 157.968 100.142  16
  -3   1 -11 672.685 202.753   3
  -3   1 -11 1145.97 248.260   5
   3  -1  11 1434.50 275.718   9
  -3   1 -11 753.924 195.067  16
  -3   1 -11 720.039 205.177   7
  -3   1 -12 2820.18 382.821   3
  -3   1 -12 2507.12 335.459   5
   3  -1  12 2419.65 367.083   9
  -3   1 -12 2783.73 369.435   7
  -3   1 -12 2751.41 336.474  16
  -3   0  13 3979.90 437.792   9
   3   0 -13 4225.60 498.494   5
  -3   0  13 4065.82 529.503   6
   3   0 -13 4605.21 501.456   3
   3   0 -12 607.296 212.990   3
   3   0 -12 1045.12 263.288   5
  -3   0  12 686.273 185.633   9
  -3   0  12 871.212 257.368   6
   3   0 -11 637.039 180.403   3
   3   0 -11 640.339 206.014   5
  -3   0  11 644.888 176.090   9
  -3   0  11 768.140 251.018   6
  -3   0  10 16682.6 753.941   9
  -3   0  10 16033.2 711.721  14
   3   0 -10 16984.6 819.341   3
  -3   0  10 16805.5 914.708   6
   3   0 -10 17053.8 842.658   5
  -3   0   9 16898.3 706.332   9
  -3   0   9 16246.0 862.155   6
   3   0  -9 15270.0 734.887   3
  -3   0   9 17073.3 685.010  14
   3   0  -9 16241.3 776.518   5
  -3   0   8 20644.2 577.926  15
  -3   0   8 22383.7 772.893   9
   3   0  -8 21041.9 828.066   3
  -3   0   8 21142.5 938.645   6
  -3   0   8 22012.7 754.780  14
   3   0  -8 20524.8 675.802  11
   3   0  -8 22604.8 876.464   5
  -3   0   7 19645.4 534.731  15
  -3   0   7 20555.6 688.728   9
   3   0  -7 19176.2 747.687   3
   3   0  -7 20295.2 785.125   5
  -3   0   7 20177.2 688.844  14
   3   0  -7 19532.4 627.618  11
  -3   0   7 20196.6 857.240   6
   3   0  -6 285.782 102.802   3
  -3   0   6 140.264 54.1747  15
   3   0  -6 109.215 87.3009   5
  -3   0   6 214.756 84.5386   9
  -3   0   6 257.032 125.802   6
  -3   0   6 158.536 80.5576  14
  -3   0   6 195.773 54.4514  12
   3   0  -6 278.997 79.3052  11
   3   0  -5 799.848 144.187   5
   3   0  -5 1043.92 95.4561   1
  -3   0   5 987.696 122.387   9
   3   0  -5 905.291 150.032   3
  -3   0   5 666.848 87.7444  12
  -3   0   5 730.432 142.234   6
  -3   0   5 868.727 93.9271  15
   3   0  -5 915.512 119.675  11
  -3   0   5 1162.60 144.817  14
  -3   0   4 25314.1 650.031   9
   3   0  -4 27306.0 705.243   2
   3   0  -4 27313.8 709.798   4
  -3   0   4 26085.0 626.812  15
  -3   0   4 27512.4 810.679   6
   3   0  -4 27171.6 810.425   3
   3   0  -4 25689.8 807.578   5
   3   0  -4 26158.5 705.433  11
  -3   0   4 26059.0 742.896  14
  -3   0   4 27795.5 888.617  10
   3   0  -4 25574.4 620.863   1
  -3   0   3 198494. 3332.39   9
   3   0  -3 208773. 3388.48   2
   3   0  -3 199965. 3415.02   4
   3   0  -3 196896. 3398.34   1
   3   0  -3 198643. 3464.33  11
  -3   0   3 200361. 3532.62  14
  -3   0   3 205165. 3509.78   6
   3   0  -3 198374. 3596.05   3
   3   0  -3 198827. 3605.86   5
  -3   0   3 191664. 3374.75  15
  -3   0   3 200949. 3668.33  10
  -3   0   2 20633.2 638.552  14
  -3   0   2 20649.0 480.864   9
   3   0  -2 22055.1 492.215   2
   3   0  -2 21033.3 556.230   4
   3   0  -2 21352.9 673.587   3
   3   0  -2 21724.0 583.766   1
   3   0  -2 21697.3 613.047  11
   3   0  -2 21602.8 684.051   5
  -3   0   2 21679.7 567.304   6
  -3   0   2 21746.8 674.864  10
   3   0  -1 19075.5 543.992   1
   3   0  -1 17875.9 368.665   2
   3   0  -1 16897.5 481.565   4
  -3   0   1 17886.3 589.502   7
   3   0  -1 17576.4 591.758   3
  -3   0   1 17769.2 437.528   6
  -3   0   1 18714.5 616.428  16
   3   0  -1 18347.2 554.268  11
   3   0  -1 17840.7 599.626   5
  -3   0   1 18258.1 566.458  10
  -3   0   0 152915. 2508.72   6
   3   0   0 156671. 2693.65   4
  -3   0   0 155298. 2866.40  16
  -3   0   0 157661. 2853.04   7
  -3   0   0 153881. 2586.06  13
   3   0   0 153137. 2794.72  11
   3   0   0 160986. 2883.63   3
  -3   0   0 152983. 2737.63  10
   3   0   0 153826. 2759.08   1
   3   0   1 28240.3 647.149   9
  -3   0  -1 27417.1 798.443   7
   3   0   1 26994.6 693.996   4
   3   0   1 28250.2 767.554  11
   3   0   1 28566.1 748.976   1
  -3   0  -1 28512.3 811.438  16
  -3   0  -1 27490.5 683.901  10
   3   0   2 94710.8 1769.70   9
   3   0   2 95277.4 1827.28   4
  -3   0  -2 94682.0 1964.39   7
   3   0   2 95292.8 1864.81   1
   3   0   2 98582.2 1922.71  11
  -3   0  -2 95424.6 1944.52  16
  -3   0  -2 90467.6 1747.81  10
   3   0   3 4085.48 259.811   1
   3   0   3 3702.79 232.098   9
   3   0   3 3891.47 279.083  11
  -3   0  -3 3703.14 274.998  16
  -3   0  -3 4119.17 301.642   7
   3   0   3 3751.84 189.252   6
  -3   0  -3 3897.77 212.747  10
  -3   0  -4 6031.57 355.830  16
   3   0   4 5190.83 300.592   9
  -3   0  -4 6152.82 385.786   7
   3   0   4 5186.10 312.203   1
   3   0   4 5531.43 272.309   6
  -3   0  -4 5635.67 272.258  10
   3   0   5 6626.50 371.838   9
  -3   0  -5 6578.76 321.031  10
   3   0   5 6603.75 336.063   6
  -3   0  -5 6555.20 419.567   7
   3   0   5 6315.31 355.870   1
  -3   0  -5 6650.21 394.907  16
   3   0   6 12481.3 532.922   1
  -3   0  -6 12691.8 621.250   7
  -3   0  -6 11907.7 552.012  16
   3   0   6 12216.9 554.207   9
   3   0   6 13123.2 537.376   6
  -3   0  -7 41437.8 1231.57   5
   3   0   7 44483.5 1250.68   9
  -3   0  -7 42728.0 1202.12  16
   3   0   7 42724.9 1183.97   6
   3   0   7 41770.2 1151.86   1
  -3   0  -7 39631.2 1244.61   3
  -3   0  -7 43083.7 1289.39   7
  -3   0  -8 279.606 146.947   3
  -3   0  -8 136.015 155.468   5
   3   0   8 110.384 108.159   9
  -3   0  -8 277.471 122.896  16
  -3   0  -8 239.144 153.990   7
   3   0   8 184.848 106.437   1
   3   0   8-29.3762 93.0146   6
  -3   0  -9 12996.9 693.357   5
   3   0   9 12714.0 666.377   6
  -3   0  -9 13819.2 710.677   3
  -3   0  -9 12202.8 690.196   7
   3   0   9 13232.9 710.423   9
  -3   0  -9 14450.9 662.278  16
  -3   0 -10 886.660 220.319   3
  -3   0 -10 1233.60 247.834   5
   3   0  10 1295.81 262.588   9
  -3   0 -10 754.668 201.523   7
  -3   0 -10 1093.68 210.403  16
  -3   0 -11-87.1893 149.183   3
  -3   0 -11 2.06099 138.553   5
   3   0  11-34.9810 118.540   9
  -3   0 -11-104.224 140.934   7
  -3   0 -11 122.124 114.642  16
  -3   0 -12-81.9605 167.067   5
  -3   0 -12-161.532 163.376   3
   3   0  12 81.2790 147.152   9
  -3   0 -12-124.545 162.825   7
   3   1 -13 3764.67 467.827   3
  -3  -1  13 3403.00 511.103  10
   3   1 -13 3160.42 445.432   5
  -3  -1  13 4338.28 548.550   6
  -3  -1  13 3951.66 432.280   9
   3   1 -12 126.915 159.680   3
  -3  -1  12-64.5934 162.461  10
  -3  -1  12 3.67679 127.084   9
   3   1 -12-119.356 145.758   5
  -3  -1  12 73.0996 147.787   6
  -3  -1  11 15825.4 775.699   9
  -3  -1  11 15518.6 947.934   6
   3   1 -11 15569.1 846.821   3
   3   1 -11 16569.1 885.786   5
  -3  -1  11 16800.1 1005.09  10
   3   1 -10 1753.85 278.784   3
  -3  -1  10 2123.42 350.396  10
   3   1 -10 2015.00 305.684   5
  -3  -1  10 1991.86 262.308   9
  -3  -1  10 2284.03 367.053   6
  -3  -1  10 1571.35 231.626  14
  -3  -1   9 11677.4 570.298   9
  -3  -1   9 11368.6 568.084  14
   3   1  -9 11589.4 661.113   5
   3   1  -9 11492.6 540.969  11
  -3  -1   9 12922.2 749.376   6
   3   1  -9 10931.2 629.746   3
  -3  -1   9 11903.7 761.915  10
  -3  -1   8 3217.05 377.518  10
  -3  -1   8 3964.49 300.133   9
  -3  -1   8 3716.88 301.492  14
   3   1  -8 3068.74 332.100   5
  -3  -1   8 3623.88 375.439   6
   3   1  -8 3151.72 315.543   3
   3   1  -8 3346.12 273.985  11
  -3  -1   7 8543.04 414.687   9
   3   1  -7 8448.89 495.831   3
  -3  -1   7 8846.27 452.606  14
   3   1  -7 8806.83 430.527  11
  -3  -1   7 9027.49 547.524   6
   3   1  -7 8061.47 500.653   5
  -3  -1   7 8890.23 590.196  10
  -3  -1   6 3400.45 235.816   9
  -3  -1   6 3686.01 164.417  15
   3   1  -6 4201.61 334.203   3
  -3  -1   6 4054.11 288.605  14
   3   1  -6 4077.98 332.940   5
  -3  -1   6 3656.39 180.036  12
  -3  -1   6 3660.61 328.127   6
   3   1  -6 3851.42 268.306  11
  -3  -1   6 3610.26 356.400  10
  -3  -1   5 11832.1 412.601   9
   3   1  -5 11974.3 347.527   1
   3   1  -5 12679.4 564.562   3
  -3  -1   5 11696.1 325.914  15
  -3  -1   5 12131.1 500.227  14
  -3  -1   5 11990.6 549.511   6
   3   1  -5 11850.5 479.161  11
   3   1  -5 11302.7 546.454   5
  -3  -1   5 12385.7 617.225  10
   3   1  -4 19995.4 723.506   5
  -3  -1   4 20252.7 512.724   9
   3   1  -4 19451.1 521.014   1
  -3  -1   4 19472.2 484.516  15
  -3  -1   4 19622.1 653.761  14
   3   1  -4 20024.1 642.009  11
  -3  -1   4 20867.5 687.146   6
   3   1  -4 20327.4 718.320   3
  -3  -1   4 20269.8 761.787  10
  -3  -1   3 21621.3 472.418   9
   3   1  -3 21096.4 531.164   4
  -3  -1   3 21800.1 657.148   6
  -3  -1   3 21255.7 683.710  14
   3   1  -3 21257.7 568.953   1
   3   1  -3 21524.7 667.709  11
   3   1  -3 20843.8 722.920   3
  -3  -1   3 21859.8 751.841  10
   3   1  -3 21248.8 737.275   5
   3   1  -2 5528.17 206.634   4
   3   1  -2 5183.58 255.308   1
  -3  -1   2 5069.73 307.614  14
  -3  -1   2 5279.40 265.705   6
   3   1  -2 4958.14 326.261   3
   3   1  -2 5791.54 316.733  11
   3   1  -2 5014.59 331.426   5
  -3  -1   2 5623.65 336.930  10
  -3  -1   1 17340.1 480.516   6
   3   1  -1 16011.8 404.193   4
  -3  -1   1 17607.2 638.878   7
   3   1  -1 17008.3 519.124   1
   3   1  -1 16201.8 608.829   3
   3   1  -1 17758.8 593.431  11
   3   1  -1 17496.5 634.010   5
  -3  -1   1 17751.4 604.658  10
   3   1   0 20359.7 432.097   9
  -3  -1   0 22871.4 724.336  16
   3   1   0 20132.8 490.599   4
   3   1   0 20406.3 706.270   3
  -3  -1   0 20717.8 518.069   6
   3   1   0 22359.2 679.585  11
   3   1   0 21109.6 607.679   1
  -3  -1   0 21636.5 717.477   7
  -3  -1   0 20586.9 643.719  10
  -3  -1  -1 4999.69 319.078  16
   3   1   1 4350.94 183.985   9
  -3  -1  -1 4415.12 264.277  10
   3   1   1 4539.18 211.187   4
   3   1   1 4625.33 264.319   1
   3   1   1 4655.26 292.326  11
  -3  -1  -1 4667.99 318.796   7
  -3  -1  -2 410.150 94.3560  10
   3   1   2 605.382 119.307  11
   3   1   2 544.973 106.884   1
   3   1   2 397.104 68.8940   9
  -3  -1  -2 225.590 100.640   7
  -3  -1  -2 266.588 93.9022  16
   3   1   3 84204.6 1666.99   9
  -3  -1  -3 85089.5 1915.73   7
   3   1   3 86241.7 1844.45  11
   3   1   3 85099.6 1767.85   1
  -3  -1  -3 87888.9 1870.46  16
  -3  -1  -3 85254.2 1734.36  10
   3   1   4 60098.3 1348.15   9
   3   1   4 62183.7 1413.39   1
  -3  -1  -4 60907.6 1549.71   7
  -3  -1  -4 63013.4 1486.83  16
   3   1   4 64768.9 1500.73  11
  -3  -1  -4 59664.7 1365.17  10
   3   1   5 12062.7 504.881   9
  -3  -1  -5 11300.0 583.534   7
   3   1   5 11317.8 499.883   1
  -3  -1  -5 11859.5 542.090  16
  -3  -1  -5 10775.1 471.551  10
   3   1   6 832.806 146.757   1
  -3  -1  -6 949.124 158.984  10
   3   1   6 431.156 132.089   9
  -3  -1  -6 881.399 161.997  16
   3   1   6 983.253 156.189   6
  -3  -1  -6 646.106 170.669   7
  -3  -1  -7 8257.04 511.175   5
   3   1   7 9286.84 507.900   6
   3   1   7 9313.86 514.402   9
  -3  -1  -7 9258.79 561.401   7
  -3  -1  -7 9185.71 496.876  16
   3   1   7 8900.05 484.316   1
  -3  -1  -8 18274.9 818.371   5
  -3  -1  -8 19605.5 867.044   7
   3   1   8 19434.4 819.056   9
   3   1   8 18869.0 791.595   6
  -3  -1  -8 18239.9 743.457  16
   3   1   8 17376.1 730.316   1
  -3  -1  -8 18139.2 819.512   3
   3   1   9 35188.3 1218.80   9
  -3  -1  -9 33904.1 1220.91   7
  -3  -1  -9 32427.0 1074.83  16
   3   1   9 34441.1 1120.33   1
  -3  -1  -9 34979.6 1214.97   3
  -3  -1  -9 35449.3 1230.03   5
  -3  -1 -10 3008.78 367.493   3
   3   1  10 2818.32 342.346   9
  -3  -1 -10 2536.65 345.667   5
  -3  -1 -10 2009.61 302.303   7
  -3  -1 -11 1996.98 311.257   3
  -3  -1 -11 1960.21 304.769   5
   3   1  11 1871.22 299.144   9
  -3  -1 -11 1840.92 314.967   7
  -3  -1 -12 1943.11 324.639   3
  -3  -1 -12 2101.81 343.857   5
   3   1  12 2386.69 369.514   9
  -3  -1 -12 1578.78 294.525   7
   3   2 -13 1846.99 349.490   3
  -3  -2  13 2321.39 437.892  10
   3   2 -13 1745.08 349.235   5
  -3  -2  13 2446.51 351.128   9
  -3  -2  13 2073.25 395.595   6
   3   2 -12-68.8099 138.235   3
  -3  -2  12-80.4633 225.295  10
   3   2 -12 55.0836 137.666   5
  -3  -2  12-45.0593 128.266   9
  -3  -2  12-63.4519 152.672   6
   3   2 -11-38.7313 131.705   3
  -3  -2  11-130.093 222.089  10
   3   2 -11 35.6390 139.271   5
  -3  -2  11 207.434 139.839   9
  -3  -2  11 162.834 141.213  14
  -3  -2  11 41.3475 201.208   6
   3   2 -10 51.7145 115.112   3
  -3  -2  10-65.8194 166.058  10
   3   2 -10 131.550 148.562   5
  -3  -2  10 76.9042 107.061   9
  -3  -2  10 5.08827 128.231  14
  -3  -2  10 147.913 155.832   6
   3   2 -10-156.729 110.458  11
  -3  -2   9 11214.0 714.689   6
  -3  -2   9 11506.3 588.038  14
  -3  -2   9 10264.9 538.265   9
   3   2  -9 10801.0 646.132   3
   3   2  -9 10928.3 564.562  11
   3   2  -9 10673.4 654.076   5
  -3  -2   9 11555.8 761.267  10
   3   2  -8 18308.3 835.948   5
  -3  -2   8 19989.8 722.107   9
  -3  -2   8 18431.4 744.352  14
   3   2  -8 18727.4 832.218   3
   3   2  -8 18900.6 736.840  11
  -3  -2   8 19495.8 892.332   6
  -3  -2   8 19815.5 955.222  10
   3   2  -7 1658.62 240.874   3
  -3  -2   7 2196.00 311.464  10
  -3  -2   7 1636.38 185.401   9
   3   2  -7 2040.94 270.071   5
  -3  -2   7 1861.72 224.796  14
  -3  -2   7 1615.31 244.107   6
   3   2  -7 2264.96 235.475  11
  -3  -2   6 15215.9 526.262   9
  -3  -2   6 15471.0 696.817   6
  -3  -2   6 15590.7 619.068  14
  -3  -2   6 14672.8 738.215  10
   3   2  -6 14074.7 666.005   3
   3   2  -6 15566.6 617.049  11
   3   2  -6 15358.4 709.629   5
   3   2  -5 288.450 65.0022   1
  -3  -2   5 366.068 155.513  10
   3   2  -5 190.686 108.030   5
  -3  -2   5 254.515 72.7608   9
   3   2  -5 136.769 112.509   3
  -3  -2   5 261.534 117.285  14
  -3  -2   5 203.298 34.9054  15
  -3  -2   5 220.600 123.645   6
   3   2  -5 335.952 116.868  11
   3   2  -4 16646.2 626.260  11
  -3  -2   4 17094.0 455.816   9
  -3  -2   4 16892.9 627.924  14
   3   2  -4 17116.4 692.328   3
   3   2  -4 16841.6 486.059   1
  -3  -2   4 16190.4 633.636   6
   3   2  -4 16100.0 679.482   5
  -3  -2   4 16543.6 713.914  10
  -3  -2   3 72919.8 1303.58   9
   3   2  -3 73830.7 1464.88   1
   3   2  -3 76950.7 1664.64  11
  -3  -2   3 76415.3 1659.10  14
  -3  -2   3 74939.5 1764.38  10
  -3  -2   3 75017.4 1627.54   6
   3   2  -3 75386.9 1741.80   3
   3   2  -3 73972.7 1748.01   5
  -3  -2   2 14452.2 570.636  14
   3   2  -2 15850.4 596.871  11
   3   2  -2 15206.9 627.554   3
  -3  -2   2 15122.1 540.688   6
   3   2  -2 15436.5 489.703   1
   3   2  -2 15539.0 640.250   5
  -3  -2   2 15421.6 629.634  10
  -3  -2   1 7743.58 231.123   2
  -3  -2   1 8646.47 466.417   7
   3   2  -1 8303.56 419.291  11
   3   2  -1 8416.61 445.044   3
   3   2  -1 7596.66 336.663   1
   3   2  -1 9456.27 479.472   5
  -3  -2   1 8159.82 430.098  10
  -3  -2   1 7671.86 352.062   6
   3   2   0 144441. 2701.90   3
  -3  -2   0 140344. 2718.87   7
  -3  -2   0 140814. 2441.54   6
  -3  -2   0 142202. 2679.29  16
   3   2   0 143338. 2629.86  11
   3   2   0 137233. 2452.85   1
   3   2   0 129004. 2149.72   9
  -3  -2   0 136774. 2613.14  10
   3   2   1 243131. 3920.64   9
   3   2   1 237491. 3927.71   4
  -3  -2  -1 230153. 3856.91   2
  -3  -2  -1 246661. 4364.92  16
  -3  -2  -1 245696. 4422.48   7
   3   2   1 254568. 4332.96  11
   3   2   1 253001. 4185.39   1
  -3  -2  -1 241602. 4287.57  10
   3   2   2 125455. 2163.12   9
  -3  -2  -2 120075. 2467.99  16
  -3  -2  -2 123396. 2423.26  10
   3   2   2 125423. 2458.96  11
   3   2   2 125218. 2350.42   1
  -3  -2  -2 123809. 2556.37   7
   3   2   3 55047.8 1188.12   9
  -3  -2  -3 55220.3 1386.74  16
   3   2   3 56017.1 1384.73  11
   3   2   3 55203.2 1306.60   1
  -3  -2  -3 55367.2 1341.17  10
  -3  -2  -3 56929.8 1479.42   7
   3   2   4 916.240 130.624   9
   3   2   4 809.794 137.272   1
  -3  -2  -4 1165.85 180.273  16
  -3  -2  -4 987.281 193.025   7
   3   2   4 928.462 156.067  11
  -3  -2  -4 999.995 150.324  10
   3   2   5 17049.1 629.513   9
  -3  -2  -5 17546.9 692.580  16
   3   2   5 18734.8 732.131  11
   3   2   5 17893.9 673.082   1
  -3  -2  -5 17633.3 770.552   7
  -3  -2  -5 17312.6 671.059  10
   3   2   6 8458.72 456.965   9
  -3  -2  -6 8660.14 544.606   7
  -3  -2  -6 8510.31 471.345  16
   3   2   6 8150.44 455.018   1
  -3  -2  -6 7833.09 449.654  10
   3   2   7 56.3067 92.2903   1
   3   2   7 43.8101 85.2540   9
  -3  -2  -7 45.9229 114.591   7
  -3  -2  -7 73.9444 115.402  16
  -3  -2  -7 138.337 122.765  10
  -3  -2  -8 7054.85 515.298   5
   3   2   8 8015.49 513.929   9
  -3  -2  -8 7539.58 538.798   7
  -3  -2  -8 8042.16 535.946   3
   3   2   8 8007.36 499.945   1
  -3  -2  -9 27336.1 1090.34   5
   3   2   9 25444.0 1033.65   9
  -3  -2  -9 25593.0 1070.56   7
   3   2   9 26083.3 989.885   1
  -3  -2  -9 27487.6 1072.13   3
  -3  -2 -10 2481.25 333.700   3
   3   2  10 2080.38 307.672   9
  -3  -2 -10 2171.53 330.113   5
  -3  -2 -10 1945.07 307.971   7
  -3  -2 -11 384.394 205.908   3
  -3  -2 -11 155.869 154.749   7
  -3  -2 -11 261.709 177.223   5
   3   2  11 214.245 156.338   9
   3   3 -13 446.785 213.604   3
  -3  -3  13 753.951 276.304  10
   3   3 -13 482.872 272.155   5
  -3  -3  13 667.861 265.382   6
   3   3 -12 738.907 238.025   3
  -3  -3  12 1145.30 314.082  10
   3   3 -12 727.571 239.607   5
  -3  -3  12 1073.39 232.681   9
  -3  -3  12 1333.09 323.277   6
  -3  -3  11 8890.21 583.345   9
  -3  -3  11 8701.19 706.921   6
  -3  -3  11 7895.94 710.717  10
   3   3 -11 7962.30 634.619   5
  -3  -3  11 7958.81 550.399  14
   3   3 -11 8472.56 645.418   3
   3   3 -11 7180.03 524.558  11
  -3  -3  10 71616.7 1824.37  14
  -3  -3  10 67614.9 1781.57   9
  -3  -3  10 70395.4 2119.04   6
   3   3 -10 63926.3 1939.67   3
   3   3 -10 66498.0 1800.12  11
   3   3 -10 63127.5 1960.25   5
  -3  -3  10 69427.8 2178.89  10
  -3  -3   9 54136.4 1445.41   9
   3   3  -9 51219.9 1481.17  11
  -3  -3   9 53513.6 1480.61  14
  -3  -3   9 53198.7 1711.90   6
   3   3  -9 51293.4 1617.89   3
   3   3  -9 51434.4 1640.57   5
  -3  -3   9 51665.3 1764.49  10
   3   3  -8 476.473 185.438   3
  -3  -3   8 312.796 167.601  10
   3   3  -8 270.416 155.349   5
  -3  -3   8 268.306 103.871   9
  -3  -3   8 197.875 131.609  14
  -3  -3   8 301.419 159.592   6
   3   3  -8 45.7973 92.9248  11
  -3  -3   7 28005.8 846.312   9
   3   3  -7 28600.4 968.221  11
  -3  -3   7 28976.8 943.958  14
  -3  -3   7 27068.4 1050.53   6
   3   3  -7 27144.6 1039.23   3
   3   3  -7 27360.8 1052.88   5
  -3  -3   7 28245.2 1138.24  10
  -3  -3   6-25.3910 109.478  10
   3   3  -6 158.337 111.993   5
  -3  -3   6-24.5476 48.9431   9
  -3  -3   6 42.4026 102.116  14
  -3  -3   6 70.6752 95.2256   6
   3   3  -6 99.5887 105.364  11
  -3  -3   5 9948.63 386.614   9
   3   3  -5 10081.3 358.724   1
   3   3  -5 9643.12 560.802   5
  -3  -3   5 10994.4 518.578  14
  -3  -3   5 10247.1 549.967   6
   3   3  -5 10831.2 582.239   3
   3   3  -5 11300.8 547.684  11
  -3  -3   5 9567.24 585.376  10
  -3  -3   4 12276.4 391.054   9
   3   3  -4 12746.9 578.368  11
  -3  -3   4 13060.1 560.977  14
   3   3  -4 11079.3 582.310   3
   3   3  -4 13176.4 437.444   1
  -3  -3   4 13185.7 600.956   6
   3   3  -4 12256.5 621.268   5
  -3  -3   4 13657.4 671.762  10
   3   3  -3 24016.2 879.788   3
  -3  -3   3 24890.6 810.956  14
   3   3  -3 24960.0 672.909   1
  -3  -3   3 24427.5 820.038   6
   3   3  -3 24854.6 842.894  11
   3   3  -3 23124.9 875.273   5
  -3  -3   3 23717.4 893.276  10
  -3  -3   2 22511.8 837.218  10
   3   3  -2 21195.1 813.124   3
  -3  -3   2 22445.6 614.166   2
   3   3  -2 23355.8 805.331  11
  -3  -3   2 23059.9 774.253  14
  -3  -3   2 22344.8 755.644   6
   3   3  -2 22812.7 649.746   1
   3   3  -2 21873.6 835.099   5
   3   3  -1 2960.13 97.6145   9
   3   3  -1 3083.35 289.371   3
  -3  -3   1 3389.62 178.727   2
  -3  -3   1 3147.22 306.921   7
   3   3  -1 3262.85 303.402   5
  -3  -3   1 2997.82 245.740   6
   3   3  -1 3468.95 228.629   1
   3   3  -1 3239.63 283.636  11
  -3  -3   1 3796.18 315.508  10
  -3  -3   0 21872.1 517.595   2
  -3  -3   0 22824.8 819.080  16
  -3  -3   0 20588.5 772.666  10
   3   3   0 23842.2 842.029   3
  -3  -3   0 22554.0 716.194   6
   3   3   0 20037.5 454.462   9
   3   3   0 22685.0 794.994  11
   3   3   0 22532.1 670.315   1
  -3  -3   0 20978.3 829.548   7
   3   3   1 66729.5 1259.77   9
   3   3   1 68357.5 1625.08  11
  -3  -3  -1 66216.1 1256.85   2
  -3  -3  -1 69074.6 1650.18  16
  -3  -3  -1 67658.1 1708.82   7
   3   3   1 67165.0 1473.50   1
  -3  -3  -1 67110.1 1619.46  10
   3   3   2 3403.88 196.203   9
  -3  -3  -2 3349.98 188.865   2
   3   3   2 3167.62 282.831  11
  -3  -3  -2 3162.67 310.258   7
  -3  -3  -2 3705.25 307.830  16
   3   3   2 3808.84 270.564   1
  -3  -3  -2 3413.81 293.323  10
  -3  -3  -3 480.609 89.1063   2
   3   3   3 416.441 87.4150   9
  -3  -3  -3 776.342 158.635  16
  -3  -3  -3 690.628 166.498   7
   3   3   3 486.957 122.647   1
   3   3   3 711.235 159.883  11
  -3  -3  -3 518.672 137.664  10
   3   3   4 1591.84 193.181   1
   3   3   4 1132.98 149.747   9
  -3  -3  -4 1537.93 154.621   2
  -3  -3  -4 1494.01 232.134   7
  -3  -3  -4 1186.39 188.850  16
   3   3   4 1508.03 213.053  11
  -3  -3  -4 1549.31 213.298  10
   3   3   5 1962.13 244.224  11
   3   3   5 1766.20 199.843   9
  -3  -3  -5 2084.22 239.104  16
  -3  -3  -5 1644.26 245.314   7
   3   3   5 2016.55 230.567   1
  -3  -3  -5 2136.25 249.006  10
   3   3   6 386.782 117.437   9
  -3  -3  -6 245.039 121.973  16
   3   3   6 349.910 132.086   1
   3   3   6 459.267 145.990  11
  -3  -3  -6 166.810 140.619   7
  -3  -3  -6 441.266 150.359  10
   3   3   7 1160.94 193.281   9
   3   3   7 1159.90 198.145   1
  -3  -3  -7 1174.31 233.742   7
  -3  -3  -7 1335.56 220.295  10
   3   3   8 863.275 192.381   9
  -3  -3  -8 850.118 206.256   3
  -3  -3  -8 778.958 212.995   5
   3   3   8 1083.22 203.802   1
  -3  -3  -8 1379.98 264.005   7
  -3  -3  -8 786.916 196.864  10
  -3  -3  -9 16997.0 871.516   5
  -3  -3  -9 17589.7 889.200   7
   3   3   9 15771.5 803.212   9
   3   3   9 16993.1 812.514   1
  -3  -3  -9 16850.6 833.201   3
   3   3  10 855.569 212.018   1
  -3  -3 -10 456.642 202.661   3
   3   3  10 965.343 226.402   9
  -3  -3 -10 370.602 189.519   5
  -3  -3 -11 126.629 153.029   3
  -3  -3 -11 459.199 202.684   5
   3   3  11 342.364 173.897   9
  -3  -4  13 206.963 212.419  10
   3   4 -13-281.211 200.189   5
   3   4 -13 131.831 188.100   3
  -3  -4  13 223.912 213.642   6
  -3  -4  12 4935.70 467.516  14
   3   4 -12 5097.05 545.939   3
   3   4 -12 4849.49 475.610  11
  -3  -4  12 4461.98 556.032   6
   3   4 -12 4677.60 531.108   5
  -3  -4  12 5414.14 618.788  10
   3   4 -11 17926.5 1009.08   5
  -3  -4  11 19341.0 894.870  14
  -3  -4  11 19271.2 1090.47   6
   3   4 -11 18739.1 1011.79   3
   3   4 -11 18299.3 902.414  11
  -3  -4  11 19402.3 1124.26  10
   3   4 -10 64783.3 2028.45   5
  -3  -4  10 69666.9 2209.73  10
  -3  -4  10 71291.8 1860.99  14
   3   4 -10 65353.6 2011.52   3
   3   4 -10 65622.0 1870.66  11
  -3  -4  10 69583.3 2147.94   6
  -3  -4   9 39577.3 1542.16  10
  -3  -4   9 43969.6 1320.36  14
  -3  -4   9 42088.3 1523.29   6
   3   4  -9 38259.0 1416.36   3
   3   4  -9 42171.4 1357.70  11
   3   4  -9 38819.4 1439.32   5
  -3  -4   8 2326.77 353.930  10
   3   4  -8 2562.08 342.968   5
  -3  -4   8 2355.81 277.355  14
   3   4  -8 2724.91 335.798   3
  -3  -4   8 2708.15 346.151   6
   3   4  -8 2764.20 322.500  11
   3   4  -7 5247.86 459.937   5
  -3  -4   7 5377.31 497.039  10
   3   4  -7 5667.82 467.101   3
  -3  -4   7 5667.15 411.536  14
  -3  -4   7 5908.32 482.334   6
   3   4  -7 5852.62 431.875  11
  -3  -4   6 7754.45 527.594   6
  -3  -4   6 8964.12 491.794  14
   3   4  -6 9012.64 529.927  11
   3   4  -6 7752.14 536.724   3
   3   4  -6 7734.58 538.349   5
  -3  -4   6 8661.79 595.219  10
   3   4  -5 8634.76 355.971   8
   3   4  -5 8562.97 547.356   3
  -3  -4   5 9567.25 503.934  14
  -3  -4   5 9356.68 557.024   6
   3   4  -5 9398.48 533.255  11
   3   4  -5 9763.83 586.186   5
  -3  -4   5 9991.91 621.371  10
   3   4  -4 36386.9 900.427   8
  -3  -4   4 37174.6 1170.73   6
  -3  -4   4 38188.6 1095.09  14
  -3  -4   4 36482.7 1235.37  10
   3   4  -4 37363.0 1214.25   3
   3   4  -4 37806.7 915.886   1
   3   4  -4 39146.4 1176.15  11
   3   4  -4 33336.1 1176.23   5
  -3  -4   3-104.964 128.393  10
  -3  -4   3 28.9960 54.8111   2
   3   4  -3 52.0630 99.5099   5
   3   4  -3 10.5848 94.5126  11
   3   4  -3-0.73042 49.5109   1
  -3  -4   3-9.82857 77.2825   6
  -3  -4   3 81.6110 90.5799  14
   3   4  -3 34.4158 56.2320   8
   3   4  -3 55.6749 96.7051   3
  -3  -4   2 1379.41 232.256  10
   3   4  -2 1337.09 154.167   8
  -3  -4   2 1620.78 200.852  14
   3   4  -2 1543.35 215.725  11
   3   4  -2 1271.20 147.760   1
  -3  -4   2 1516.43 210.175   6
   3   4  -2 1443.93 221.141   5
   3   4  -2 1287.82 209.169   3
  -3  -4   2 1282.94 146.558   2
   3   4  -1 47140.6 1132.67   8
  -3  -4   1 44420.5 1226.42  14
  -3  -4   1 48103.5 1423.79   7
   3   4  -1 47484.1 1322.33  11
  -3  -4   1 45220.7 1041.04   2
   3   4  -1 45177.1 1330.77   3
  -3  -4   1 45985.1 1267.94   6
   3   4  -1 46204.6 1118.90   1
  -3  -4   1 45842.4 1354.97  10
  -3  -4   0 114.625 113.510  10
   3   4   0 30.0243 65.8390   1
  -3  -4   0 78.9980 115.578   7
  -3  -4   0 154.551 111.829  16
  -3  -4   0 99.6402 51.3802   2
  -3  -4   0 105.315 78.9921   6
   3   4   0 178.032 121.298  11
   3   4   0 57.3958 89.2919   3
  -3  -4  -1 45200.9 1008.43   2
  -3  -4  -1 46498.8 1337.67  10
  -3  -4  -1 47328.9 1417.83   7
  -3  -4  -1 46727.3 1330.95  16
   3   4   1 46466.2 1322.12  11
   3   4   1 46927.6 1176.78   1
  -3  -4  -2 442.226 140.799  10
   3   4   2 485.806 86.9757   9
  -3  -4  -2 661.057 93.7957   2
  -3  -4  -2 607.298 143.079  16
   3   4   2 391.585 107.845   1
  -3  -4  -2 698.739 179.484   7
   3   4   2 741.102 164.836  11
   3   4   3 1446.66 157.457   9
  -3  -4  -3 1578.59 158.188   2
  -3  -4  -3 912.430 174.073  16
   3   4   3 1293.07 207.838  11
  -3  -4  -3 1747.28 259.271   7
   3   4   3 1537.78 200.979   1
  -3  -4  -3 1672.78 231.919  10
   3   4   4 117.402 72.9176   9
  -3  -4  -4 99.4000 112.854   7
  -3  -4  -4 131.370 102.739  16
   3   4   4 125.848 111.045   1
   3   4   4 134.584 111.838  11
  -3  -4  -4-52.2981 104.811  10
   3   4   5 20085.7 723.875   9
  -3  -4  -5 17377.2 843.425   7
   3   4   5 18212.6 788.426  11
   3   4   5 20135.0 784.718   1
  -3  -4  -5 19215.2 824.266  10
   3   4   6 198.897 97.7350   9
   3   4   6 39.3596 103.368   1
  -3  -4  -6-151.520 148.672   7
   3   4   6-95.9399 105.135  11
  -3  -4  -6-43.5183 100.119  10
  -3  -4  -7 127.010 129.015   7
   3   4   7 298.554 135.407   9
   3   4   7 53.4995 104.966   1
  -3  -4  -7 87.5359 116.158  10
  -3  -4  -8 14998.4 774.896   3
   3   4   8 15434.4 755.361   9
  -3  -4  -8 14735.3 790.165  10
  -3  -4  -8 14541.5 809.579   7
   3   4   8 15379.5 764.906   1
  -3  -4  -8 14799.1 803.426   5
  -3  -4  -9 104.260 161.508   3
   3   4   9 109.547 114.330   9
  -3  -4  -9 83.9926 174.375   5
   3   4   9 57.3698 116.531   1
  -3  -4 -10 1271.61 267.121   3
   3   4  10 906.971 227.856   9
  -3  -4 -10 798.584 241.497   5
   3   4  10 1198.15 264.118   1
   3   5 -12-91.9464 173.959   3
  -3  -5  12 226.605 203.083  10
   3   5 -12 332.151 214.353   5
  -3  -5  12 381.775 233.856   6
   3   5 -12 87.1204 140.387  11
   3   5 -11 2552.26 375.137   3
  -3  -5  11 2250.50 404.061  10
   3   5 -11 3158.08 434.073   5
  -3  -5  11 2913.25 365.037  14
  -3  -5  11 2072.58 379.685   6
   3   5 -11 2196.72 328.996  11
  -3  -5  10 39149.1 1599.68  10
  -3  -5  10 39458.7 1331.41  14
   3   5 -10 38969.4 1501.39   3
   3   5 -10 37693.3 1378.29  11
   3   5 -10 35866.6 1479.72   5
  -3  -5  10 38942.6 1568.08   6
  -3  -5   9 3.11616 189.362  10
   3   5  -9-129.913 130.344   5
  -3  -5   9-38.9919 126.222  14
  -3  -5   9 4.65738 155.775   6
   3   5  -9 201.037 133.552  11
   3   5  -9-170.732 193.868   3
   3   5  -8 19120.9 961.774   3
   3   5  -8 19305.0 903.031  11
  -3  -5   8 21898.1 1043.81   6
   3   5  -8 22625.6 1056.19   5
  -3  -5   8 19339.7 1014.92  10
  -3  -5   8 22603.6 893.855  14
   3   5  -7 1943.37 299.146   5
  -3  -5   7 2051.50 260.495  14
  -3  -5   7 1853.21 302.940  10
  -3  -5   7 2134.95 317.260   6
   3   5  -7 1909.65 279.794  11
   3   5  -7 1346.17 254.942   3
  -3  -5   6 1937.89 313.352  10
   3   5  -6 1979.65 290.961   5
  -3  -5   6 2037.85 253.207  14
  -3  -5   6 2301.94 309.222   6
   3   5  -6 2219.40 286.485  11
   3   5  -6 1980.07 288.075   3
  -3  -5   5 1364.22 254.100  10
   3   5  -5 1234.65 232.515   5
   3   5  -5 1302.07 156.594   8
  -3  -5   5 1494.95 224.681  14
  -3  -5   5 1339.23 241.197   6
   3   5  -5 1516.15 238.138  11
   3   5  -5 1009.82 210.819   3
  -3  -5   4 1779.91 275.906  10
   3   5  -4 1816.74 265.008   5
   3   5  -4 2168.40 199.558   8
  -3  -5   4 2051.28 232.609   2
  -3  -5   4 2032.98 239.984  14
  -3  -5   4 1329.35 236.070   6
   3   5  -4 1917.64 183.700   1
   3   5  -4 2188.91 277.310  11
   3   5  -4 1761.11 267.258   3
   3   5  -3 20143.8 666.609   8
  -3  -5   3 19884.1 769.650  14
   3   5  -3 19998.9 877.491   5
  -3  -5   3 19015.6 838.368   6
  -3  -5   3 18605.8 698.911   2
   3   5  -3 19156.4 848.328   3
   3   5  -3 19340.6 833.701  11
   3   5  -3 19579.8 646.422   1
  -3  -5   3 20490.2 910.833  10
   3   5  -2 3095.21 336.714   5
  -3  -5   2 3184.34 352.440  10
   3   5  -2 4124.34 288.066   8
   3   5  -2 3594.81 353.953   3
  -3  -5   2 3480.25 308.350  14
  -3  -5   2 3695.68 352.858   6
   3   5  -2 3684.94 352.969  11
   3   5  -2 3900.72 278.630   1
   3   5  -1 76483.8 1672.54   1
   3   5  -1 76094.5 1686.75   8
  -3  -5   1 75714.0 1899.33   6
  -3  -5   1 73713.7 1783.33  14
  -3  -5   1 79250.4 2066.12   7
   3   5  -1 73764.7 1914.85   3
   3   5  -1 73577.0 1891.26  11
  -3  -5   1 74594.0 1966.81  10
  -3  -5   0 15688.9 715.232   6
   3   5   0 14674.9 597.093   8
  -3  -5   0 14842.0 724.587  16
  -3  -5   0 14386.7 766.095   7
   3   5   0 15707.4 750.492   3
   3   5   0 14592.7 707.792  11
  -3  -5   0 13681.9 626.593  14
   3   5   0 15346.6 611.405   1
  -3  -5   0 14358.1 725.799  10
  -3  -5  -1 92320.7 2204.00  16
   3   5   1 92991.3 2205.35  11
  -3  -5  -1 91863.4 2325.72   7
  -3  -5  -1 90009.5 2231.48  10
   3   5   1 95932.7 2035.61   1
  -3  -5  -2 957.337 213.709  10
  -3  -5  -2 857.203 210.476   7
  -3  -5  -2 820.580 174.162  16
   3   5   2 658.521 164.622  11
   3   5   2 835.531 156.587   1
  -3  -5  -3 154.343 121.278   7
   3   5   3 351.231 121.949   1
   3   5   3 45.5692 91.0531  11
  -3  -5  -3 98.2785 106.794  10
   3   5   4 1709.94 234.667   1
  -3  -5  -4 1943.39 293.419   7
   3   5   4 1949.11 258.829  11
  -3  -5  -4 1971.09 275.724  10
  -3  -5  -5 548.120 176.728  10
  -3  -5  -5 235.788 134.943   7
   3   5   5 449.764 144.035   1
   3   5   5 430.533 128.700  11
   3   5   6 1808.01 263.008   1
  -3  -5  -6 1673.70 279.959   7
  -3  -5  -6 1614.09 277.651  10
   3   5   7 3866.43 396.658   1
  -3  -5  -7 4321.23 433.525  10
   3   5   8 13779.5 765.631   1
  -3  -5  -8 14131.2 815.084   5
  -3  -5  -8 13793.8 801.530  10
  -3  -5  -9 561.596 230.827   5
   3   5   9 428.143 182.788   1
  -3  -5  -9 1059.05 263.016  10
   3   6 -12-19.5598 181.537   5
   3   6 -12 238.665 173.624  11
  -3  -6  12 264.379 207.401   6
  -3  -6  12 70.8719 177.340  10
   3   6 -12 371.429 208.478   3
  -3  -6  11 1023.56 285.376  10
   3   6 -11 781.257 259.480   5
  -3  -6  11 1075.64 253.968  14
  -3  -6  11 1318.07 328.341   6
   3   6 -11 967.997 247.890  11
   3   6 -11 1257.87 290.279   3
  -3  -6  10 193.021 193.297  10
   3   6 -10 253.160 173.020   5
  -3  -6  10 13.9596 134.586  14
  -3  -6  10-346.644 199.490   6
   3   6 -10 401.730 200.200  11
   3   6 -10 78.2054 150.177   3
  -3  -6   9 9399.80 602.706  14
   3   6  -9 8130.61 655.551   3
   3   6  -9 8159.19 622.653  11
  -3  -6   9 7280.84 652.494   6
   3   6  -9 8403.39 680.112   5
  -3  -6   9 8187.00 695.593  10
  -3  -6   8 6388.73 583.078   6
   3   6  -8 5461.83 526.076   3
  -3  -6   8 5982.98 469.995  14
   3   6  -8 6016.98 515.978  11
   3   6  -8 6318.27 574.375   5
  -3  -6   8 6366.56 591.280  10
   3   6  -7 5736.93 529.256   3
  -3  -6   7 6075.96 544.514   6
  -3  -6   7 5888.90 444.250  14
   3   6  -7 6550.03 522.162  11
   3   6  -7 5686.62 525.322   5
  -3  -6   7 6230.84 564.849  10
  -3  -6   6 2340.78 353.025  10
   3   6  -6 3087.86 378.314   5
  -3  -6   6 2407.23 279.891  14
   3   6  -6 3144.84 378.477   3
  -3  -6   6 2714.57 369.141   6
   3   6  -6 2336.87 316.547  11
   3   6  -5 4298.16 299.913   8
  -3  -6   5 4782.03 459.071   6
  -3  -6   5 4717.63 378.491  14
   3   6  -5 3786.28 397.652   3
   3   6  -5 4700.71 433.292  11
   3   6  -5 4815.28 447.570   5
  -3  -6   5 3989.83 436.852  10
   3   6  -4 37493.7 1054.63   8
  -3  -6   4 37285.2 1156.41  14
  -3  -6   4 37652.6 1343.98   6
   3   6  -4 35914.4 1299.90   3
   3   6  -4 38903.8 1315.26  11
   3   6  -4 36312.6 1317.47   5
  -3  -6   4 39130.8 1401.43  10
  -3  -6   3 6443.07 510.526   6
   3   6  -3 5763.70 365.377   8
  -3  -6   3 6364.00 427.331  14
   3   6  -3 6254.26 493.157   3
   3   6  -3 5677.06 479.666   5
   3   6  -3 6913.97 385.463   1
   3   6  -3 6718.24 506.127  11
  -3  -6   3 5908.98 510.978  10
  -3  -6   2 616.445 189.206  10
   3   6  -2 640.884 137.429   8
  -3  -6   2 881.674 168.729  14
   3   6  -2 577.211 161.659  11
  -3  -6   2 366.510 136.843   6
   3   6  -2 778.847 143.417   1
   3   6  -2 611.381 167.952   3
   3   6  -1 1109.58 216.138  11
  -3  -6   1 1004.21 235.904  10
   3   6  -1 911.849 168.591   8
  -3  -6   1 743.749 169.732  14
  -3  -6   1 877.295 228.284   7
  -3  -6   1 583.240 171.847   6
   3   6  -1 844.462 207.422   3
   3   6  -1 675.176 143.681   1
  -3  -6   0 46217.6 1525.22  10
   3   6   0 51661.9 1344.49   8
  -3  -6   0 47417.6 1495.92   6
  -3  -6   0 45547.5 1332.69  14
  -3  -6   0 49461.4 1513.51  16
  -3  -6   0 50538.8 1636.12   7
   3   6   0 48355.9 1495.20  11
   3   6   0 50927.0 1550.64   3
   3   6   0 48830.5 1322.88   1
  -3  -6  -1 47088.7 1578.63   7
  -3  -6  -1 48898.9 1475.81  16
  -3  -6  -1 43523.8 1309.78  14
   3   6   1 49862.4 1503.01  11
  -3  -6  -1 45896.6 1515.03  10
   3   6   1 50189.6 1350.10   1
  -3  -6  -2 16608.2 874.357   7
   3   6   2 17429.0 828.886  11
  -3  -6  -2 16515.4 841.639  10
   3   6   2 18672.7 763.775   1
   3   6   3 14129.5 679.034   1
  -3  -6  -3 12928.7 763.553   7
   3   6   3 13708.1 722.918  11
  -3  -6  -3 11963.1 710.756  10
  -3  -6  -4 7203.43 569.020   7
   3   6   4 7042.24 509.519  11
   3   6   4 7517.25 506.490   1
  -3  -6  -4 6868.29 542.629  10
  -3  -6  -5 10107.0 685.669   7
   3   6   5 11074.2 643.730   1
  -3  -6  -5 10898.4 687.594  10
   3   6   6 988.605 213.687   1
  -3  -6  -6 1109.75 253.915  10
   3   6   7 1634.37 274.997   1
  -3  -6  -7 1360.16 280.657  10
  -3  -6  -8 29.8592 175.938   5
   3   6   8 107.017 141.718   1
  -3  -6  -8 231.849 181.786  10
  -3  -7  11 570.741 250.748  10
   3   7 -11 89.0457 185.139   5
  -3  -7  11 79.0059 165.532   6
   3   7 -11 496.335 202.743  11
   3   7 -11 91.0208 174.453   3
  -3  -7  10 863.482 261.391  10
   3   7 -10 627.776 242.056   5
  -3  -7  10 499.517 242.270   6
  -3  -7  10 772.300 213.060  14
   3   7 -10 287.667 186.584  11
   3   7 -10 923.591 269.520   3
  -3  -7   9 14554.6 959.370   6
   3   7  -9 14083.3 858.020  11
   3   7  -9 13767.3 902.010   3
   3   7  -9 13278.2 891.983   5
  -3  -7   9 14610.4 775.207  14
  -3  -7   9 13752.0 943.811  10
   3   7  -8 6375.20 557.918  11
  -3  -7   8 6206.01 610.137   6
  -3  -7   8 5980.54 484.183  14
   3   7  -8 6103.24 568.675   3
   3   7  -8 5080.03 533.588   5
  -3  -7   8 6070.01 602.518  10
  -3  -7   7 2333.24 371.806  10
   3   7  -7 2165.97 344.811   5
  -3  -7   7 2349.63 370.819   6
  -3  -7   7 2510.63 311.035  14
   3   7  -7 2311.83 340.388  11
   3   7  -7 2121.13 342.652   3
   3   7  -6 16105.0 904.589   3
  -3  -7   6 16902.1 771.273  14
   3   7  -6 17401.4 906.951  11
   3   7  -6 16296.8 902.237   5
  -3  -7   6 16386.5 950.198   6
  -3  -7   6 17466.5 981.865  10
  -3  -7   5 24204.6 923.802  14
   3   7  -5 23612.5 818.996   8
   3   7  -5 22423.2 1035.15  11
   3   7  -5 21908.5 1036.31   3
  -3  -7   5 22978.6 1105.48   6
   3   7  -5 23220.2 1070.05   5
  -3  -7   5 22597.8 1108.30  10
   3   7  -4 21415.7 795.257   8
  -3  -7   4 23144.1 882.844  14
   3   7  -4 20930.8 990.605   3
  -3  -7   4 22002.2 1058.20   6
   3   7  -4 20671.7 977.128  11
   3   7  -4 21563.9 1011.44   5
  -3  -7   4 22584.3 1084.71  10
   3   7  -3 17267.6 717.689   8
   3   7  -3 18747.9 915.789   3
  -3  -7   3 17508.0 932.038   6
   3   7  -3 17807.5 892.821  11
  -3  -7   3 19903.5 803.353  14
   3   7  -3 20786.5 753.023   1
  -3  -7   3 19586.0 989.294  10
  -3  -7   2 13471.7 651.208  14
   3   7  -2 14908.3 660.763   8
   3   7  -2 15124.9 805.760   3
  -3  -7   2 14187.9 818.771   6
   3   7  -2 14189.3 785.850  11
   3   7  -2 15075.7 658.813   1
  -3  -7   2 13620.3 812.043  10
  -3  -7   1 14796.9 825.461   6
  -3  -7   1 13680.5 845.106   7
   3   7  -1 13653.0 645.171   8
   3   7  -1 12981.0 748.724  11
   3   7  -1 13864.8 773.063   3
  -3  -7   1 13482.4 803.756  10
   3   7  -1 14590.1 659.418   1
   3   7   0 64361.7 1676.95   8
  -3  -7   0 61542.7 1968.39   7
   3   7   0 62828.2 1840.57  11
   3   7   0 64367.9 1655.27   1
  -3  -7   0 61726.5 1898.96  10
  -3  -7  -1 22246.4 1090.09   7
   3   7   1 23713.7 1024.05  11
  -3  -7  -1 23508.9 1068.66  10
   3   7   1 24659.0 924.606   1
  -3  -7  -2 19707.1 1004.76   7
   3   7   2 18397.8 898.881  11
  -3  -7  -2 19078.0 954.418  10
   3   7   2 19867.7 842.583   1
   3   7   3 6649.34 521.534  11
  -3  -7  -3 5492.26 526.482   7
  -3  -7  -3 6371.10 555.572  10
   3   7   3 6508.51 485.479   1
   3   7   4 536.989 170.888   1
  -3  -7  -4 551.104 193.084  10
   3   7   5 5019.21 461.651   1
  -3  -7  -5 5283.05 517.124  10
   3   7   6 983.897 228.720   1
  -3  -7  -6 896.396 261.920  10
   3   7   7 3606.41 424.318   1
  -3  -7  -7 3467.80 442.549  10
  -3  -8  10 4625.35 587.404  10
   3   8 -10 6106.40 646.322   3
  -3  -8  10 4803.39 600.848   6
   3   8 -10 4685.17 539.472  11
  -3  -8   9 1049.67 284.271  10
  -3  -8   9 1010.09 235.958  14
  -3  -8   9 1902.48 386.192   6
   3   8  -9 1302.41 293.253  11
   3   8  -9 1122.39 284.492   3
  -3  -8   8 4244.78 528.581  10
   3   8  -8 3740.66 468.119   5
  -3  -8   8 3775.27 397.165  14
  -3  -8   8 4062.77 532.654   6
   3   8  -8 4447.66 501.655  11
   3   8  -8 4818.23 529.249   3
  -3  -8   7 1430.61 322.088  10
   3   8  -7 1365.26 300.744   5
  -3  -8   7 1472.50 335.760   6
   3   8  -7 1235.32 294.234   3
   3   8  -7 1517.10 305.125  11
  -3  -8   7 1534.04 263.340  14
  -3  -8   6 3967.06 486.151  10
   3   8  -6 3416.16 422.282   5
  -3  -8   6 3478.69 359.492  14
  -3  -8   6 3758.71 476.129   6
   3   8  -6 4386.28 477.794  11
   3   8  -6 3833.99 451.235   3
  -3  -8   5 166.969 152.465  10
   3   8  -5 396.831 175.618   5
  -3  -8   5 588.568 173.053  14
  -3  -8   5 294.232 184.800   6
   3   8  -5 936.454 234.428  11
   3   8  -5 531.015 180.310   3
  -3  -8   4 708.099 236.933  10
   3   8  -4 985.482 198.198   8
  -3  -8   4 1231.23 288.157   6
   3   8  -4 1143.88 259.886  11
   3   8  -4 1133.67 250.074   3
  -3  -8   3 1991.12 341.057  10
   3   8  -3 2161.03 269.140   8
   3   8  -3 1773.88 295.820  11
   3   8  -3 1896.02 247.292   1
  -3  -8   3 2311.81 366.471   6
   3   8  -3 2003.75 317.079   3
  -3  -8   2 24.7583 135.379  10
   3   8  -2 223.162 114.846   8
  -3  -8   2 187.705 144.169   6
  -3  -8   2 179.783 194.747   7
   3   8  -2 373.314 135.035   1
   3   8  -2 148.087 153.148  11
  -3  -8   1 560.323 209.350   6
   3   8  -1 381.837 153.914   8
  -3  -8   1 637.679 249.873   7
  -3  -8   1 430.591 168.923  10
   3   8  -1 482.704 179.866  11
   3   8  -1 558.355 159.556   1
   3   8   0 6034.66 456.066   8
  -3  -8   0 4203.38 493.828   7
   3   8   0 5075.62 491.187  11
  -3  -8   0 5380.63 531.367  10
   3   8   0 5491.49 433.637   1
  -3  -8  -1 270.475 192.234  10
  -3  -8  -1 68.4969 145.022   7
   3   8   1 43.1445 129.188  11
   3   8   1 59.2654 123.431   1
   3   8   2 3118.50 382.732  11
   3   8   2 2997.23 346.413   1
  -3  -8  -2 2969.25 395.664  10
   3   8   3 173.017 132.058   1
  -3  -8  -3 11.8630 124.300  10
   3   8   4 2343.91 331.874   1
  -3  -8  -4 2586.58 382.525  10
   3   8   5 1726.66 289.587   1
  -3  -8  -5 2092.84 352.072  10
  -3  -9   8 1554.26 344.267  10
   3   9  -8 1740.11 357.283   3
  -3  -9   8 2448.55 446.988   6
   3   9  -8 1737.35 349.075  11
  -3  -9   7 202.088 210.482  10
  -3  -9   7 655.327 260.743   6
   3   9  -7 597.678 235.129  11
  -3  -9   6 457.971 215.950  10
  -3  -9   6 390.956 221.395   6
   3   9  -6 238.301 154.158  11
  -3  -9   5 61.0621 147.573  10
  -3  -9   5-361.063 202.687   6
   3   9  -5-336.791 188.149  11
  -3  -9   4 699.392 233.936  10
   3   9  -4 492.408 155.727   8
   3   9  -4 737.835 230.739  11
  -3  -9   4 973.143 283.886   6
  -3  -9   3 3516.68 454.254  10
   3   9  -3 4162.38 385.865   8
  -3  -9   3 4159.12 529.520   7
  -3  -9   3 3871.73 497.229   6
   3   9  -3 3089.84 417.540  11
  -3  -9   2 204.199 155.805  10
   3   9  -2 327.763 138.394   8
  -3  -9   2 217.757 178.515   7
  -3  -9   2 602.320 255.099   6
   3   9  -2 232.873 116.666   1
   3   9  -2 27.7463 131.587  11
  -3  -9   1 72.0636 164.617  10
   3   9  -1 78.6646 111.214   8
  -3  -9   1 373.019 213.196   7
   3   9  -1 246.417 149.700  11
   3   9  -1 127.415 144.920   1
  -3  -9   0 2003.52 363.600  10
   3   9   0 1673.20 269.865   8
   3   9   0 1885.66 345.103  11
  -3  -9   0 2238.43 381.912   7
   3   9   0 1727.06 271.524   1
   3   9   1 1577.89 269.147   1
   3   9   1 1233.64 281.418  11
  -3  -9  -1 1348.92 302.860  10
   3   9   2 595.568 199.960   1
  -3  -9  -2 763.795 238.936  10
   3   9   3 326.753 162.979   1
  -3  -9  -3 177.518 197.462  10
  -3 -10   5 188.618 170.323  10
   3  10  -5 61.5339 150.177  11
  -3 -10   4 42.0408 150.597  10
   3  10  -4 289.735 138.897   8
  -3 -10   4-276.272 207.962   6
   3  10  -4 78.2220 150.095  11
  -3 -10   3 412.069 181.824  10
  -3 -10   3 520.970 249.175   7
   3  10  -3 409.508 160.116   8
  -3 -10   3 404.680 221.227   6
   3  10  -3 642.270 257.960  11
  -3 -10   2 98.6093 173.841  10
   3  10  -2 791.194 215.151   8
  -3 -10   2 916.734 298.564   7
  -3 -10   2 444.318 213.621   6
   3  10  -2 728.085 238.293  11
   3  10  -1 5568.02 497.287   8
   3  10  -1 5380.66 566.502  11
   3  10  -1 5614.54 497.961   1
  -3 -10   1 5832.20 619.407  10
  -4  12   2 1338.86 311.168   9
  -4  12   2 2484.11 348.632   8
  -4  12   2 1993.21 286.232  15
   4 -12  -2 2208.91 419.401   2
   4 -12  -2 2042.41 333.871  10
  -4  12   1 3743.10 501.251   9
  -4  12   1 4036.79 436.320   8
  -4  12   1 4330.44 396.635  15
   4 -12  -1 3817.89 520.941   2
  -4  12   0 2428.75 340.541   8
   4 -12   0 2760.79 439.984   2
  -4  12  -1 660.953 204.652   8
   4 -12   1 875.589 277.007   2
  -4  12  -2 175.134 156.289   8
   4 -12   2-276.540 195.259   2
  -4  12  -3 565.291 201.310   8
   4 -12   3 658.884 278.761   2
  -4  12  -4 2119.42 323.676   8
   4 -12   4 1812.06 389.451   6
  -4  12  -4 2193.65 343.276  11
   4 -12   4 1893.48 402.414   2
  -4  12  -5 68.2758 127.327   8
   4 -12   5-39.2874 197.039   6
  -4  12  -5-58.3021 151.356  11
   4 -12   5 268.911 212.171   2
  -4  11   5 988.678 303.920   9
  -4  11   5 830.491 227.859   8
  -4  11   5 659.714 190.701  15
   4 -11  -5 894.660 278.033   2
   4 -11  -5 974.214 271.058  10
  -4  11   4-95.9768 151.652   9
  -4  11   4-177.214 173.667   8
  -4  11   4 180.091 139.913  15
  -4  11   4-446.106 216.810  13
   4 -11  -4 72.8236 152.403   2
   4 -11  -4 124.812 158.062  10
   4 -11  -3 41.2939 165.063   2
  -4  11   3 19.7975 158.863   9
  -4  11   3 268.895 163.729   8
  -4  11   3 390.452 158.220  15
  -4  11   3 116.830 169.265  13
   4 -11  -3 173.031 143.639  10
  -4  11   2 289.445 185.222   9
  -4  11   2 256.404 162.294   8
  -4  11   2 480.212 170.179  15
   4 -11  -2 355.002 194.754   2
   4 -11  -2 526.131 179.247  10
  -4  11   1 1131.39 230.466   8
  -4  11   1 1092.80 212.144  15
   4 -11  -1 1779.95 349.768   2
   4 -11  -1 1633.35 281.459  10
  -4  11   0 2273.16 320.099   8
  -4  11   0 2082.22 271.888  15
   4 -11   0 2575.48 408.803   2
  -4  11  -1 425.168 155.107   8
   4 -11   1 580.611 239.955   2
  -4  11  -2-148.213 159.144   8
   4 -11   2 52.3219 186.000   2
  -4  11  -3 321.718 147.975   8
   4 -11   3 206.231 197.870   6
  -4  11  -3 289.176 133.133  11
   4 -11   3 275.572 162.897   2
  -4  11  -4 249.180 148.269   8
   4 -11   4 304.259 225.477   6
  -4  11  -4 253.938 124.032  11
   4 -11   4-140.733 165.996   2
  -4  11  -5-91.8487 143.688   8
   4 -11   5-100.338 156.398   6
  -4  11  -5 375.447 154.369  11
   4 -11   5-59.6149 205.297   2
  -4  11  -6-0.99665 129.628   8
   4 -11   6-114.881 195.897   6
  -4  11  -6 26.5805 140.946  11
   4 -11   6 164.354 199.290   2
   4 -11   7 286.583 210.258   6
  -4  11  -7-272.398 161.177   8
   4 -11   7 227.531 185.852   4
  -4  11  -7-115.940 148.671  16
  -4  11  -7-183.482 174.600  11
   4 -11   7 38.9825 172.969   2
   4 -11   8 3471.44 545.874   2
  -4  11  -8 2940.08 379.731  16
   4 -11   8 2905.77 467.923   4
   4 -11   8 2120.37 411.577   6
  -4  11  -8 3047.53 420.140  11
  -4  10   7 8271.75 571.064   8
   4 -10  -7 7955.33 691.734   2
  -4  10   7 9188.56 748.580   9
  -4  10   7 8119.47 572.497  15
  -4  10   6 5145.58 557.334   9
  -4  10   6 4792.98 434.899   8
   4 -10  -6 5415.07 572.632   2
  -4  10   6 5221.86 450.939  15
  -4  10   6 5212.75 597.678  13
  -4  10   5 2997.46 424.106   9
  -4  10   5 2266.13 303.393   8
   4 -10  -5 2214.92 362.500   2
  -4  10   5 2311.49 305.349  15
   4 -10  -5 2603.89 367.489  10
  -4  10   5 3165.84 441.099  13
  -4  10   4 8961.62 715.448   9
   4 -10  -4 9445.56 628.903   4
  -4  10   4 8793.33 582.424   8
   4 -10  -4 11161.6 786.285   2
  -4  10   4 10952.9 614.977  15
  -4  10   4 7788.08 672.729  13
   4 -10  -4 10220.4 677.722  10
  -4  10   3 619.545 214.439  13
  -4  10   3 546.999 202.542   9
   4 -10  -3 793.378 220.008   2
  -4  10   3 435.144 148.556   8
   4 -10  -3 337.702 148.606   4
  -4  10   3 556.267 174.435  15
   4 -10  -3 534.224 183.878  10
  -4  10   2 1729.79 339.840   9
  -4  10   2 2185.18 295.306   8
   4 -10  -2 2643.64 342.233   4
  -4  10   2 2421.98 286.265  15
  -4  10   2 2466.32 372.774  13
   4 -10  -2 2012.85 347.780   2
   4 -10  -2 2708.43 321.211  10
  -4  10   1 483.384 171.775   8
  -4  10   1 359.260 133.167  15
   4 -10  -1 411.572 180.481   2
   4 -10  -1 269.512 141.899   4
   4 -10  -1 479.730 148.946  10
   4 -10   0-37.5654 108.785   4
  -4  10   0 166.834 124.816   8
   4 -10   0 76.9334 160.541   2
  -4  10   0-46.3454 119.310  15
  -4  10  -1 1232.67 201.577  15
  -4  10  -1 1431.72 264.591   8
   4 -10   1 1000.64 229.201   4
   4 -10   2 19473.5 1054.41   6
  -4  10  -2 17538.5 818.393   8
   4 -10   2 17104.4 920.355   4
  -4  10  -2 16644.9 720.101  15
  -4  10  -2 17271.3 773.192  11
   4 -10   2 18033.1 1032.54   2
  -4  10  -3 2916.36 340.642   8
   4 -10   3 3109.11 423.742   6
   4 -10   3 2636.96 363.627   4
  -4  10  -3 2916.39 290.045  12
  -4  10  -3 3059.96 333.087  11
   4 -10   3 2770.23 424.269   2
  -4  10  -4 19477.0 888.743   8
   4 -10   4 19776.1 1038.76   4
   4 -10   4 21502.6 1123.12   6
  -4  10  -4 21052.1 775.607  12
  -4  10  -4 19249.5 886.897  11
   4 -10   4 21193.1 1155.21   2
   4 -10   5 41062.0 1711.43   2
  -4  10  -5 42251.9 1369.48   8
   4 -10   5 39387.2 1565.43   4
  -4  10  -5 43829.4 1309.00  16
   4 -10   5 40720.7 1628.38   6
  -4  10  -5 41508.3 1409.15  11
   4 -10   6 761.328 238.105   4
  -4  10  -6 705.935 185.508   8
  -4  10  -6 419.857 154.041  16
   4 -10   6 581.387 228.596   6
  -4  10  -6 263.015 153.525  11
   4 -10   6 642.523 250.352   2
   4 -10   7 1740.61 363.791   2
  -4  10  -7 2232.10 303.682   8
  -4  10  -7 2504.36 320.821  16
   4 -10   7 2183.43 379.438   4
   4 -10   7 2323.36 385.029   6
  -4  10  -7 1714.72 299.547  11
   4 -10   8 363.152 243.651   2
  -4  10  -8 419.793 183.725  16
   4 -10   8 837.636 275.233   4
   4 -10   8 352.672 204.572   6
  -4  10  -8 422.087 193.460  11
   4 -10   9 7849.32 778.445   2
   4 -10   9 7691.12 726.381   4
   4 -10   9 7531.50 724.907   6
  -4  10  -9 8378.54 674.265  11
  -4  10  -9 7932.22 614.730  16
   4  -9  -8 1681.39 294.266   4
  -4   9   8 1539.62 310.124   9
  -4   9   8 1624.38 274.402  15
   4  -9  -8 1660.69 320.356   2
  -4   9   7 1.33918 144.414   9
  -4   9   7-4.39517 113.729   8
   4  -9  -7-68.5865 112.171   4
   4  -9  -7 100.062 137.898   2
  -4   9   7 168.092 121.835  15
  -4   9   7 30.1115 156.796  13
  -4   9   6 8657.05 688.777   9
   4  -9  -6 8621.82 597.327   4
  -4   9   6 7359.78 508.016   8
   4  -9  -6 7843.98 642.955   2
  -4   9   6 9728.50 581.630  15
  -4   9   6 9090.23 736.785  13
  -4   9   5 1143.58 281.043  13
  -4   9   5 1877.99 270.795  15
  -4   9   5 1286.66 282.132   9
  -4   9   5 1232.02 219.780   8
   4  -9  -5 2090.55 300.056   4
   4  -9  -5 1912.07 332.446   2
  -4   9   4-28.4294 151.168   9
  -4   9   4 32.9710 102.932   8
   4  -9  -4 266.330 150.857   4
  -4   9   4 265.381 176.457  13
   4  -9  -4 301.876 175.149   2
  -4   9   4 165.986 111.565  15
   4  -9  -4 175.068 129.575  10
  -4   9   3 2007.47 326.478  13
  -4   9   3 1870.64 317.803   9
  -4   9   3 1783.20 248.515  15
   4  -9  -3 1671.87 268.148   4
  -4   9   3 1909.75 257.262   8
   4  -9  -3 2053.31 327.712   2
   4  -9  -3 1587.62 256.218  10
  -4   9   2 563.653 168.906   8
   4  -9  -2 584.812 180.683   4
  -4   9   2 723.687 161.617  15
  -4   9   2 997.651 245.845  13
   4  -9  -2 669.532 198.123   2
   4  -9  -2 906.918 178.728  10
   4  -9  -1 2804.39 343.576   4
  -4   9   1 2885.90 313.775   8
  -4   9   1 3178.12 302.787  15
  -4   9   1 3093.24 379.834  13
  -4   9   1 3152.51 296.150  12
   4  -9  -1 2265.13 350.287   2
   4  -9  -1 3118.54 314.715  10
  -4   9   0-137.998 103.187  15
  -4   9   0 46.8790 97.7725  12
  -4   9   0-67.5611 104.105   8
   4  -9   0-23.8189 118.047   4
   4  -9   0 111.301 133.065   2
   4  -9   0-27.6070 81.3749  10
  -4   9  -1 21868.3 823.996  15
  -4   9  -1 20663.4 867.703   8
   4  -9   1 21289.3 990.228   4
   4  -9   1 20950.8 1051.26   2
  -4   9  -1 23393.9 813.200  12
  -4   9  -1 20639.8 782.692  11
  -4   9  -2 14705.0 712.097   8
   4  -9   2 13304.6 786.721   4
   4  -9   2 14902.0 889.548   2
  -4   9  -2 14708.7 646.851  15
  -4   9  -2 14843.1 628.496  12
   4  -9   2 15549.0 871.831   6
  -4   9  -2 14876.7 668.967  11
  -4   9  -3-2.66179 98.6010  12
  -4   9  -3 151.166 135.498   8
   4  -9   3-104.941 179.747   4
   4  -9   3-157.565 209.245   6
  -4   9  -3 129.773 95.8594  15
  -4   9  -3 44.2348 102.329  11
   4  -9   3-119.878 186.412   2
  -4   9  -4 168120. 3407.40   8
   4  -9   4 158502. 3683.08   4
   4  -9   4 165034. 3739.97   6
  -4   9  -4 161598. 3137.71  12
   4  -9   4 163506. 3863.10   2
  -4   9  -4 157972. 3370.20  11
  -4   9  -4 164669. 3211.96  16
  -4   9  -5 35440.9 1210.53   8
   4  -9   5 35843.0 1427.83   4
  -4   9  -5 36761.1 1153.45  16
   4  -9   5 36919.2 1525.01   2
   4  -9   5 36583.6 1459.25   6
  -4   9  -5 36946.2 1244.57  11
  -4   9  -6 17001.8 802.274   8
   4  -9   6 16866.4 978.007   4
  -4   9  -6 17395.4 773.065  16
   4  -9   6 17634.7 1042.54   2
   4  -9   6 16942.9 962.607   6
  -4   9  -6 18077.0 857.160  11
   4  -9   7 2478.52 416.138   2
  -4   9  -7 3360.27 356.857   8
  -4   9  -7 3135.61 341.107  16
   4  -9   7 3227.32 430.752   4
   4  -9   7 3638.12 451.329   6
  -4   9  -7 3166.06 370.508  11
   4  -9   8 1005.83 292.889   2
  -4   9  -8 1097.41 222.936  16
   4  -9   8 1078.00 283.681   6
   4  -9   8 1175.68 294.607   4
  -4   9  -8 985.652 246.482  11
   4  -9   9 1715.18 374.097   2
   4  -9   9 1411.59 325.503   4
  -4   9  -9 1685.06 283.135  16
   4  -9   9 1359.99 310.459   6
  -4   9  -9 1427.98 285.652  11
   4  -9  10 38.3484 204.673   2
  -4   9 -10 227.447 195.027  16
   4  -9  10 226.282 197.937   4
   4  -9  10 88.5789 169.578   6
  -4   9 -10-67.0213 160.644  11
  -4   8   9 3399.14 447.629   9
  -4   8   9 3421.03 372.082  15
  -4   8   9 2765.73 460.405  13
   4  -8  -9 3542.47 451.990   2
   4  -8  -8 541.580 173.691   4
  -4   8   8 698.352 237.758   9
   4  -8  -8 830.783 234.041   2
  -4   8   8 690.324 184.035  15
  -4   8   8 382.642 232.417  13
  -4   8   7 27.7020 121.380   9
   4  -8  -7 21.3527 138.950   2
  -4   8   7 41.0775 115.842   8
   4  -8  -7 32.3791 106.882   4
  -4   8   7 168.939 134.905  15
  -4   8   7 58.3462 149.761  13
  -4   8   6 67.8889 155.738  13
  -4   8   6-85.2991 128.936   9
  -4   8   6-190.404 127.454  15
  -4   8   6 163.503 112.670   8
   4  -8  -6 142.679 116.222   4
   4  -8  -6-120.593 146.632   2
  -4   8   5 11599.9 755.698   9
   4  -8  -5 10636.4 637.369   4
  -4   8   5 11229.9 577.501   8
   4  -8  -5 12927.7 756.926   2
  -4   8   5 10775.0 589.298  15
  -4   8   5 10712.8 747.080  13
  -4   8   4 81.3267 160.822   9
   4  -8  -4 245.002 147.752   2
  -4   8   4-36.3082 112.793   8
   4  -8  -4 100.707 129.918   4
  -4   8   4-28.8157 137.196  13
  -4   8   4 88.9820 118.514  15
   4  -8  -4 241.193 164.597  10
  -4   8   3 21275.3 1002.33   9
   4  -8  -3 20702.8 913.013   4
  -4   8   3 21109.9 817.046   8
   4  -8  -3 21972.1 1004.80   2
  -4   8   3 20663.1 989.315  13
  -4   8   3 21926.6 790.764  12
  -4   8   3 22495.4 833.279  15
   4  -8  -3 22364.6 877.901  10
  -4   8   2 20701.9 793.214  15
   4  -8  -2 19548.9 888.092   4
  -4   8   2 20932.9 807.660   8
   4  -8  -2 20524.5 970.049   2
  -4   8   2 18419.9 914.071  13
  -4   8   2 21988.8 775.809  12
   4  -8  -2 21216.9 817.446  10
   4  -8  -1 4297.69 404.178   4
  -4   8   1 4247.92 353.829   8
   4  -8  -1 4464.12 445.257   2
  -4   8   1 3732.13 317.113  15
  -4   8   1 4254.79 423.505  13
  -4   8   1 4436.67 331.290  12
   4  -8  -1 4505.58 345.588  10
  -4   8   0 191.018 108.449   8
   4  -8   0 146.608 108.115   4
  -4   8   0 221.860 103.120  15
  -4   8   0 155.096 89.6462  12
  -4   8   0 31.9232 119.981  13
   4  -8   0 255.469 151.024   2
  -4   8   0 221.913 89.0234  11
   4  -8   0 146.159 91.4092  10
  -4   8  -1 3.45055 115.998   8
   4  -8   1-13.0579 117.414   4
  -4   8  -1-38.2566 83.3586  15
  -4   8  -1-11.8160 94.1113  12
  -4   8  -1 112.083 75.4419  11
   4  -8   1-31.8225 134.074   2
   4  -8   1 19.2328 71.1920  10
   4  -8   2 1379.61 284.219   2
  -4   8  -2 1450.92 225.219   8
  -4   8  -2 1515.75 173.280  16
   4  -8   2 1357.54 251.288   4
   4  -8   2 1098.21 220.613   6
  -4   8  -2 1268.77 191.728  15
  -4   8  -2 1218.83 184.209  12
  -4   8  -2 1491.99 203.494  11
  -4   8  -3 2209.11 275.008   8
  -4   8  -3 2080.81 212.464  16
   4  -8   3 1437.86 265.958   4
  -4   8  -3 1639.89 217.171  15
  -4   8  -3 2093.45 219.724  12
   4  -8   3 1802.90 285.321   6
   4  -8   3 1877.44 314.741   2
  -4   8  -4 82923.3 1989.35   8
   4  -8   4 79108.4 2208.04   4
  -4   8  -4 80258.4 1815.26  16
  -4   8  -4 77796.1 1853.33  15
   4  -8   4 81831.6 2197.43   6
  -4   8  -4 79480.4 1759.01  12
   4  -8   4 79578.3 2297.83   2
  -4   8  -5 28311.9 1011.51   8
   4  -8   5 25591.8 1148.78   4
  -4   8  -5 27389.7 839.558  12
   4  -8   5 27676.6 1241.92   2
  -4   8  -5 27908.5 935.088  16
   4  -8   5 27972.6 1162.21   6
  -4   8  -6 25651.0 972.162   8
   4  -8   6 25682.4 1183.57   4
   4  -8   6 26368.3 1138.62   6
   4  -8   6 26034.8 1240.40   2
  -4   8  -6 25370.0 931.728  16
   4  -8   7 99.0790 159.848   2
  -4   8  -7 182.951 131.474   8
  -4   8  -7 282.890 144.554  16
   4  -8   7 394.535 180.331   6
   4  -8   7 76.5694 142.911   4
  -4   8  -8 349.605 132.064   3
   4  -8   8-151.053 180.218   2
   4  -8   8 128.951 149.842   4
  -4   8  -8 38.1109 103.026   8
  -4   8  -8 51.2475 117.945  16
   4  -8   8 295.691 165.728   6
   4  -8   9 1731.55 346.800   2
  -4   8  -9 1847.71 288.995  16
   4  -8   9 1834.31 317.115   6
   4  -8   9 2388.00 397.392   4
  -4   8  -9 1845.76 280.014   3
  -4   8 -10 721.564 196.669  16
   4  -8  10 260.644 170.654   4
   4  -8  10 181.962 152.372   6
  -4   8 -10 651.813 185.503   3
   4  -8  11 1020.24 264.908   4
  -4   8 -11 468.162 185.274   3
  -4   8 -11 705.009 224.268  16
   4  -8  11 707.121 266.373   6
  -4   7  10 5915.50 566.606   9
  -4   7  10 5333.33 602.597  13
  -4   7  10 5407.54 451.250  15
  -4   7   9 1505.23 305.347   9
   4  -7  -9 1056.30 256.325   2
  -4   7   9 1256.08 306.626  13
  -4   7   9 1133.03 220.240  15
  -4   7   8 10595.6 714.839   9
   4  -7  -8 11103.0 666.886   4
   4  -7  -8 10080.4 686.516   2
  -4   7   8 10071.8 769.157  13
  -4   7   8 10565.8 596.987  15
  -4   7   7 149.677 122.414   9
   4  -7  -7 149.542 122.041   4
  -4   7   7 257.560 127.331  15
  -4   7   7 80.0163 141.229  13
   4  -7  -7 495.785 182.607   2
  -4   7   6 8457.24 614.363   9
   4  -7  -6 8905.97 562.414   4
  -4   7   6 7432.98 440.879   8
   4  -7  -6 8176.49 595.443   2
  -4   7   6 8433.27 501.618  15
  -4   7   6 8623.27 665.944  13
  -4   7   5-69.1149 130.209   9
  -4   7   5-55.9425 100.069   8
  -4   7   5 309.377 120.320  15
   4  -7  -5 50.6643 99.6912   4
  -4   7   5 131.693 121.211  13
   4  -7  -5 31.5851 121.257   2
  -4   7   4 5318.73 468.055   9
  -4   7   4 5238.56 377.229  15
   4  -7  -4 4506.59 391.936   4
  -4   7   4 4117.53 325.735   8
   4  -7  -4 4511.75 424.519   2
  -4   7   4 5063.81 474.926  13
  -4   7   4 4386.91 325.564  12
  -4   7   3 8594.66 586.422   9
   4  -7  -3 9014.03 509.529  10
   4  -7  -3 8882.10 556.036   4
  -4   7   3 7979.11 450.572   8
  -4   7   3 8721.80 484.523  15
   4  -7  -3 8309.86 572.039   2
  -4   7   3 7211.74 548.545  13
  -4   7   3 8783.00 456.141  12
   4  -7  -2 30573.4 1092.60   4
  -4   7   2 29855.2 950.885   8
   4  -7  -2 30802.5 1149.95   2
  -4   7   2 30278.6 974.523  15
  -4   7   2 29189.5 1126.32  13
  -4   7   2 30982.7 937.587  12
   4  -7  -2 31653.5 970.894  10
   4  -7  -1 76.2933 102.661   4
  -4   7   1 119.261 88.5379   8
  -4   7   1 289.887 115.692  15
  -4   7   1 166.775 121.643  13
  -4   7   1 160.672 107.294  12
   4  -7  -1 113.633 116.694   2
  -4   7   1 152.018 67.8545  11
   4  -7  -1 300.989 103.199  10
  -4   7   0 7468.72 443.617   8
   4  -7   0 7812.24 524.293   4
  -4   7   0 7591.16 303.812  16
   4  -7   0 6849.98 518.636   2
  -4   7   0 7695.80 437.474  15
  -4   7   0 7272.47 515.422  13
  -4   7   0 8135.29 423.880  12
  -4   7   0 7157.17 357.647  11
   4  -7   0 8025.28 399.651  10
  -4   7  -1 219.253 106.085   8
  -4   7  -1 201.892 67.7769  16
   4  -7   1 288.120 127.884   6
   4  -7   1 71.6100 103.815   4
  -4   7  -1 268.263 120.152  15
   4  -7   1 418.501 168.110   2
  -4   7  -1 264.944 95.8076  12
   4  -7   1 231.075 70.1357  10
  -4   7  -2 988.389 157.282  12
  -4   7  -2 872.038 173.443   8
   4  -7   2 465.839 150.123   4
  -4   7  -2 775.889 157.930  15
  -4   7  -2 830.458 127.211  16
   4  -7   2 695.278 167.509   6
   4  -7   2 901.157 212.309   2
  -4   7  -3 50907.1 1378.16   8
   4  -7   3 47614.0 1525.64   4
   4  -7   3 50157.3 1601.47   2
  -4   7  -3 48005.5 1196.61  16
  -4   7  -3 47618.3 1295.54  15
   4  -7   3 48253.0 1473.25   6
  -4   7  -3 47427.4 1214.63  12
  -4   7  -4 9917.75 423.883   3
  -4   7  -4 9694.56 541.667   8
   4  -7   4 10749.9 673.600   4
  -4   7  -4 8685.95 452.631  16
   4  -7   4 9180.13 637.134   2
   4  -7   4 9328.37 588.553   6
  -4   7  -4 8693.90 489.362  15
  -4   7  -4 9721.17 452.502  12
   4  -7   5 3803.09 297.210   1
  -4   7  -5 3850.28 350.620   8
   4  -7   5 3752.01 414.473   4
  -4   7  -5 3938.94 334.906   7
  -4   7  -5 3415.58 303.327  16
   4  -7   5 4046.88 432.345   2
   4  -7   5 4298.85 410.863   6
  -4   7  -5 4004.91 292.362   3
  -4   7  -5 4127.27 287.806  12
   4  -7   6 1022.66 251.129   2
  -4   7  -6 487.598 124.032   3
   4  -7   6 503.146 128.183   1
  -4   7  -6 492.357 164.955   8
  -4   7  -6 844.550 190.787   7
  -4   7  -6 494.570 151.777  16
   4  -7   6 471.327 182.118   4
   4  -7   6 540.575 160.388   6
   4  -7   7 24793.0 1157.67   2
  -4   7  -7 22997.7 913.547   8
   4  -7   7 22500.3 1087.37   4
  -4   7  -7 22626.4 888.842  16
   4  -7   7 24394.7 1052.49   6
  -4   7  -7 24422.2 964.332   7
  -4   7  -7 23436.1 865.322   3
  -4   7  -8 5437.88 460.350   7
  -4   7  -8 4929.91 412.902   8
   4  -7   8 4496.41 489.910   4
  -4   7  -8 4708.63 406.533  16
  -4   7  -8 5140.23 410.159   3
   4  -7   8 4080.53 439.377   6
  -4   7  -9 99.0973 128.317   3
  -4   7  -9-4.92338 111.854  16
  -4   7  -9 4.83962 145.693   7
   4  -7   9 24.5255 145.278   4
   4  -7   9 257.309 152.060   6
  -4   7 -10 163.844 133.133   3
  -4   7 -10 267.321 168.670  16
   4  -7  10 206.206 170.889   4
   4  -7  10 279.035 163.688   6
   4  -7  11 5.71429 147.935   4
   4  -7  11-87.2420 156.358   9
  -4   7 -11 155.249 139.002   3
  -4   7 -11 50.6989 152.737  16
  -4   6  11 337.894 171.559   9
   4  -6 -11 321.636 178.284   2
  -4   6  11 353.255 220.053  13
  -4   6  10 611.351 213.957   9
  -4   6  10 587.339 174.968  15
   4  -6 -10 484.029 201.311   2
  -4   6  10 347.036 199.197  13
  -4   6   9 11663.5 752.588   9
   4  -6  -9 11779.9 757.257   2
  -4   6   9 13215.7 651.472  15
  -4   6   9 12654.0 859.219  13
  -4   6   8 1327.16 290.224  13
  -4   6   8 1527.89 276.193   9
   4  -6  -8 1899.30 285.671   4
  -4   6   8 1821.82 243.754  15
   4  -6  -8 1899.11 310.589   2
  -4   6   7 1570.06 272.970   9
   4  -6  -7 1812.28 280.632   2
  -4   6   7 2144.81 254.810  15
   4  -6  -7 1639.66 249.143   4
  -4   6   7 1777.62 313.768  13
  -4   6   6 4844.73 444.859   9
   4  -6  -6 4920.39 413.091   4
  -4   6   6 4725.66 319.740   8
   4  -6  -6 5089.74 437.190   2
  -4   6   6 4880.67 364.940  15
  -4   6   6 5154.17 485.855  13
  -4   6   6 5135.96 340.326  12
  -4   6   5 8020.31 557.503   9
   4  -6  -5 9022.37 535.100   4
  -4   6   5 8243.67 426.768   8
   4  -6  -5 8665.80 554.149   2
  -4   6   5 9333.07 491.227  15
  -4   6   5 6996.45 562.799  13
  -4   6   5 8215.10 429.385  12
  -4   6   4 10453.4 624.389   9
   4  -6  -4 11936.7 613.706   4
  -4   6   4 10781.0 660.727  13
  -4   6   4 10710.8 493.511   8
  -4   6   4 11547.8 544.479  15
   4  -6  -4 12702.1 669.454   2
  -4   6   4 10339.5 487.820  12
  -4   6   3 10275.5 607.397   9
   4  -6  -3 10374.7 572.700   4
  -4   6   3 10225.6 480.306   8
   4  -6  -3 10627.0 601.185   2
  -4   6   3 10007.1 505.355  15
  -4   6   3 10439.3 478.100  12
  -4   6   3 9843.94 615.817  13
   4  -6  -2 428.009 142.393   4
  -4   6   2 216.348 105.235   8
  -4   6   2 426.696 128.588  15
  -4   6   2 220.003 136.366  13
  -4   6   2 467.123 118.418  12
   4  -6  -2 401.074 153.570   2
  -4   6   2 327.329 65.0594  11
   4  -6  -2 405.469 118.685  10
  -4   6   1 32.7645 92.4111   8
  -4   6   1 99.4994 89.6642  15
   4  -6  -1 78.4554 88.7456   4
  -4   6   1 360.844 139.713  13
  -4   6   1 145.185 99.7153  12
  -4   6   1 196.924 53.5478  16
   4  -6  -1 185.647 129.639   2
   4  -6  -1 332.144 91.6880  10
  -4   6   0 3890.30 312.638  15
  -4   6   0 4201.66 300.051  12
  -4   6   0 4036.28 315.232   8
   4  -6   0 4012.59 362.256   4
  -4   6   0 3712.89 207.707  16
   4  -6   0 4182.52 376.006   2
  -4   6   0 3954.29 361.982  13
   4  -6   0 4102.52 254.598  10
  -4   6  -1 389.250 58.0494   3
  -4   6  -1 244.134 115.412   8
  -4   6  -1 567.389 106.040  16
   4  -6   1 381.277 141.338   4
  -4   6  -1 537.106 132.876  15
  -4   6  -1 467.921 115.384  12
   4  -6   1 154.200 105.150   6
   4  -6   1 476.049 159.639   2
   4  -6   1 347.861 84.9863  10
  -4   6  -2 141.551 53.6142   3
   4  -6   2 152.590 85.0673   1
  -4   6  -2 198.259 110.315   8
  -4   6  -2 296.401 91.3019  16
  -4   6  -2 182.589 73.5063   7
  -4   6  -2 219.748 91.6969  12
   4  -6   2 79.8433 91.5607   6
   4  -6   2 277.726 137.656   4
  -4   6  -2 171.596 102.414  15
   4  -6   2 61.1040 113.421   2
   4  -6   2 141.765 48.3096  10
   4  -6   3 9699.06 467.569   1
  -4   6  -3 9697.81 438.882  16
  -4   6  -3 10175.9 528.080   8
   4  -6   3 9239.89 578.183   4
  -4   6  -3 9800.16 446.540   7
   4  -6   3 9119.45 528.818   6
  -4   6  -3 10172.5 460.594  12
  -4   6  -3 9702.91 378.610   3
   4  -6   3 8664.94 574.447   2
   4  -6   4 1862.68 279.230   2
   4  -6   4 1845.63 244.995   6
   4  -6   4 2264.97 232.629   1
  -4   6  -4 1921.81 244.516   8
  -4   6  -4 2159.09 223.481  16
  -4   6  -4 1941.97 216.694   7
   4  -6   4 1869.54 276.850   4
  -4   6  -4 2248.88 219.769  12
  -4   6  -4 2118.53 190.902   3
   4  -6   5 14592.5 590.759   1
   4  -6   5 14787.8 793.030   2
  -4   6  -5 15331.3 687.948   8
   4  -6   5 14251.8 771.021   4
  -4   6  -5 14667.4 569.523   3
  -4   6  -5 13562.9 594.125  16
   4  -6   5 15850.3 736.264   6
  -4   6  -5 15490.7 578.084  12
  -4   6  -5 13961.5 624.248   7
   4  -6   6 41865.4 1141.47   1
   4  -6   6 42464.1 1339.56   6
  -4   6  -6 41104.7 1266.32   8
   4  -6   6 41640.8 1437.40   4
  -4   6  -6 43712.0 1232.59  16
  -4   6  -6 42585.5 1252.13   7
  -4   6  -6 44577.9 1182.63   3
   4  -6   7 10123.3 612.761   6
  -4   6  -7 9219.53 550.056   7
  -4   6  -7 9345.53 556.843   8
   4  -6   7 8916.75 631.220   4
  -4   6  -7 9692.22 520.733   3
  -4   6  -7 9334.65 541.009  16
  -4   6  -8 5043.77 431.378   7
   4  -6   8 4970.82 490.761   9
  -4   6  -8 4955.84 410.584   8
   4  -6   8 5094.65 504.497   4
  -4   6  -8 5310.26 431.781  16
   4  -6   8 5471.44 469.758   6
  -4   6  -8 5886.51 428.551   3
   4  -6   9 6804.78 590.439   9
   4  -6   9 6297.14 582.188   4
  -4   6  -9 6100.78 481.033  16
  -4   6  -9 5985.75 490.087   7
   4  -6   9 6871.91 545.357   6
  -4   6  -9 7189.15 506.360   3
  -4   6 -10 532.860 186.545   3
   4  -6  10 266.010 176.019   9
  -4   6 -10 505.748 181.136  16
  -4   6 -10 141.682 149.714   7
[truncated: 448,706 more chars]
