# Supplementary material for: Crystal structure of 2,4,6-tris­(cyclo­hex­yloxy)-1,3,5-triazine
Source: Acta Crystallogr E Crystallogr Commun. 2015 Oct 14;71(Pt 11):1328–31. doi: 10.1107/S2056989015018782 (PMC4645094; doi:10.1107/S2056989015018782)
Supplement: Supplementary file 2 [file e-71-01328-Isup2.hkl]

data_I                                                                          
_shelx_title ' CHPOT in P-1'                                                    
_shelx_refln_list_code          4                                               
_shelx_F_calc_maximum      101.11                                               
_exptl_crystal_F_000       408.00                                               
_reflns_d_resolution_high  0.8001                                               
                                                                                
loop_                                                                           
 _space_group_symop_operation_xyz                                               
 'x, y, z'                                                                      
 '-x, -y, -z'                                                                   
                                                                                
_cell_length_a     9.7020                                                       
_cell_length_b    10.1456                                                       
_cell_length_c    11.2064                                                       
_cell_angle_alpha  96.528                                                       
_cell_angle_beta   95.982                                                       
_cell_angle_gamma 112.110                                                       
                                                                                
_shelx_F_squared_multiplier     1.000                                           
                                                                                
loop_                                                                           
 _refln_index_h                                                                 
 _refln_index_k                                                                 
 _refln_index_l                                                                 
 _refln_F_squared_calc                                                          
 _refln_F_squared_meas                                                          
 _refln_F_squared_sigma                                                         
 _refln_observed_status                                                         
   1   0   0       1581.84       1668.62        10.36 o                         
   2   0   0         80.80         56.96         0.79 o                         
   3   0   0       1880.26       1645.37         9.66 o                         
   4   0   0         15.57         11.35         0.44 o                         
   5   0   0       1455.75       1565.19        16.57 o                         
   6   0   0         14.50         13.76         0.87 o                         
   7   0   0         17.89         13.51         1.11 o                         
   8   0   0         92.29         97.95         3.45 o                         
   9   0   0         73.28         71.16         3.15 o                         
  10   0   0          4.28          2.48         1.08 o                         
  11   0   0         81.32         93.21         4.11 o                         
 -11   1   0         58.67         67.37         3.39 o                         
 -10   1   0         48.16         50.79         2.76 o                         
  -9   1   0        154.21        145.46         4.38 o                         
  -8   1   0         86.80         76.05         2.92 o                         
  -7   1   0         77.20         98.84         2.38 o                         
  -6   1   0          0.30          0.81         0.34 o                         
  -5   1   0        857.33        830.33         8.36 o                         
  -4   1   0         19.60         13.41         0.51 o                         
  -3   1   0         53.20         61.50         0.90 o                         
  -2   1   0       5722.51       5985.06        45.88 o                         
  -1   1   0        484.66        569.74         3.90 o                         
   0   1   0       2460.16       2649.03        15.90 o                         
   1   1   0        384.04        452.51         5.35 o                         
   2   1   0         46.35        113.06         1.56 o                         
   3   1   0        209.27        222.13         2.80 o                         
   4   1   0        545.62        644.06         6.94 o                         
   5   1   0        144.39        140.64         1.84 o                         
   6   1   0         20.28         12.43         1.02 o                         
   7   1   0        202.98        192.01         4.12 o                         
   8   1   0          1.62          1.55         0.76 o                         
   9   1   0          2.64          4.89         1.06 o                         
  10   1   0          2.21          0.37         1.05 o                         
 -11   2   0         40.46         41.39         2.65 o                         
 -10   2   0         55.54         52.24         2.73 o                         
  -9   2   0         23.92         16.49         1.47 o                         
  -8   2   0        388.33        383.68         6.01 o                         
  -7   2   0        139.54        164.57         2.77 o                         
  -6   2   0         15.84         16.73         0.73 o                         
  -5   2   0          4.81          5.84         0.43 o                         
  -4   2   0         93.12        100.45         1.50 o                         
  -3   2   0        880.56        858.42         5.98 o                         
  -2   2   0       4982.38       4753.20        25.42 o                         
  -1   2   0        383.94        320.00         2.39 o                         
   0   2   0         26.94         34.34         0.51 o                         
   1   2   0          0.06          0.64         0.16 o                         
   2   2   0        948.71        935.33         6.31 o                         
   3   2   0       1470.99       1471.82        15.29 o                         
   4   2   0        922.96        955.41         7.80 o                         
   5   2   0        195.62        198.27         3.05 o                         
   6   2   0        136.88        149.94         3.83 o                         
   7   2   0        327.18        355.57         6.05 o                         
   8   2   0        130.70        120.58         3.58 o                         
   9   2   0          6.56         10.31         1.46 o                         
  10   2   0         18.67         22.47         2.10 o                         
 -11   3   0          4.76          3.44         1.08 o                         
 -10   3   0         25.19         28.30         2.48 o                         
  -9   3   0         73.64         63.46         2.43 o                         
  -8   3   0         47.83         49.45         2.04 o                         
  -7   3   0        166.29        152.87         2.77 o                         
  -6   3   0        222.47        203.27         2.70 o                         
  -5   3   0          0.87          0.28         0.25 o                         
  -4   3   0        100.56         90.30         1.61 o                         
  -3   3   0        225.55        225.35         2.32 o                         
  -2   3   0          5.39         25.71         1.00 o                         
  -1   3   0       3038.24       2831.13        15.28 o                         
   0   3   0        768.37        828.51         5.90 o                         
   1   3   0        131.80        139.73         2.40 o                         
   2   3   0        188.00        216.92         2.19 o                         
   3   3   0        235.64        230.52         3.95 o                         
   4   3   0        472.02        471.57         5.13 o                         
   5   3   0         12.35          7.42         0.78 o                         
   6   3   0          0.67          0.92         0.70 o                         
   7   3   0         33.85         37.83         1.95 o                         
   8   3   0          1.43          3.78         0.95 o                         
   9   3   0        148.29        168.56         5.35 o                         
 -12   4   0         21.31         22.60         2.07 o                         
 -11   4   0          0.21         -1.06         1.06 o                         
 -10   4   0         19.62         16.07         1.39 o                         
  -9   4   0        186.23        181.52         5.38 o                         
  -8   4   0        505.18        502.34         5.90 o                         
  -7   4   0        118.76        111.11         2.18 o                         
  -6   4   0         32.63         30.31         0.94 o                         
  -5   4   0        195.45        168.82         2.36 o                         
  -4   4   0        788.95        740.87         5.47 o                         
  -3   4   0        143.37        174.25         1.79 o                         
  -2   4   0        149.60        189.30         2.31 o                         
  -1   4   0       1181.86       1062.50         5.99 o                         
   0   4   0       1300.78       1347.35         8.25 o                         
   1   4   0          1.00          7.20         0.38 o                         
   2   4   0        395.71        446.34         3.82 o                         
   3   4   0          0.91          1.01         0.31 o                         
   4   4   0          6.52          9.22         0.75 o                         
   5   4   0        801.66        810.45         8.91 o                         
   6   4   0         55.63         54.31         2.28 o                         
   7   4   0         39.00         50.21         2.36 o                         
   8   4   0         29.12         32.07         2.05 o                         
   9   4   0          0.43          0.23         0.82 o                         
 -12   5   0          0.34         -0.21         0.97 o                         
 -11   5   0        109.46        104.52         5.56 o                         
 -10   5   0        110.27        119.14         3.56 o                         
  -9   5   0         35.23         31.14         1.59 o                         
  -8   5   0         36.32         35.33         1.33 o                         
  -7   5   0         40.44         51.80         1.50 o                         
  -6   5   0        284.16        249.56         3.21 o                         
  -5   5   0         12.19          8.73         0.53 o                         
  -4   5   0          0.23          0.31         0.21 o                         
  -3   5   0         34.56         41.65         0.97 o                         
  -2   5   0         53.33         46.52         1.13 o                         
  -1   5   0          5.83          2.40         0.24 o                         
   0   5   0          0.03          2.43         0.29 o                         
   1   5   0        297.80        272.33         3.65 o                         
   2   5   0          0.24          0.61         0.27 o                         
   3   5   0        194.64        157.08         2.42 o                         
   4   5   0        312.03        332.36         4.79 o                         
   5   5   0        253.28        239.93         4.84 o                         
   6   5   0          4.85          2.62         0.73 o                         
   7   5   0          1.51          2.54         0.88 o                         
   8   5   0          2.95          2.41         1.01 o                         
 -12   6   0         21.39         19.99         1.74 o                         
 -11   6   0        165.70        173.39         4.55 o                         
 -10   6   0          5.16          7.40         0.97 o                         
  -9   6   0         30.82         33.38         1.63 o                         
  -8   6   0         26.12         20.98         1.35 o                         
  -7   6   0         19.01         23.32         1.08 o                         
  -6   6   0        113.79        113.20         2.18 o                         
  -5   6   0         69.98         68.90         1.39 o                         
  -4   6   0         38.32         42.20         1.10 o                         
  -3   6   0        145.49        155.41         1.97 o                         
  -2   6   0        691.65        779.31         5.67 o                         
  -1   6   0         10.30         12.97         0.55 o                         
   0   6   0        262.41        244.86         2.60 o                         
   1   6   0        390.09        387.96         3.89 o                         
   2   6   0        150.63        160.99         2.39 o                         
   3   6   0        524.72        517.53         6.28 o                         
   4   6   0         39.76         37.52         1.66 o                         
   5   6   0         40.13         41.04         1.85 o                         
   6   6   0          0.48          0.21         0.66 o                         
   7   6   0         69.35         87.42         3.06 o                         
 -11   7   0         27.31         30.83         1.81 o                         
 -10   7   0        134.08        136.33         3.75 o                         
  -9   7   0          6.05          4.60         0.69 o                         
  -8   7   0         47.32         47.42         1.62 o                         
  -7   7   0        159.14        148.16         2.72 o                         
  -6   7   0         67.53         58.98         1.59 o                         
  -5   7   0         98.04         93.79         2.53 o                         
  -4   7   0         79.02         80.51         1.47 o                         
  -3   7   0         64.81         62.00         1.42 o                         
  -2   7   0        805.98        866.10         9.21 o                         
  -1   7   0          3.35          3.37         0.44 o                         
   0   7   0          0.17          1.21         0.43 o                         
   1   7   0          0.00         -0.45         0.45 o                         
   2   7   0          6.17         12.14         1.07 o                         
   3   7   0        671.03        669.68         8.51 o                         
   4   7   0         36.67         41.34         2.35 o                         
   5   7   0         45.77         50.48         2.66 o                         
   6   7   0          2.96          1.36         0.96 o                         
 -11   8   0         19.71         18.09         1.61 o                         
 -10   8   0         17.15         18.19         1.40 o                         
  -9   8   0         32.22         29.65         1.54 o                         
  -8   8   0          7.65          5.41         0.75 o                         
  -7   8   0          8.40         11.37         0.94 o                         
  -6   8   0        379.43        370.93         5.38 o                         
  -5   8   0         22.25         28.38         1.19 o                         
  -4   8   0          2.13          1.81         0.39 o                         
  -3   8   0          2.41          4.52         0.70 o                         
  -2   8   0        129.15        136.06         2.64 o                         
  -1   8   0          3.37          4.06         0.58 o                         
   0   8   0         16.75         17.19         1.05 o                         
   1   8   0         70.44         73.94         2.13 o                         
   2   8   0         56.90         57.72         2.18 o                         
   3   8   0         55.94         56.64         2.42 o                         
   4   8   0         16.34         14.03         1.49 o                         
   5   8   0         31.31         38.40         3.36 o                         
 -11   9   0         62.87         62.10         2.87 o                         
 -10   9   0          5.35          7.93         0.99 o                         
  -9   9   0         99.14        116.72         3.06 o                         
  -8   9   0        154.87        150.51         4.02 o                         
  -7   9   0         40.66         38.85         1.78 o                         
  -6   9   0         46.86         41.19         1.76 o                         
  -5   9   0         53.01         49.30         1.97 o                         
  -4   9   0          0.11         -0.22         0.44 o                         
  -3   9   0         56.65         66.75         2.16 o                         
  -2   9   0          0.86          1.37         0.62 o                         
  -1   9   0         27.91         31.86         1.48 o                         
   0   9   0         18.52         18.16         1.22 o                         
   1   9   0        491.78        510.42         7.94 o                         
   2   9   0        120.37        121.63         4.27 o                         
   3   9   0         19.00         19.84         1.50 o                         
   4   9   0          7.61         10.75         1.39 o                         
 -10  10   0          0.18          1.04         0.82 o                         
  -9  10   0          2.65          3.54         0.92 o                         
  -8  10   0          5.16          8.85         1.11 o                         
  -7  10   0         27.67         24.63         1.78 o                         
  -6  10   0          0.00          0.18         0.66 o                         
  -5  10   0          3.09          3.12         0.71 o                         
  -4  10   0          0.38          0.36         0.66 o                         
  -3  10   0         24.55         23.11         1.53 o                         
  -2  10   0         33.90         31.65         1.75 o                         
  -1  10   0         80.42         75.54         3.39 o                         
   0  10   0         95.88         97.53         3.25 o                         
   1  10   0          0.00          0.61         0.77 o                         
   2  10   0         33.00         29.31         1.93 o                         
  -9  11   0         22.36         26.41         1.87 o                         
  -8  11   0        129.77        136.17         5.46 o                         
  -7  11   0          0.07          0.70         0.87 o                         
  -6  11   0          2.00          1.01         0.73 o                         
  -5  11   0          1.99          1.03         0.71 o                         
  -4  11   0         23.40         23.99         1.96 o                         
  -3  11   0        124.56        120.38         3.60 o                         
  -2  11   0         61.73         58.85         4.01 o                         
  -1  11   0         96.57         98.27         5.18 o                         
   0  11   0          4.55          4.52         1.05 o                         
   1  11   0          0.82          1.05         0.92 o                         
  -7  12   0          1.37          0.93         1.00 o                         
  -6  12   0          7.71          5.84         1.09 o                         
  -5  12   0         10.07          9.83         1.44 o                         
  -4  12   0         27.94         27.18         2.86 o                         
  -3  12   0          3.74          6.68         1.37 o                         
  -2  12   0          6.88          5.85         1.27 o                         
   1 -12   1         63.12         73.77         4.33 o                         
   2 -12   1          3.24          3.45         1.38 o                         
   3 -12   1          4.47          6.81         1.69 o                         
   4 -12   1          6.41          7.96         1.75 o                         
   5 -12   1          0.43          0.73         1.13 o                         
   6 -12   1          0.28         -0.21         0.72 o                         
   7 -12   1          3.73          4.63         1.61 o                         
  -1 -11   1        173.58        192.38         5.70 o                         
   0 -11   1          1.54          2.10         0.86 o                         
   1 -11   1        226.93        222.53         6.27 o                         
   2 -11   1         40.64         32.88         2.36 o                         
   3 -11   1          0.59         -1.16         1.66 o                         
   4 -11   1          4.62          5.16         1.38 o                         
   5 -11   1          0.92         -0.35         0.68 o                         
   6 -11   1         65.76         62.42         2.48 o                         
   7 -11   1         30.11         29.01         1.82 o                         
   8 -11   1          0.11         -0.24         0.78 o                         
   9 -11   1          5.44          4.79         0.99 o                         
  -3 -10   1         53.69         59.31         2.85 o                         
  -2 -10   1         15.71         17.54         1.84 o                         
  -1 -10   1         26.20         25.40         1.72 o                         
   0 -10   1          0.51          0.80         0.63 o                         
   1 -10   1         18.01         17.43         1.43 o                         
   2 -10   1         70.72         65.40         2.63 o                         
   3 -10   1         54.29         50.74         3.58 o                         
   4 -10   1         15.39         13.02         1.39 o                         
   5 -10   1         18.80         21.06         1.38 o                         
   6 -10   1         74.94         86.64         3.27 o                         
   7 -10   1         10.27          9.67         1.16 o                         
   8 -10   1        166.54        180.37         4.47 o                         
   9 -10   1         23.46         22.75         1.74 o                         
  10 -10   1          3.34          2.63         0.85 o                         
  -4  -9   1          2.14          1.63         0.88 o                         
  -3  -9   1          0.75          1.72         0.70 o                         
  -2  -9   1         13.54         12.59         1.07 o                         
  -1  -9   1         62.87         63.37         2.14 o                         
   0  -9   1          9.36          8.91         0.96 o                         
   1  -9   1          1.53          1.78         0.59 o                         
   2  -9   1         79.54         67.84         1.99 o                         
   3  -9   1        147.81        141.93         2.88 o                         
   4  -9   1        224.89        228.73         3.84 o                         
   5  -9   1         34.10         27.30         1.31 o                         
   6  -9   1         45.79         48.31         2.08 o                         
   7  -9   1        284.19        287.15         6.32 o                         
   8  -9   1          0.20         -0.73         0.73 o                         
   9  -9   1          2.19          2.37         0.77 o                         
  10  -9   1          3.18          0.10         0.92 o                         
  11  -9   1          0.22         -0.09         0.90 o                         
  -5  -8   1          4.24          4.94         1.15 o                         
  -4  -8   1          0.13         -0.86         0.86 o                         
  -3  -8   1          9.60          5.30         0.78 o                         
  -2  -8   1         20.92         17.60         1.17 o                         
  -1  -8   1         30.83         31.22         1.41 o                         
   0  -8   1          3.89          3.69         0.56 o                         
   1  -8   1          4.89          5.31         0.60 o                         
   2  -8   1          9.83          6.68         0.61 o                         
   3  -8   1          8.83          6.17         0.54 o                         
   4  -8   1          0.01          0.12         0.37 o                         
   5  -8   1          8.65          5.61         0.79 o                         
   6  -8   1         17.12         14.90         1.19 o                         
   7  -8   1          0.15          0.94         0.62 o                         
   8  -8   1          6.09          4.65         0.80 o                         
   9  -8   1         10.08         11.12         1.08 o                         
  10  -8   1          4.06          3.68         0.94 o                         
  11  -8   1         10.92         13.44         1.48 o                         
  -6  -7   1         48.58         53.68         2.63 o                         
  -5  -7   1          7.42          7.08         1.07 o                         
  -4  -7   1         22.31         26.15         1.39 o                         
  -3  -7   1        142.42        147.36         2.99 o                         
  -2  -7   1         14.81         19.39         1.10 o                         
  -1  -7   1         91.29         87.87         2.01 o                         
   0  -7   1         23.99         21.41         0.93 o                         
   1  -7   1          9.28         12.01         0.73 o                         
   2  -7   1        208.14        218.42         3.15 o                         
   3  -7   1        309.39        322.16         3.29 o                         
   4  -7   1          1.08          2.47         0.36 o                         
   5  -7   1          8.27          9.85         0.78 o                         
   6  -7   1         43.02         38.62         1.32 o                         
   7  -7   1          2.32         -0.16         0.45 o                         
   8  -7   1          6.14          6.62         0.73 o                         
   9  -7   1          9.83         10.82         1.04 o                         
  10  -7   1         11.99          9.77         1.16 o                         
  11  -7   1        176.00        187.04         4.76 o                         
  -7  -6   1         64.20         75.13         2.82 o                         
  -6  -6   1          2.35          3.28         0.78 o                         
  -5  -6   1        323.57        323.61         5.03 o                         
  -4  -6   1        267.09        257.34         3.87 o                         
  -3  -6   1          4.49          8.88         0.69 o                         
  -2  -6   1         11.16         10.97         0.68 o                         
  -1  -6   1        561.37        599.95         5.35 o                         
   0  -6   1        796.37        912.26         6.51 o                         
   1  -6   1        157.00        141.29         1.82 o                         
   2  -6   1         43.47         43.26         1.20 o                         
   3  -6   1          0.01          2.33         0.32 o                         
   4  -6   1          2.77          4.28         0.39 o                         
   5  -6   1          0.84          0.81         0.27 o                         
   6  -6   1        553.94        571.96         5.21 o                         
   7  -6   1         85.46         92.72         2.05 o                         
   8  -6   1          1.18          0.64         0.58 o                         
   9  -6   1        144.57        138.04         3.69 o                         
  10  -6   1        137.15        132.25         4.11 o                         
  11  -6   1         56.14         63.44         2.81 o                         
  -8  -5   1          0.88          1.42         0.82 o                         
  -7  -5   1          0.00          0.07         0.69 o                         
  -6  -5   1        186.16        197.42         3.91 o                         
  -5  -5   1        783.17        736.41         7.95 o                         
  -4  -5   1        678.33        727.34         8.34 o                         
  -3  -5   1        751.95        799.60         6.92 o                         
  -2  -5   1        201.84        229.00         2.61 o                         
  -1  -5   1       1381.64       1520.26        10.71 o                         
   0  -5   1       1324.37       1378.65         8.74 o                         
   1  -5   1          0.05          1.46         0.24 o                         
   2  -5   1          7.91          4.95         0.30 o                         
   3  -5   1         18.05         10.61         0.44 o                         
   4  -5   1         43.89         54.48         0.92 o                         
   5  -5   1        159.06        161.84         2.38 o                         
   6  -5   1        338.30        300.29         3.65 o                         
   7  -5   1         34.81         36.12         1.28 o                         
   8  -5   1        101.67         93.01         2.17 o                         
   9  -5   1          2.37          2.32         0.64 o                         
  10  -5   1         12.30         10.14         1.12 o                         
  11  -5   1         27.19         30.88         2.79 o                         
  -9  -4   1         36.28         46.46         2.95 o                         
  -8  -4   1          0.07         -0.10         0.69 o                         
  -7  -4   1         37.61         42.41         1.85 o                         
  -6  -4   1        357.97        380.39         5.40 o                         
  -5  -4   1        825.70        832.73         7.83 o                         
  -4  -4   1        256.80        227.87         3.45 o                         
  -3  -4   1        451.28        489.13         4.34 o                         
  -2  -4   1         26.15         29.06         0.87 o                         
  -1  -4   1         86.86        108.82         1.38 o                         
   0  -4   1        112.85        125.37         1.60 o                         
   1  -4   1         67.06         58.22         0.77 o                         
   2  -4   1         88.72         71.99         1.04 o                         
   3  -4   1         20.61         30.34         0.71 o                         
   4  -4   1        179.53        173.82         2.13 o                         
   5  -4   1        100.88         92.32         2.24 o                         
   6  -4   1         15.19         17.09         0.83 o                         
   7  -4   1         11.67         10.17         0.75 o                         
   8  -4   1         55.75         52.85         1.87 o                         
   9  -4   1         38.18         36.17         2.53 o                         
  10  -4   1         34.28         32.74         1.91 o                         
  11  -4   1          2.99          1.64         0.95 o                         
  -9  -3   1          1.25          2.13         0.88 o                         
  -8  -3   1          2.20          1.23         0.75 o                         
  -7  -3   1         15.61         17.45         1.30 o                         
  -6  -3   1         62.83         61.57         2.14 o                         
  -5  -3   1         62.81         54.54         1.65 o                         
  -4  -3   1         80.49         78.65         1.96 o                         
  -3  -3   1         43.09         33.55         0.75 o                         
  -2  -3   1         66.83         78.83         1.26 o                         
  -1  -3   1          0.74          0.34         0.17 o                         
   0  -3   1        142.87        132.25         1.31 o                         
   1  -3   1        100.45        184.46         2.13 o                         
   2  -3   1        770.62        788.19         4.78 o                         
   3  -3   1        543.11        482.85         3.75 o                         
   4  -3   1         23.27         26.69         0.89 o                         
   5  -3   1         23.34         30.15         0.97 o                         
   6  -3   1          0.11          0.32         0.38 o                         
   7  -3   1         79.15         76.00         2.56 o                         
   8  -3   1          1.72          1.78         0.74 o                         
   9  -3   1        415.57        379.11         7.19 o                         
  10  -3   1          0.06         -0.47         1.47 o                         
  11  -3   1          0.50          0.13         1.71 o                         
 -10  -2   1         15.86         24.87         2.17 o                         
  -9  -2   1        134.66        128.75         3.95 o                         
  -8  -2   1          3.55          2.23         0.76 o                         
  -7  -2   1         27.03         27.16         1.50 o                         
  -6  -2   1        693.35        648.60         9.34 o                         
  -5  -2   1         29.16         27.51         1.10 o                         
  -4  -2   1        150.15        140.45         2.48 o                         
  -3  -2   1         89.40         85.70         1.91 o                         
  -2  -2   1         27.74         18.76         0.66 o                         
  -1  -2   1       1417.32       1349.51         7.49 o                         
   0  -2   1       8110.99       8281.38        39.41 o                         
   1  -2   1       3210.50       3278.84        16.74 o                         
   2  -2   1       2489.41       2145.40        12.85 o                         
   3  -2   1       1200.18       1191.76         7.89 o                         
   4  -2   1        164.10        158.78         2.28 o                         
   5  -2   1          3.33          3.86         0.36 o                         
   6  -2   1         40.58         36.93         1.05 o                         
   7  -2   1          1.15          0.57         0.44 o                         
   8  -2   1         45.34         44.35         1.97 o                         
   9  -2   1          6.42          4.98         1.21 o                         
  10  -2   1          1.35          3.28         0.99 o                         
  11  -2   1         47.35         58.09         3.07 o                         
 -10  -1   1         35.11         37.81         2.55 o                         
  -9  -1   1         48.39         49.93         2.72 o                         
  -8  -1   1         46.03         32.27         1.67 o                         
  -7  -1   1          0.04          1.44         0.61 o                         
  -6  -1   1          1.32          2.40         0.55 o                         
  -5  -1   1        201.96        211.44         2.73 o                         
  -4  -1   1        636.18        596.71         4.70 o                         
  -3  -1   1        163.15        180.65         2.33 o                         
  -2  -1   1        256.85        206.72         2.31 o                         
  -1  -1   1       1315.08       1246.28         7.59 o                         
   0  -1   1        332.85        384.92         2.39 o                         
   1  -1   1        239.25        269.83         2.88 o                         
   2  -1   1        391.46        367.08         3.97 o                         
   3  -1   1         64.74         61.23         1.04 o                         
   4  -1   1         80.23         70.35         1.21 o                         
   5  -1   1        129.06        103.79         1.64 o                         
   6  -1   1        253.81        257.95         3.35 o                         
   7  -1   1         43.95         30.87         1.33 o                         
   8  -1   1          7.25          4.18         1.06 o                         
   9  -1   1          0.79          0.59         0.85 o                         
  10  -1   1         14.54         16.45         1.73 o                         
  11  -1   1         68.43         84.49         3.81 o                         
 -11   0   1          0.13         -0.13         1.10 o                         
 -10   0   1          3.78          0.98         0.79 o                         
  -9   0   1         77.96         70.65         3.10 o                         
  -8   0   1         87.24        104.30         2.84 o                         
  -7   0   1         16.00         28.17         1.45 o                         
  -6   0   1        155.28        156.13         2.43 o                         
  -5   0   1        406.45        411.01         3.52 o                         
  -4   0   1        332.38        333.49         2.77 o                         
  -3   0   1        203.43        190.66         1.72 o                         
  -2   0   1        919.87       1044.66         6.56 o                         
  -1   0   1         49.12         62.95         0.61 o                         
   0   0   1       2810.83       3214.63        34.22 o                         
   1   0   1         79.53         84.53         1.02 o                         
   2   0   1        764.10        716.69         5.19 o                         
   3   0   1        234.32        295.98         2.92 o                         
   4   0   1        633.05        714.77         5.39 o                         
   5   0   1        962.16       1118.36        10.00 o                         
   6   0   1         67.94         71.25         1.91 o                         
   7   0   1          0.80          2.40         0.75 o                         
   8   0   1          9.40          6.28         1.05 o                         
   9   0   1        191.37        169.42         4.94 o                         
  10   0   1          2.67          2.23         1.37 o                         
 -11   1   1          3.93          3.84         1.15 o                         
 -10   1   1          9.76         11.27         1.42 o                         
  -9   1   1         69.68         62.44         3.36 o                         
  -8   1   1        117.03        110.99         3.04 o                         
  -7   1   1         78.19         92.03         1.96 o                         
  -6   1   1          0.18          2.23         0.37 o                         
  -5   1   1         12.36         11.54         0.45 o                         
  -4   1   1         28.25         55.13         1.10 o                         
  -3   1   1        140.70        200.19         2.69 o                         
  -2   1   1       3692.24       3860.90        20.65 o                         
  -1   1   1        166.30        172.50         1.16 o                         
   0   1   1        212.18        261.34         2.05 o                         
   1   1   1       8602.03       8970.52        53.50 o                         
   2   1   1        355.53        295.54         2.62 o                         
   3   1   1         49.94         48.31         1.00 o                         
   4   1   1        538.54        628.48         5.47 o                         
   5   1   1          0.00          0.27         0.37 o                         
   6   1   1         27.71         33.69         1.57 o                         
   7   1   1        118.99         95.96         2.86 o                         
   8   1   1         20.51         24.86         1.82 o                         
   9   1   1        102.52        102.86         3.93 o                         
  10   1   1          1.09          1.31         0.94 o                         
 -11   2   1          1.06          0.65         0.88 o                         
 -10   2   1          2.56          2.46         0.88 o                         
  -9   2   1          8.54          6.33         1.15 o                         
  -8   2   1         17.08         18.26         1.26 o                         
  -7   2   1        651.11        663.66         8.81 o                         
  -6   2   1        268.98        228.88         2.36 o                         
  -5   2   1        293.90        282.81         3.12 o                         
  -4   2   1          3.73          0.89         0.22 o                         
  -3   2   1       3000.05       3052.12        30.61 o                         
  -2   2   1       8899.22       8861.13        58.02 o                         
  -1   2   1      10223.78      10193.34        66.36 o                         
   0   2   1         86.64         79.42         0.85 o                         
   1   2   1         58.49         39.66         0.67 o                         
   2   2   1         21.05         32.56         0.77 o                         
   3   2   1       2438.42       2584.47        23.82 o                         
   4   2   1        113.62        146.37         2.10 o                         
   5   2   1         10.51         16.04         1.09 o                         
   6   2   1          0.18          1.27         0.60 o                         
   7   2   1         55.03         48.19         2.15 o                         
   8   2   1         35.98         31.39         1.85 o                         
   9   2   1         13.28         12.06         1.50 o                         
  10   2   1          0.79          1.67         1.10 o                         
 -11   3   1         16.14         18.70         1.56 o                         
 -10   3   1         41.49         37.17         1.99 o                         
  -9   3   1         62.83         59.31         2.12 o                         
  -8   3   1        206.46        201.32         5.34 o                         
  -7   3   1        529.32        486.58         6.02 o                         
  -6   3   1         61.72         40.48         0.98 o                         
  -5   3   1          2.57          9.97         0.52 o                         
  -4   3   1          3.16          6.07         0.36 o                         
  -3   3   1       1120.78       1230.79        12.36 o                         
  -2   3   1       1229.11       1304.63        11.29 o                         
  -1   3   1        427.77        426.03         3.31 o                         
   0   3   1        159.25        148.36         1.54 o                         
   1   3   1        176.83        207.01         2.02 o                         
   2   3   1          2.76          5.91         0.38 o                         
   3   3   1        727.71        713.75         5.93 o                         
   4   3   1         85.93         80.94         2.26 o                         
   5   3   1         99.85         89.98         2.59 o                         
   6   3   1         10.78          8.74         0.99 o                         
   7   3   1         62.47         57.38         2.41 o                         
   8   3   1         40.10         48.94         2.37 o                         
   9   3   1         31.50         31.23         2.38 o                         
 -12   4   1         21.58         19.17         2.04 o                         
 -11   4   1         13.80         13.15         1.53 o                         
 -10   4   1        163.72        155.35         5.33 o                         
  -9   4   1        110.40        104.87         2.57 o                         
  -8   4   1          0.91          0.12         0.46 o                         
  -7   4   1         10.06          7.57         0.62 o                         
  -6   4   1         44.22         33.01         1.00 o                         
  -5   4   1         93.83         63.99         1.20 o                         
  -4   4   1         20.24         15.95         0.55 o                         
  -3   4   1          0.06          3.19         0.33 o                         
  -2   4   1        400.85        398.34         2.85 o                         
  -1   4   1         66.05         77.26         1.33 o                         
   0   4   1        160.38        140.85         1.66 o                         
   1   4   1        463.42        477.64         5.46 o                         
   2   4   1        592.98        641.80         5.27 o                         
   3   4   1        504.07        491.98         5.37 o                         
   4   4   1          1.38          3.46         0.64 o                         
   5   4   1        139.60        144.96         3.50 o                         
   6   4   1          1.07          5.20         0.91 o                         
   7   4   1          7.09          6.70         1.03 o                         
   8   4   1        110.90        119.47         3.86 o                         
 -12   5   1         17.07         17.63         1.80 o                         
 -11   5   1         35.86         32.38         2.01 o                         
 -10   5   1         12.14         12.95         1.67 o                         
  -9   5   1         12.83         15.63         1.19 o                         
  -8   5   1         92.96         80.10         2.13 o                         
  -7   5   1        104.95        100.77         2.13 o                         
  -6   5   1         29.47         34.14         1.04 o                         
  -5   5   1        106.11        114.89         1.75 o                         
  -4   5   1          0.34          5.94         0.38 o                         
  -3   5   1        538.52        497.95         5.77 o                         
  -2   5   1       1225.59       1220.82         9.60 o                         
  -1   5   1        375.66        419.10         3.96 o                         
   0   5   1        102.10        115.34         1.60 o                         
   1   5   1         57.41         43.24         0.95 o                         
   2   5   1         73.31         74.51         1.51 o                         
   3   5   1       1002.97        984.12        10.41 o                         
   4   5   1         68.62         51.25         2.01 o                         
   5   5   1        223.01        211.64         4.53 o                         
   6   5   1          6.23          4.08         0.87 o                         
   7   5   1          4.27          2.49         0.97 o                         
   8   5   1         54.67         73.25         3.18 o                         
 -12   6   1         16.60         15.05         1.40 o                         
 -11   6   1          8.07          6.26         1.33 o                         
 -10   6   1         36.85         43.67         1.82 o                         
  -9   6   1        153.24        145.20         3.13 o                         
  -8   6   1         49.87         43.15         1.51 o                         
  -7   6   1         27.34         20.81         1.02 o                         
  -6   6   1          8.26         14.31         0.79 o                         
  -5   6   1        237.53        221.28         2.92 o                         
  -4   6   1          0.50          1.88         0.36 o                         
  -3   6   1         45.73         34.83         0.84 o                         
  -2   6   1       1107.80       1077.79         8.53 o                         
  -1   6   1          2.07          2.42         0.34 o                         
   0   6   1         38.52         45.45         1.14 o                         
   1   6   1        635.16        686.38        11.24 o                         
   2   6   1        774.40        755.61         7.98 o                         
   3   6   1        495.19        505.00         9.83 o                         
   4   6   1        128.63        125.29         3.36 o                         
   5   6   1         48.26         59.64         2.59 o                         
   6   6   1          2.12          1.74         0.69 o                         
   7   6   1         30.97         31.95         2.49 o                         
 -11   7   1         78.10         91.12         3.12 o                         
 -10   7   1         20.98         23.70         1.54 o                         
  -9   7   1         89.53        100.98         2.69 o                         
  -8   7   1        103.67        100.06         2.56 o                         
  -7   7   1         95.26         82.34         2.22 o                         
  -6   7   1         68.81         65.38         2.51 o                         
  -5   7   1         73.16         61.83         1.89 o                         
  -4   7   1          4.84          1.80         0.37 o                         
  -3   7   1        427.61        400.02         4.40 o                         
  -2   7   1        172.27        174.02         2.68 o                         
  -1   7   1        202.64        229.45         4.31 o                         
   0   7   1        564.49        564.78         9.55 o                         
   1   7   1         48.79         51.41         1.68 o                         
   2   7   1       2033.90       2073.03        26.80 o                         
   3   7   1        252.20        250.94         5.41 o                         
   4   7   1          4.54          7.48         1.09 o                         
   5   7   1        127.42        132.09         4.33 o                         
   6   7   1          1.15          1.94         1.00 o                         
 -11   8   1         82.68         99.05         3.19 o                         
 -10   8   1          0.02          0.25         0.70 o                         
  -9   8   1        112.57        112.45         2.91 o                         
  -8   8   1         96.37         95.36         2.64 o                         
  -7   8   1         43.64         43.96         1.88 o                         
  -6   8   1         84.56         84.18         3.74 o                         
  -5   8   1        172.04        173.90         3.03 o                         
  -4   8   1         37.41         45.26         1.47 o                         
  -3   8   1         32.25         34.17         1.38 o                         
  -2   8   1         16.60         10.60         0.77 o                         
  -1   8   1         16.25         21.38         1.35 o                         
   0   8   1        106.61        112.76         2.99 o                         
   1   8   1        231.15        226.58         4.23 o                         
   2   8   1         47.72         48.48         2.04 o                         
   3   8   1          1.03          1.02         0.75 o                         
   4   8   1          0.01         -0.35         0.87 o                         
   5   8   1         12.97         13.87         1.60 o                         
 -11   9   1          0.72          1.04         0.86 o                         
 -10   9   1          6.39          3.98         0.79 o                         
  -9   9   1         50.70         51.06         2.03 o                         
  -8   9   1        165.74        169.30         3.86 o                         
  -7   9   1         66.47         69.63         2.36 o                         
  -6   9   1          1.83          0.91         0.58 o                         
  -5   9   1          0.02          0.62         0.56 o                         
  -4   9   1         26.56         31.58         1.30 o                         
  -3   9   1          1.80          3.87         0.66 o                         
  -2   9   1         17.94         19.95         1.53 o                         
  -1   9   1          0.29          1.62         0.63 o                         
   0   9   1        166.38        164.40         4.07 o                         
   1   9   1        146.38        147.12         4.48 o                         
   2   9   1        157.76        163.37         4.36 o                         
   3   9   1         11.10         14.95         1.74 o                         
   4   9   1          3.72          5.87         1.37 o                         
 -10  10   1          9.25          7.34         1.54 o                         
  -9  10   1          0.02          0.36         0.72 o                         
  -8  10   1          5.46          6.91         0.95 o                         
  -7  10   1        455.84        477.09         8.70 o                         
  -6  10   1         30.96         35.82         1.71 o                         
  -5  10   1         32.03         37.50         1.67 o                         
  -4  10   1          4.85          4.21         0.72 o                         
  -3  10   1          3.83          2.96         0.78 o                         
  -2  10   1         33.78         35.95         1.74 o                         
  -1  10   1         17.69         15.81         1.30 o                         
   0  10   1         41.07         38.38         2.34 o                         
   1  10   1         28.89         33.65         2.29 o                         
   2  10   1         28.67         24.02         2.09 o                         
  -9  11   1         28.48         31.15         2.00 o                         
  -8  11   1         10.99          8.80         1.15 o                         
  -7  11   1         71.07         73.96         2.78 o                         
  -6  11   1          0.09          0.32         0.72 o                         
  -5  11   1          1.69          1.28         0.73 o                         
  -4  11   1         14.55         14.47         1.82 o                         
  -3  11   1          0.94          1.09         0.60 o                         
  -2  11   1         59.62         57.23         2.30 o                         
  -1  11   1         21.76         24.37         1.77 o                         
   0  11   1        116.07        123.69         4.47 o                         
  -7  12   1         27.01         25.81         1.77 o                         
  -6  12   1          0.37         -1.54         1.54 o                         
  -5  12   1          4.08          5.94         1.26 o                         
  -4  12   1         47.82         42.89         2.42 o                         
  -3  12   1         26.73         28.47         2.07 o                         
  -2  12   1         39.88         35.42         2.65 o                         
   1 -12   2         34.67         43.68         3.69 o                         
   2 -12   2        202.53        202.74         7.63 o                         
   3 -12   2          3.12          0.84         1.11 o                         
   4 -12   2          1.06         -0.27         2.39 o                         
   5 -12   2         23.34         22.04         2.73 o                         
   6 -12   2         11.31         12.87         1.48 o                         
   7 -12   2         38.34         36.74         2.14 o                         
  -1 -11   2          9.44         11.79         1.31 o                         
   0 -11   2         41.39         41.64         2.05 o                         
   1 -11   2         58.78         59.03         2.55 o                         
   2 -11   2         52.25         46.49         3.10 o                         
   3 -11   2          0.78          2.24         1.25 o                         
   4 -11   2          0.03         -0.59         1.28 o                         
   5 -11   2        136.93        148.42         4.28 o                         
   6 -11   2        214.00        210.03         4.64 o                         
   7 -11   2        123.09        125.07         3.67 o                         
   8 -11   2          5.06          5.26         1.02 o                         
   9 -11   2         13.41          9.73         1.89 o                         
  -3 -10   2          7.10          5.97         1.41 o                         
  -2 -10   2          1.50          2.15         0.68 o                         
  -1 -10   2          2.43          5.24         0.86 o                         
   0 -10   2         34.86         34.79         2.54 o                         
   1 -10   2         13.80         13.70         1.20 o                         
   2 -10   2        107.21        105.24         3.10 o                         
   3 -10   2         71.59         65.27         3.15 o                         
   4 -10   2        191.10        185.76         3.72 o                         
   5 -10   2         42.41         41.70         1.69 o                         
   6 -10   2        165.92        178.27         4.34 o                         
   7 -10   2         56.26         56.68         2.39 o                         
   8 -10   2          7.94         10.93         1.24 o                         
   9 -10   2          3.40          2.36         0.77 o                         
  10 -10   2          1.23         -0.06         1.11 o                         
  -4  -9   2         29.62         32.47         2.62 o                         
  -3  -9   2          2.53          2.55         0.64 o                         
  -2  -9   2         51.37         54.29         2.07 o                         
  -1  -9   2        109.72        102.38         3.02 o                         
   0  -9   2          2.69          2.88         0.89 o                         
   1  -9   2         91.37         81.01         2.61 o                         
   2  -9   2         76.50         68.00         2.33 o                         
   3  -9   2          3.28          0.70         0.47 o                         
   4  -9   2        154.73        156.03         2.91 o                         
   5  -9   2         64.81         53.47         1.75 o                         
   6  -9   2        208.85        213.89         4.43 o                         
   7  -9   2         12.26         10.94         1.33 o                         
   8  -9   2         33.02         31.49         1.70 o                         
   9  -9   2          3.89          1.99         0.76 o                         
  10  -9   2          0.05          0.82         0.74 o                         
  -5  -8   2         20.28         27.49         2.03 o                         
  -4  -8   2          7.39          4.29         1.05 o                         
  -3  -8   2          1.68          2.04         0.61 o                         
  -2  -8   2          0.02         -0.57         0.57 o                         
  -1  -8   2         31.96         28.31         1.33 o                         
   0  -8   2          9.63         10.59         0.95 o                         
   1  -8   2         64.32         59.31         2.07 o                         
   2  -8   2         83.63         84.19         1.94 o                         
   3  -8   2        130.32        127.47         2.06 o                         
   4  -8   2         15.73         14.48         0.78 o                         
   5  -8   2         27.47         24.38         1.12 o                         
   6  -8   2          5.14          6.64         0.69 o                         
   7  -8   2        143.35        144.12         3.54 o                         
   8  -8   2        100.16         84.86         2.38 o                         
   9  -8   2         27.01         23.38         1.37 o                         
  10  -8   2          5.63          5.88         1.03 o                         
  11  -8   2         29.23         28.62         1.95 o                         
  -6  -7   2          2.15         -0.14         0.81 o                         
  -5  -7   2          5.76          9.82         0.96 o                         
  -4  -7   2          4.64          5.08         0.69 o                         
  -3  -7   2        154.16        152.85         2.93 o                         
  -2  -7   2        107.38        106.92         2.98 o                         
  -1  -7   2          3.64          4.54         0.50 o                         
   0  -7   2         11.97          9.60         0.57 o                         
   1  -7   2         32.73         38.96         1.00 o                         
   2  -7   2         16.10         22.69         0.86 o                         
   3  -7   2         12.09         12.70         0.61 o                         
   4  -7   2         11.60          8.63         0.64 o                         
   5  -7   2         15.90         20.29         0.84 o                         
   6  -7   2         82.10         69.78         1.71 o                         
   7  -7   2         89.95         92.55         2.50 o                         
   8  -7   2          0.08          0.70         0.60 o                         
   9  -7   2          9.49          7.79         0.93 o                         
  10  -7   2          1.76          2.95         0.84 o                         
  11  -7   2        169.90        175.31         4.68 o                         
  -7  -6   2          6.61          3.64         1.00 o                         
  -6  -6   2         26.15         27.11         1.52 o                         
  -5  -6   2         13.62         13.18         1.06 o                         
  -4  -6   2         67.63         58.40         1.89 o                         
  -3  -6   2          6.17          7.04         0.62 o                         
  -2  -6   2         81.19         70.70         1.61 o                         
  -1  -6   2         87.41         74.41         1.55 o                         
   0  -6   2          7.88          3.00         0.30 o                         
   1  -6   2        172.65        153.14         1.83 o                         
   2  -6   2         17.95         18.55         0.56 o                         
   3  -6   2         33.31         33.86         0.87 o                         
   4  -6   2          0.90          1.80         0.25 o                         
   5  -6   2         33.57         34.12         1.01 o                         
   6  -6   2        228.33        258.57         3.66 o                         
   7  -6   2         57.65         69.24         1.91 o                         
   8  -6   2          0.00          0.35         0.52 o                         
   9  -6   2        172.13        165.41         3.65 o                         
  10  -6   2        130.48        135.31         3.90 o                         
  11  -6   2        303.62        335.36         7.13 o                         
  -8  -5   2         21.64         17.13         1.38 o                         
  -7  -5   2         26.20         27.66         1.58 o                         
  -6  -5   2         15.34         18.67         1.37 o                         
  -5  -5   2        338.95        353.83         4.98 o                         
  -4  -5   2       1115.96       1127.38        10.16 o                         
  -3  -5   2         51.27         38.84         1.21 o                         
  -2  -5   2         18.85         24.61         0.84 o                         
  -1  -5   2        128.46        148.38         1.83 o                         
   0  -5   2       2053.06       2100.46        11.93 o                         
   1  -5   2       1280.80       1395.30         7.89 o                         
   2  -5   2          3.99          1.24         0.20 o                         
   3  -5   2         72.98         89.96         1.55 o                         
   4  -5   2          5.21          3.88         0.26 o                         
   5  -5   2        325.58        370.81         3.95 o                         
   6  -5   2          9.58          5.55         0.60 o                         
   7  -5   2        124.18        132.98         2.67 o                         
   8  -5   2         16.07         17.06         1.16 o                         
   9  -5   2         41.16         34.46         1.94 o                         
  10  -5   2         53.97         52.48         2.21 o                         
  11  -5   2        142.47        153.07         3.94 o                         
  -9  -4   2          0.03         -0.38         0.85 o                         
  -8  -4   2          0.61          1.72         0.77 o                         
  -7  -4   2        175.37        177.39         3.76 o                         
  -6  -4   2        124.10        125.68         2.94 o                         
  -5  -4   2        168.17        164.18         3.09 o                         
  -4  -4   2         83.08         92.17         1.99 o                         
  -3  -4   2         19.02         14.76         0.65 o                         
  -2  -4   2         93.98         81.89         1.24 o                         
  -1  -4   2       1099.08       1302.06         8.09 o                         
   0  -4   2       1806.73       1979.99        11.06 o                         
   1  -4   2        166.18        194.23         1.64 o                         
   2  -4   2         11.27          6.36         0.28 o                         
   3  -4   2       3073.89       2952.88        15.05 o                         
   4  -4   2       1264.89       1334.99         9.33 o                         
   5  -4   2         82.00         72.95         1.52 o                         
   6  -4   2          1.17          3.81         0.54 o                         
   7  -4   2         38.45         36.30         1.48 o                         
   8  -4   2         67.64         58.01         2.27 o                         
   9  -4   2         61.32         62.07         2.49 o                         
  10  -4   2          0.02          0.42         0.76 o                         
  11  -4   2          2.11          0.16         0.94 o                         
  -9  -3   2         32.15         33.92         1.81 o                         
  -8  -3   2        206.92        219.15         4.34 o                         
  -7  -3   2        769.29        753.78         8.40 o                         
  -6  -3   2        526.81        575.89         6.69 o                         
  -5  -3   2         94.52         80.36         1.89 o                         
  -4  -3   2         22.18         25.48         1.07 o                         
  -3  -3   2        252.49        238.55         2.80 o                         
  -2  -3   2          5.85          6.80         0.39 o                         
  -1  -3   2         56.43         73.21         1.10 o                         
   0  -3   2        136.02        147.68         1.41 o                         
   1  -3   2        777.58        664.73         5.34 o                         
   2  -3   2         10.56         18.33         0.43 o                         
   3  -3   2        533.32        504.81         4.19 o                         
   4  -3   2        116.22        104.89         1.78 o                         
   5  -3   2        373.59        342.55         3.76 o                         
   6  -3   2         17.63         22.33         1.20 o                         
   7  -3   2          0.02          0.34         0.68 o                         
   8  -3   2         92.36        100.88         3.32 o                         
   9  -3   2          3.14          2.40         1.37 o                         
  10  -3   2         21.04         16.77         1.92 o                         
  11  -3   2         25.13         25.60         2.43 o                         
 -10  -2   2         11.97         11.48         1.62 o                         
  -9  -2   2         78.06         84.31         2.72 o                         
  -8  -2   2        336.80        345.19         5.41 o                         
  -7  -2   2          7.12          7.39         0.82 o                         
  -6  -2   2        171.90        153.20         2.85 o                         
  -5  -2   2         87.71         89.50         1.89 o                         
  -4  -2   2         51.00         56.16         1.02 o                         
  -3  -2   2        177.83        162.13         2.32 o                         
  -2  -2   2        387.61        426.40         3.57 o                         
  -1  -2   2        538.96        493.92         3.43 o                         
   0  -2   2         20.67         22.39         0.42 o                         
   1  -2   2       2072.67       1985.84        10.46 o                         
   2  -2   2       1445.18       1353.57        10.76 o                         
   3  -2   2        466.25        415.12         4.08 o                         
   4  -2   2        215.41        196.70         2.79 o                         
   5  -2   2         65.53         61.48         1.40 o                         
   6  -2   2        319.98        321.22         4.72 o                         
   7  -2   2        349.31        319.19         5.92 o                         
   8  -2   2         77.78         81.33         3.78 o                         
   9  -2   2         42.43         36.01         2.87 o                         
  10  -2   2          6.74          4.36         1.28 o                         
  11  -2   2          3.42          0.65         1.06 o                         
 -10  -1   2          1.77          0.63         0.85 o                         
  -9  -1   2         46.72         46.55         2.14 o                         
  -8  -1   2         90.15         77.67         2.55 o                         
  -7  -1   2          4.65          4.97         0.70 o                         
  -6  -1   2          9.62          8.56         0.65 o                         
  -5  -1   2          5.09          3.90         0.40 o                         
  -4  -1   2          2.80          4.01         0.36 o                         
  -3  -1   2         46.05         56.63         1.06 o                         
  -2  -1   2         62.62         42.22         0.68 o                         
  -1  -1   2        211.12        166.81         1.41 o                         
   0  -1   2        585.87        574.71         3.82 o                         
   1  -1   2       6928.32       7347.66        43.84 o                         
   2  -1   2         14.26         15.85         0.48 o                         
   3  -1   2          2.24          0.87         0.18 o                         
   4  -1   2         26.42         14.25         0.62 o                         
   5  -1   2         11.66          9.37         0.53 o                         
   6  -1   2          0.01          1.79         0.49 o                         
   7  -1   2          0.64          4.26         0.76 o                         
   8  -1   2        100.06         93.80         3.32 o                         
   9  -1   2          2.12          1.39         1.04 o                         
  10  -1   2         16.00         17.67         1.76 o                         
  11  -1   2          1.58          2.38         1.42 o                         
 -11   0   2          0.38         -0.18         0.94 o                         
 -10   0   2         55.24         54.08         2.89 o                         
  -9   0   2         17.66         16.95         1.29 o                         
  -8   0   2         29.97         31.90         1.58 o                         
  -7   0   2         26.88         33.78         1.41 o                         
  -6   0   2          3.06          2.39         0.35 o                         
  -5   0   2         51.40         38.08         0.75 o                         
  -4   0   2         83.96        113.15         1.87 o                         
  -3   0   2        214.63        227.08         1.96 o                         
  -2   0   2       1443.08       1401.72         7.73 o                         
  -1   0   2       3375.42       3690.63        17.77 o                         
   0   0   2        210.50        148.53         1.35 o                         
   1   0   2        880.41       1039.27         8.16 o                         
   2   0   2         62.64         82.16         1.32 o                         
   3   0   2        878.73       1005.79         7.45 o                         
   4   0   2        238.05        313.72         4.72 o                         
   5   0   2       1008.64       1088.02         9.78 o                         
   6   0   2          5.40          6.22         0.64 o                         
   7   0   2          0.14         -0.61         0.78 o                         
   8   0   2         67.29         61.94         2.78 o                         
   9   0   2         87.12         80.58         3.40 o                         
  10   0   2         50.07         52.36         3.61 o                         
 -11   1   2         13.04         10.29         2.08 o                         
 -10   1   2          0.83          0.63         0.81 o                         
  -9   1   2          4.16          2.71         0.75 o                         
  -8   1   2         12.85         10.15         0.84 o                         
  -7   1   2        150.05        170.38         3.60 o                         
  -6   1   2         37.95         40.96         1.03 o                         
  -5   1   2        291.09        263.23         2.60 o                         
  -4   1   2        585.81        495.75         3.54 o                         
  -3   1   2       4579.27       4718.40        27.05 o                         
  -2   1   2       6321.20       6543.60        31.34 o                         
  -1   1   2       2870.14       3189.71        16.22 o                         
   0   1   2       4215.61       3912.31        22.98 o                         
   1   1   2       3677.94       3566.97        21.92 o                         
   2   1   2        166.92        174.83         2.20 o                         
   3   1   2          8.57          4.48         0.55 o                         
   4   1   2        640.92        655.69         5.75 o                         
   5   1   2         17.12         13.52         0.72 o                         
   6   1   2          7.20          6.63         0.80 o                         
   7   1   2        111.10        109.46         3.06 o                         
   8   1   2         70.00         76.69         3.17 o                         
   9   1   2         31.73         24.58         2.07 o                         
  10   1   2          4.75          4.45         1.20 o                         
 -11   2   2          0.53          1.72         0.91 o                         
 -10   2   2         38.22         41.25         2.38 o                         
  -9   2   2         40.52         36.14         1.88 o                         
  -8   2   2         51.68         51.82         1.61 o                         
  -7   2   2        192.71        187.17         2.69 o                         
  -6   2   2         81.05         83.34         1.37 o                         
  -5   2   2        253.13        253.51         2.32 o                         
  -4   2   2        150.61        134.76         1.53 o                         
  -3   2   2       1571.79       1637.28         8.00 o                         
  -2   2   2       7156.35       7289.74        36.69 o                         
  -1   2   2       5499.66       5274.68        25.59 o                         
   0   2   2         60.22         44.87         0.66 o                         
   1   2   2        121.38        138.25         1.46 o                         
   2   2   2       2162.42       2399.41        14.43 o                         
   3   2   2       1289.33       1315.07        10.36 o                         
   4   2   2         31.31         36.27         1.05 o                         
   5   2   2         37.77         33.62         1.54 o                         
   6   2   2          1.07          1.62         0.71 o                         
   7   2   2          4.41          3.84         0.81 o                         
   8   2   2         61.67         61.14         2.97 o                         
   9   2   2         36.27         30.16         2.44 o                         
 -11   3   2         51.69         51.79         2.75 o                         
 -10   3   2         34.20         35.62         1.90 o                         
  -9   3   2         82.09         81.27         2.58 o                         
  -8   3   2         36.47         33.88         1.20 o                         
  -7   3   2         45.75         42.70         1.05 o                         
  -6   3   2         13.09         12.86         0.55 o                         
  -5   3   2         23.94         41.66         0.87 o                         
  -4   3   2         53.83         44.16         0.83 o                         
  -3   3   2       2140.21       2212.14        12.78 o                         
  -2   3   2         88.90        113.62         1.83 o                         
  -1   3   2          3.84          1.80         0.17 o                         
   0   3   2        188.08        203.67         1.81 o                         
   1   3   2          0.03          0.22         0.19 o                         
   2   3   2         54.55         95.66         1.94 o                         
   3   3   2         30.72         36.39         1.00 o                         
   4   3   2          5.15          3.46         0.68 o                         
   5   3   2         24.96         25.80         1.41 o                         
   6   3   2          7.81          4.41         0.74 o                         
   7   3   2         12.95         13.93         1.29 o                         
   8   3   2         71.32         73.10         3.36 o                         
   9   3   2          3.34          1.09         0.89 o                         
 -12   4   2          3.33          2.72         1.30 o                         
 -11   4   2         13.95         12.94         1.51 o                         
 -10   4   2         34.93         30.24         1.80 o                         
  -9   4   2        167.68        166.12         4.92 o                         
  -8   4   2         23.95         20.13         1.00 o                         
  -7   4   2        241.03        222.29         2.50 o                         
  -6   4   2         55.17         58.33         1.19 o                         
  -5   4   2         54.12         64.50         1.12 o                         
  -4   4   2        263.84        262.57         2.47 o                         
  -3   4   2          2.58          1.29         0.16 o                         
  -2   4   2          0.20          2.13         0.47 o                         
  -1   4   2        129.24        113.20         1.46 o                         
   0   4   2         11.64          8.89         0.39 o                         
   1   4   2         49.05         54.12         1.10 o                         
   2   4   2        285.20        340.86         3.46 o                         
   3   4   2          2.99          6.09         0.50 o                         
   4   4   2         33.89         25.12         1.36 o                         
   5   4   2          3.74          3.79         0.71 o                         
   6   4   2          5.49          2.18         0.99 o                         
   7   4   2          0.00          0.00         0.73 o                         
   8   4   2        106.78        119.07         4.23 o                         
 -12   5   2         26.16         30.26         2.03 o                         
 -11   5   2         17.90         17.53         1.47 o                         
 -10   5   2         45.26         46.22         1.85 o                         
  -9   5   2         19.62         21.59         1.28 o                         
  -8   5   2        179.36        170.35         2.96 o                         
  -7   5   2        125.85        110.02         2.21 o                         
  -6   5   2          3.55          2.28         0.42 o                         
  -5   5   2        309.49        325.55         3.30 o                         
  -4   5   2        422.14        402.05         3.63 o                         
  -3   5   2        474.45        461.59         3.75 o                         
  -2   5   2         16.49         18.05         0.53 o                         
  -1   5   2         54.47         54.91         1.21 o                         
   0   5   2          3.78          1.96         0.26 o                         
   1   5   2         79.18         75.87         1.38 o                         
   2   5   2         17.51         19.45         0.98 o                         
   3   5   2         10.24          8.71         0.85 o                         
   4   5   2         28.34         19.92         1.30 o                         
   5   5   2          0.95          1.34         0.66 o                         
   6   5   2          0.70          0.40         0.66 o                         
   7   5   2          2.21          3.67         0.98 o                         
 -12   6   2         14.28         15.30         1.54 o                         
 -11   6   2         51.38         59.49         2.62 o                         
 -10   6   2         36.26         38.84         1.90 o                         
  -9   6   2          3.19          2.29         0.60 o                         
  -8   6   2         12.17         12.78         0.89 o                         
  -7   6   2          1.81          3.39         0.70 o                         
  -6   6   2        108.95        114.03         2.39 o                         
  -5   6   2        150.98        143.29         2.79 o                         
  -4   6   2          3.99          3.78         0.41 o                         
  -3   6   2         10.64         15.85         0.69 o                         
  -2   6   2         10.21         14.12         0.59 o                         
  -1   6   2         24.74         24.08         0.80 o                         
   0   6   2         34.90         25.40         0.83 o                         
   1   6   2        668.07        643.40         6.14 o                         
   2   6   2          3.29          7.22         0.68 o                         
   3   6   2        199.20        184.88         4.58 o                         
   4   6   2         89.72         80.60         4.27 o                         
   5   6   2          0.95          1.42         0.77 o                         
   6   6   2          0.06         -0.40         0.82 o                         
   7   6   2         41.11         41.25         2.64 o                         
 -11   7   2          3.18          3.94         0.87 o                         
 -10   7   2          2.16          3.13         0.75 o                         
  -9   7   2         14.62         11.20         0.99 o                         
  -8   7   2         32.91         31.27         1.46 o                         
  -7   7   2          0.78          0.28         0.48 o                         
  -6   7   2        108.55         99.81         2.51 o                         
  -5   7   2          0.75          1.62         0.53 o                         
  -4   7   2        312.16        323.73         4.08 o                         
  -3   7   2        101.83        100.25         2.05 o                         
  -2   7   2         92.99        105.87         2.15 o                         
  -1   7   2          1.90          2.04         0.38 o                         
   0   7   2        132.68        121.67         2.81 o                         
   1   7   2        149.45        150.94         2.70 o                         
   2   7   2       1189.36       1148.68        12.97 o                         
   3   7   2        217.21        204.50         4.87 o                         
   4   7   2          0.21          1.16         1.31 o                         
   5   7   2          1.58          3.69         0.96 o                         
   6   7   2          0.01          0.07         0.92 o                         
 -11   8   2         65.36         79.56         2.85 o                         
 -10   8   2         10.26          7.98         0.98 o                         
  -9   8   2         17.81         16.75         1.19 o                         
  -8   8   2         46.51         48.34         1.98 o                         
  -7   8   2        147.61        134.58         3.17 o                         
  -6   8   2        142.82        126.09         3.29 o                         
  -5   8   2        168.42        166.53         3.28 o                         
  -4   8   2        201.45        218.89         3.53 o                         
  -3   8   2          2.55          2.62         0.53 o                         
  -2   8   2          0.10         -0.06         0.43 o                         
  -1   8   2         60.73         66.37         1.95 o                         
   0   8   2         35.44         35.35         2.58 o                         
   1   8   2          1.86          4.34         0.87 o                         
   2   8   2          0.02         -0.33         0.63 o                         
   3   8   2         26.29         32.12         2.28 o                         
   4   8   2          0.07          1.73         0.87 o                         
 -11   9   2        116.53        132.23         4.06 o                         
 -10   9   2          2.82          2.55         0.71 o                         
  -9   9   2         11.45          9.08         1.06 o                         
  -8   9   2         57.31         56.07         2.19 o                         
  -7   9   2          1.13          1.48         0.69 o                         
  -6   9   2         49.45         48.96         1.90 o                         
  -5   9   2        232.98        237.37         3.79 o                         
  -4   9   2          7.38          7.94         0.80 o                         
  -3   9   2         88.66         90.87         2.26 o                         
  -2   9   2         97.36         98.91         2.53 o                         
  -1   9   2         42.48         38.98         1.73 o                         
   0   9   2        489.51        496.30         7.80 o                         
   1   9   2         19.47         22.53         1.84 o                         
   2   9   2          8.12          6.41         1.61 o                         
   3   9   2          5.08          7.16         1.63 o                         
 -10  10   2          4.60          0.62         0.91 o                         
  -9  10   2          0.30         -0.13         0.70 o                         
  -8  10   2          1.07          1.47         1.08 o                         
  -7  10   2         56.97         61.15         2.35 o                         
  -6  10   2          5.88          5.13         0.89 o                         
  -5  10   2         10.18          8.04         0.78 o                         
  -4  10   2         26.38         25.00         1.31 o                         
  -3  10   2         20.75         21.07         1.55 o                         
  -2  10   2          0.55          1.31         0.58 o                         
  -1  10   2         32.67         32.73         2.31 o                         
   0  10   2         36.60         37.61         2.38 o                         
   1  10   2         17.55         23.66         2.00 o                         
   2  10   2          0.88          1.95         1.27 o                         
  -9  11   2         28.99         31.36         2.32 o                         
  -8  11   2          4.15          3.49         0.93 o                         
  -7  11   2          1.00          0.61         0.72 o                         
  -6  11   2         49.19         59.05         2.25 o                         
  -5  11   2         56.70         51.78         2.15 o                         
  -4  11   2          3.97          4.04         0.84 o                         
  -3  11   2          0.95          0.35         0.67 o                         
  -2  11   2         30.86         28.63         1.68 o                         
  -1  11   2          3.38          3.40         1.45 o                         
   0  11   2          0.00          0.53         0.93 o                         
  -7  12   2          1.12         -0.78         0.78 o                         
  -6  12   2         22.00         22.00         1.69 o                         
  -5  12   2          0.55          1.02         0.86 o                         
  -4  12   2         25.75         21.68         1.57 o                         
  -3  12   2          1.69          1.63         0.73 o                         
   1 -12   3         16.91         14.96         1.83 o                         
   2 -12   3        119.31        114.26         4.89 o                         
   3 -12   3         24.23         28.89         3.46 o                         
   4 -12   3          4.96          6.41         1.73 o                         
   5 -12   3          0.52          0.26         1.26 o                         
   6 -12   3          4.10          4.64         1.07 o                         
   7 -12   3         88.01         93.61         3.85 o                         
  -1 -11   3          0.00         -0.15         1.06 o                         
   0 -11   3          5.71          6.10         1.11 o                         
   1 -11   3         18.48         16.88         1.81 o                         
   2 -11   3          5.20          3.06         0.89 o                         
   3 -11   3         18.78         17.32         1.60 o                         
   4 -11   3          3.25          2.95         0.82 o                         
   5 -11   3          9.22          9.60         1.55 o                         
   6 -11   3        668.53        687.25        10.64 o                         
   7 -11   3         59.07         65.97         2.69 o                         
   8 -11   3         22.11         24.11         1.80 o                         
   9 -11   3         28.47         37.55         2.52 o                         
  -3 -10   3          2.41          4.93         0.96 o                         
  -2 -10   3         20.09         24.59         1.92 o                         
  -1 -10   3          6.96         14.72         1.46 o                         
   0 -10   3         25.67         14.77         1.15 o                         
   1 -10   3        190.83        190.97         4.36 o                         
   2 -10   3         40.16         37.40         1.87 o                         
   3 -10   3          5.67          2.67         0.96 o                         
   4 -10   3         32.77         30.89         1.53 o                         
   5 -10   3        183.98        161.37         3.22 o                         
   6 -10   3        326.19        340.03         5.63 o                         
   7 -10   3          7.60          5.65         0.98 o                         
   8 -10   3          0.00          0.58         0.77 o                         
   9 -10   3         23.80         30.14         1.77 o                         
  10 -10   3          0.57          1.97         0.89 o                         
  -4  -9   3          0.01         -1.78         2.49 o                         
  -3  -9   3         30.16         40.20         2.12 o                         
  -2  -9   3          0.53          0.69         0.72 o                         
  -1  -9   3         75.51         69.91         2.39 o                         
   0  -9   3        199.96        189.88         4.19 o                         
   1  -9   3         31.85         32.31         1.68 o                         
   2  -9   3         53.06         49.45         2.00 o                         
   3  -9   3        115.76        118.32         3.18 o                         
   4  -9   3          0.03          0.18         0.50 o                         
   5  -9   3          7.47          9.63         1.10 o                         
   6  -9   3        113.33        119.36         3.01 o                         
   7  -9   3         14.57         11.18         1.10 o                         
   8  -9   3         10.45          8.55         0.99 o                         
   9  -9   3          7.12          8.41         1.24 o                         
  10  -9   3          0.27          1.97         1.00 o                         
  -5  -8   3         19.12         17.50         1.76 o                         
  -4  -8   3          1.37          0.42         0.74 o                         
  -3  -8   3         18.92         21.39         1.29 o                         
  -2  -8   3        114.92        125.59         3.17 o                         
  -1  -8   3          6.86         10.07         0.98 o                         
   0  -8   3          5.63          6.88         0.81 o                         
   1  -8   3          7.95          6.60         0.79 o                         
   2  -8   3        136.54        128.12         2.50 o                         
   3  -8   3        335.44        326.06         3.57 o                         
   4  -8   3         28.05         20.38         0.99 o                         
   5  -8   3         70.73         70.61         1.91 o                         
   6  -8   3         44.41         36.87         1.35 o                         
   7  -8   3         30.61         24.67         1.26 o                         
   8  -8   3         67.65         72.50         2.55 o                         
   9  -8   3         72.41         74.32         2.56 o                         
  10  -8   3         47.11         46.51         2.37 o                         
  11  -8   3          9.27         10.42         1.37 o                         
  -6  -7   3          0.29          2.36         0.77 o                         
  -5  -7   3         18.45         18.42         1.82 o                         
  -4  -7   3         55.73         51.04         1.85 o                         
  -3  -7   3        208.26        200.60         4.86 o                         
  -2  -7   3         49.52         41.09         1.25 o                         
  -1  -7   3         42.00         35.78         1.10 o                         
   0  -7   3         22.00         24.01         0.93 o                         
   1  -7   3         95.77         91.90         1.78 o                         
   2  -7   3        272.99        275.11         3.04 o                         
   3  -7   3         18.88         12.36         0.64 o                         
   4  -7   3        544.81        514.13         5.45 o                         
   5  -7   3        646.79        642.18         6.67 o                         
   6  -7   3          3.50          1.36         0.43 o                         
   7  -7   3         66.49         76.56         2.20 o                         
   8  -7   3         30.53         36.34         1.54 o                         
   9  -7   3         10.80          5.98         0.99 o                         
  10  -7   3          0.02          0.71         0.80 o                         
  11  -7   3         32.09         30.13         2.05 o                         
  -7  -6   3          0.79          0.96         0.68 o                         
  -6  -6   3          0.00         -0.08         0.68 o                         
  -5  -6   3         57.88         57.69         1.99 o                         
  -4  -6   3         64.63         51.77         1.88 o                         
  -3  -6   3         62.29         66.67         1.68 o                         
  -2  -6   3         63.13         56.58         1.37 o                         
  -1  -6   3         12.21         14.81         0.68 o                         
   0  -6   3         13.56         20.52         0.67 o                         
   1  -6   3          0.42          0.41         0.22 o                         
   2  -6   3         20.12         16.99         0.56 o                         
   3  -6   3         10.30         11.74         0.56 o                         
   4  -6   3        102.04        102.47         1.68 o                         
   5  -6   3          5.13          5.22         0.48 o                         
   6  -6   3         14.27         13.09         0.77 o                         
   7  -6   3          0.89          0.17         0.48 o                         
   8  -6   3          0.31         -0.51         0.51 o                         
   9  -6   3          8.05         10.81         1.07 o                         
  10  -6   3         21.56         17.35         1.39 o                         
  11  -6   3         12.18         13.29         1.46 o                         
  -8  -5   3          4.36          6.36         1.08 o                         
  -7  -5   3          4.90          5.18         0.99 o                         
  -6  -5   3         52.19         55.63         2.17 o                         
  -5  -5   3        397.10        419.91         5.20 o                         
  -4  -5   3         62.61         53.96         1.71 o                         
  -3  -5   3        201.18        207.58         2.73 o                         
  -2  -5   3         13.20         19.78         0.76 o                         
  -1  -5   3        131.34        151.09         1.88 o                         
   0  -5   3         44.27         36.89         1.14 o                         
   1  -5   3          0.56          2.19         0.26 o                         
   2  -5   3          3.84          2.43         0.25 o                         
   3  -5   3          2.53          4.86         0.31 o                         
   4  -5   3        487.94        516.07         4.05 o                         
   5  -5   3        182.68        219.08         2.97 o                         
   6  -5   3          6.96          4.19         0.58 o                         
   7  -5   3        151.53        141.66         2.84 o                         
   8  -5   3          2.50          2.33         0.65 o                         
   9  -5   3        256.19        247.66         4.66 o                         
  10  -5   3          7.02          5.95         0.98 o                         
  11  -5   3         70.73         72.82         2.76 o                         
  -9  -4   3         22.83         31.08         2.22 o                         
  -8  -4   3          0.54         -0.44         0.68 o                         
  -7  -4   3        215.93        224.15         4.59 o                         
  -6  -4   3        285.11        280.16         4.53 o                         
  -5  -4   3        386.20        402.53         4.86 o                         
  -4  -4   3        399.43        430.56         6.08 o                         
  -3  -4   3          2.50          0.20         0.26 o                         
  -2  -4   3       1174.54       1231.52        10.62 o                         
  -1  -4   3        456.86        381.10         3.27 o                         
   0  -4   3          0.45          3.22         0.26 o                         
   1  -4   3         23.03         28.44         0.62 o                         
   2  -4   3        140.70        159.89         2.14 o                         
   3  -4   3        263.52        260.28         2.21 o                         
   4  -4   3       1298.48       1337.56         9.48 o                         
   5  -4   3        261.69        282.51         3.35 o                         
   6  -4   3         26.40         37.41         1.48 o                         
   7  -4   3        275.05        259.72         4.26 o                         
   8  -4   3         82.47         70.20         2.54 o                         
   9  -4   3        617.38        637.38        10.13 o                         
  10  -4   3         15.32         10.88         1.23 o                         
  11  -4   3         19.09         19.47         1.90 o                         
  -9  -3   3         16.76         19.02         1.49 o                         
  -8  -3   3         39.95         42.55         1.91 o                         
  -7  -3   3        786.20        815.16         8.30 o                         
  -6  -3   3        409.13        467.24         5.89 o                         
  -5  -3   3         44.97         42.51         1.46 o                         
  -4  -3   3          8.44          8.82         0.58 o                         
  -3  -3   3        241.05        258.55         3.28 o                         
  -2  -3   3       1654.00       1695.39        11.11 o                         
  -1  -3   3        258.81        288.30         2.70 o                         
   0  -3   3        715.81        774.84         6.12 o                         
   1  -3   3         38.87         38.55         0.72 o                         
   2  -3   3         19.22         24.88         0.55 o                         
   3  -3   3         11.03         11.37         0.60 o                         
   4  -3   3       3364.58       3534.30        24.86 o                         
   5  -3   3        229.98        255.26         3.60 o                         
   6  -3   3          4.79          3.28         0.61 o                         
   7  -3   3        205.53        191.25         4.44 o                         
   8  -3   3         39.70         34.07         2.01 o                         
   9  -3   3        132.54        126.26         4.05 o                         
  10  -3   3         11.97         12.57         1.79 o                         
  11  -3   3          0.17         -0.73         1.69 o                         
 -10  -2   3         20.57         13.75         1.38 o                         
  -9  -2   3         45.52         47.39         2.05 o                         
  -8  -2   3        180.16        186.16         4.61 o                         
  -7  -2   3        237.63        223.30         3.74 o                         
  -6  -2   3          2.44          3.72         0.53 o                         
  -5  -2   3        255.33        239.08         3.46 o                         
  -4  -2   3          3.98          3.53         0.45 o                         
  -3  -2   3        801.60        792.92         5.99 o                         
  -2  -2   3         26.43         38.48         0.76 o                         
  -1  -2   3       1797.88       1685.32         9.78 o                         
   0  -2   3         32.84         35.30         0.70 o                         
   1  -2   3       1117.91       1135.32         6.44 o                         
   2  -2   3        724.94        806.71         5.66 o                         
   3  -2   3        150.35        148.33         2.19 o                         
   4  -2   3          3.08          5.57         0.56 o                         
   5  -2   3         38.78         44.56         1.39 o                         
   6  -2   3        442.99        439.54         5.90 o                         
   7  -2   3        234.22        241.89         5.09 o                         
   8  -2   3         43.04         46.01         2.31 o                         
   9  -2   3         22.29         18.03         2.41 o                         
  10  -2   3         52.81         55.60         3.38 o                         
  11  -2   3          0.74          0.78         1.19 o                         
 -10  -1   3         13.91         11.83         1.26 o                         
  -9  -1   3          9.66         14.72         1.18 o                         
  -8  -1   3        229.46        209.74         3.71 o                         
  -7  -1   3        250.82        238.31         4.60 o                         
  -6  -1   3        106.60         96.33         2.03 o                         
  -5  -1   3        105.25         86.99         1.67 o                         
  -4  -1   3        179.33        183.87         2.03 o                         
  -3  -1   3        203.31        226.90         2.20 o                         
  -2  -1   3        939.69       1015.11         6.32 o                         
  -1  -1   3          5.40          4.91         0.29 o                         
   0  -1   3        326.80        321.23         2.96 o                         
   1  -1   3          0.51          5.16         0.31 o                         
   2  -1   3        199.29        250.07         5.09 o                         
   3  -1   3          4.06          8.98         0.47 o                         
   4  -1   3       1207.53       1293.66         9.33 o                         
   5  -1   3         61.05         48.85         1.61 o                         
   6  -1   3        696.10        726.20         8.38 o                         
   7  -1   3        352.00        347.28         5.76 o                         
   8  -1   3          1.50          1.34         0.80 o                         
   9  -1   3         13.34         14.15         1.55 o                         
  10  -1   3         70.33         80.29         4.18 o                         
 -11   0   3          0.10         -1.04         1.04 o                         
 -10   0   3          2.95          3.49         1.17 o                         
  -9   0   3          0.29          0.68         0.52 o                         
  -8   0   3         32.51         26.80         1.30 o                         
  -7   0   3          8.17         12.68         0.78 o                         
  -6   0   3         45.34         44.68         1.09 o                         
  -5   0   3          0.74          3.24         0.32 o                         
  -4   0   3        457.05        448.51         4.45 o                         
  -3   0   3       2193.82       2119.57        11.11 o                         
  -2   0   3        323.71        299.13         2.10 o                         
  -1   0   3          1.08          1.13         0.13 o                         
   0   0   3        763.53        522.99         3.90 o                         
   1   0   3        939.67        870.60         7.32 o                         
   2   0   3        161.65        171.27         2.13 o                         
   3   0   3         60.70         40.94         0.97 o                         
   4   0   3       1303.96       1334.08        12.16 o                         
   5   0   3          6.38          7.56         0.57 o                         
   6   0   3          3.95          4.46         0.58 o                         
   7   0   3         54.03         56.72         2.93 o                         
   8   0   3         15.44         19.99         1.67 o                         
   9   0   3          2.47          2.05         0.94 o                         
  10   0   3         12.98         13.57         1.67 o                         
 -11   1   3          1.07         -0.13         0.90 o                         
 -10   1   3          1.77          0.56         0.65 o                         
  -9   1   3         18.27         21.84         1.21 o                         
  -8   1   3         13.17          9.77         0.78 o                         
  -7   1   3         62.66         60.82         1.46 o                         
  -6   1   3         50.22         45.81         0.94 o                         
  -5   1   3        132.84        183.05         1.92 o                         
  -4   1   3        540.44        507.40         3.70 o                         
  -3   1   3         11.71          5.41         0.27 o                         
  -2   1   3       3523.93       3916.10        20.82 o                         
  -1   1   3        157.75        119.68         1.03 o                         
   0   1   3        306.89        351.36         2.75 o                         
   1   1   3          2.97          0.31         0.20 o                         
   2   1   3         45.33         51.05         1.16 o                         
   3   1   3        846.00        907.44         7.77 o                         
   4   1   3        436.13        548.71         5.20 o                         
   5   1   3          6.89          6.82         0.57 o                         
   6   1   3          6.50          4.44         0.78 o                         
   7   1   3         40.71         41.15         2.23 o                         
   8   1   3          9.59          9.16         1.31 o                         
   9   1   3         93.77         88.22         3.70 o                         
  10   1   3          9.65         14.31         1.89 o                         
 -11   2   3          1.69          1.48         0.96 o                         
 -10   2   3         29.02         30.63         1.56 o                         
  -9   2   3          1.04          2.13         0.60 o                         
  -8   2   3          0.18          0.24         0.33 o                         
  -7   2   3        115.71        114.52         1.75 o                         
  -6   2   3         74.66         69.83         1.13 o                         
  -5   2   3         46.13         68.99         1.00 o                         
  -4   2   3          6.67         10.24         0.39 o                         
  -3   2   3        506.46        537.50         3.39 o                         
  -2   2   3       6786.24       6981.07        38.71 o                         
  -1   2   3        306.59        267.48         2.09 o                         
   0   2   3        274.66        251.26         2.40 o                         
   1   2   3        939.11        922.40         6.33 o                         
   2   2   3       2322.18       2722.20        16.49 o                         
   3   2   3        527.76        589.25         5.79 o                         
   4   2   3        117.35        107.18         2.17 o                         
   5   2   3         78.86         65.26         2.13 o                         
   6   2   3          8.28          8.63         0.90 o                         
   7   2   3         45.75         32.08         1.74 o                         
   8   2   3          4.15          3.71         1.07 o                         
   9   2   3         41.17         44.77         2.75 o                         
 -11   3   3         36.78         31.05         2.22 o                         
 -10   3   3         76.19         84.29         2.70 o                         
  -9   3   3        213.65        224.44         3.05 o                         
  -8   3   3          0.96          1.15         0.33 o                         
  -7   3   3          7.76          5.26         0.36 o                         
  -6   3   3        204.12        185.92         2.01 o                         
  -5   3   3        596.79        640.45         4.11 o                         
  -4   3   3         68.39         58.62         0.89 o                         
  -3   3   3         90.01         90.04         1.12 o                         
  -2   3   3        368.22        350.84         4.04 o                         
  -1   3   3         64.78         61.09         0.83 o                         
   0   3   3        151.22        131.97         1.43 o                         
   1   3   3        207.10        175.34         1.94 o                         
   2   3   3         10.42          6.41         0.41 o                         
   3   3   3          2.81          5.86         0.51 o                         
   4   3   3          1.76          5.71         0.70 o                         
   5   3   3         79.20         55.73         2.15 o                         
   6   3   3          1.00          2.78         0.72 o                         
   7   3   3         27.23         24.42         1.63 o                         
   8   3   3         40.09         57.93         3.41 o                         
 -12   4   3         39.27         44.04         2.93 o                         
 -11   4   3        118.87        145.63         3.70 o                         
 -10   4   3         22.21         21.48         1.31 o                         
  -9   4   3         95.64        101.33         2.23 o                         
  -8   4   3        185.29        171.30         2.48 o                         
  -7   4   3        295.34        270.42         2.99 o                         
  -6   4   3        330.69        318.53         3.41 o                         
  -5   4   3        979.47       1024.53         9.67 o                         
  -4   4   3       2330.40       2401.12        12.77 o                         
  -3   4   3         10.28          8.91         0.45 o                         
  -2   4   3        120.57        141.20         1.61 o                         
  -1   4   3         96.53        108.58         1.27 o                         
   0   4   3        180.95        206.69         2.04 o                         
   1   4   3        116.62        101.37         1.53 o                         
   2   4   3        127.93        119.51         2.03 o                         
   3   4   3         17.17         15.57         0.88 o                         
   4   4   3         65.44         69.83         2.26 o                         
   5   4   3         70.50         55.35         2.31 o                         
   6   4   3         12.81         11.82         1.17 o                         
   7   4   3          4.14          5.24         0.96 o                         
   8   4   3          8.98          9.45         1.43 o                         
 -12   5   3         25.11         26.83         2.15 o                         
 -11   5   3         16.29         15.81         1.29 o                         
 -10   5   3         19.01         15.94         1.16 o                         
  -9   5   3         53.62         42.82         1.56 o                         
  -8   5   3        129.79        136.31         2.43 o                         
  -7   5   3          3.44          3.23         0.47 o                         
  -6   5   3         12.87         10.94         0.63 o                         
  -5   5   3         38.65         40.87         1.00 o                         
  -4   5   3        189.96        177.48         2.32 o                         
  -3   5   3         29.29         27.06         0.76 o                         
  -2   5   3         13.25         19.35         0.55 o                         
  -1   5   3          1.24          5.27         0.39 o                         
   0   5   3         43.63         47.16         1.13 o                         
   1   5   3        155.64        176.19         2.42 o                         
   2   5   3          8.73          9.33         0.64 o                         
   3   5   3          0.70          1.61         0.57 o                         
   4   5   3        146.88        133.09         4.50 o                         
   5   5   3         17.15         25.88         1.78 o                         
   6   5   3          1.17          2.30         1.19 o                         
   7   5   3          7.79          6.55         1.32 o                         
 -11   6   3         27.01         27.39         1.70 o                         
 -10   6   3         12.06          7.57         1.06 o                         
  -9   6   3          2.60          2.32         0.60 o                         
  -8   6   3        154.08        155.19         3.09 o                         
  -7   6   3        161.00        173.19         3.13 o                         
  -6   6   3        168.43        170.81         3.20 o                         
  -5   6   3         14.83         10.68         0.80 o                         
  -4   6   3        112.89        108.83         2.17 o                         
  -3   6   3          0.01          3.98         0.50 o                         
  -2   6   3          9.69          4.87         0.45 o                         
  -1   6   3         63.95         65.24         1.41 o                         
   0   6   3          7.28          5.77         0.48 o                         
   1   6   3          3.17          4.08         0.50 o                         
   2   6   3         10.63         11.34         1.01 o                         
   3   6   3        153.81        140.64         4.51 o                         
   4   6   3         29.54         21.03         1.65 o                         
   5   6   3         12.44          5.77         1.07 o                         
   6   6   3          0.24         -0.02         0.85 o                         
 -11   7   3          7.78          4.87         0.90 o                         
 -10   7   3          0.67          1.59         0.67 o                         
  -9   7   3          0.61          0.14         0.56 o                         
  -8   7   3          1.03          0.86         0.57 o                         
  -7   7   3         31.09         29.18         1.44 o                         
  -6   7   3        201.08        202.01         5.15 o                         
  -5   7   3         32.93         32.38         1.38 o                         
  -4   7   3         86.88         89.93         1.92 o                         
  -3   7   3         12.37         12.30         0.80 o                         
  -2   7   3        104.06        100.20         2.11 o                         
  -1   7   3         18.52         16.48         0.87 o                         
   0   7   3         24.42         22.10         1.21 o                         
   1   7   3        235.12        224.32         3.65 o                         
   2   7   3         14.02         16.47         1.30 o                         
   3   7   3         65.83         66.78         2.76 o                         
   4   7   3          3.81          3.75         0.93 o                         
   5   7   3         71.65         76.33         3.35 o                         
 -11   8   3          7.99          5.29         0.94 o                         
 -10   8   3          0.00          0.74         0.71 o                         
  -9   8   3         19.74         20.03         1.27 o                         
  -8   8   3         19.59         19.58         1.43 o                         
  -7   8   3         10.60          9.44         0.94 o                         
  -6   8   3         16.85         14.54         1.20 o                         
  -5   8   3         32.51         33.48         1.39 o                         
  -4   8   3        237.98        229.35         3.35 o                         
  -3   8   3         15.50         13.79         0.87 o                         
  -2   8   3          0.11          0.39         0.40 o                         
  -1   8   3        267.83        280.47         5.27 o                         
   0   8   3        938.27        961.94        10.50 o                         
   1   8   3        990.08       1040.60        14.43 o                         
   2   8   3         63.29         65.65         3.04 o                         
   3   8   3          0.63          0.95         0.96 o                         
   4   8   3          5.98         10.29         2.00 o                         
 -10   9   3         35.98         38.83         1.99 o                         
  -9   9   3          3.72          5.23         0.90 o                         
  -8   9   3          1.54          1.16         0.67 o                         
  -7   9   3         22.05         20.54         1.34 o                         
  -6   9   3         19.71         22.11         1.69 o                         
  -5   9   3          1.49          2.42         0.60 o                         
  -4   9   3         22.29         19.39         1.12 o                         
  -3   9   3        131.11        136.52         2.83 o                         
  -2   9   3          5.15          6.36         0.78 o                         
  -1   9   3         81.57         85.04         3.02 o                         
   0   9   3        423.78        435.43         9.07 o                         
   1   9   3          1.05          0.77         1.38 o                         
   2   9   3          2.21          1.43         0.92 o                         
   3   9   3          3.44          2.75         1.33 o                         
 -10  10   3          4.93          2.66         0.90 o                         
  -9  10   3          1.18          1.49         0.90 o                         
  -8  10   3         62.09         60.33         2.35 o                         
  -7  10   3         81.08         85.35         2.54 o                         
  -6  10   3          9.96          9.53         0.92 o                         
  -5  10   3         50.04         53.26         2.96 o                         
  -4  10   3          8.90          5.67         0.72 o                         
  -3  10   3         51.08         48.30         1.94 o                         
  -2  10   3         38.72         36.83         3.47 o                         
  -1  10   3          3.33          1.85         0.75 o                         
   0  10   3         16.25         12.41         1.50 o                         
   1  10   3          0.01          0.00         0.85 o                         
  -8  11   3         12.91         11.20         1.20 o                         
  -7  11   3         12.91         14.07         1.38 o                         
  -6  11   3         31.03         32.26         1.77 o                         
  -5  11   3          3.54         -0.65         0.65 o                         
  -4  11   3          3.45          1.80         0.69 o                         
  -3  11   3          0.14          0.87         0.67 o                         
  -2  11   3          4.68          3.19         0.76 o                         
  -1  11   3          0.75          1.64         0.93 o                         
   2 -12   4          0.47          2.17         0.94 o                         
   3 -12   4         30.92         37.88         2.44 o                         
   4 -12   4         20.39         21.64         1.91 o                         
   5 -12   4        181.48        181.62         6.40 o                         
   6 -12   4         42.93         44.93         3.28 o                         
  -1 -11   4          1.37          2.03         0.93 o                         
   0 -11   4        105.58         98.35         3.71 o                         
   1 -11   4        117.38        119.37         3.63 o                         
   2 -11   4         30.70         28.79         2.04 o                         
   3 -11   4          5.35          5.29         1.09 o                         
   4 -11   4          2.50          1.78         0.94 o                         
   5 -11   4          1.15          2.10         0.78 o                         
   6 -11   4         88.42         98.38         2.95 o                         
   7 -11   4         22.16         22.77         1.89 o                         
   8 -11   4          4.49          9.34         1.22 o                         
  -3 -10   4          0.45          0.65         0.92 o                         
  -2 -10   4          3.22          3.02         0.89 o                         
  -1 -10   4          8.30          6.25         1.02 o                         
   0 -10   4        107.71         92.88         3.08 o                         
   1 -10   4          0.03          0.11         0.61 o                         
   2 -10   4         39.93         41.68         2.26 o                         
   3 -10   4          7.66          5.22         0.94 o                         
   4 -10   4        215.19        215.68         4.15 o                         
   5 -10   4        110.35        107.57         2.90 o                         
   6 -10   4         10.61         14.85         1.32 o                         
   7 -10   4         31.16         32.51         2.30 o                         
   8 -10   4          3.88          4.14         0.96 o                         
   9 -10   4          0.13          0.46         1.04 o                         
  -4  -9   4          0.13          0.88         0.96 o                         
  -3  -9   4          7.24          7.35         1.11 o                         
  -2  -9   4         14.72         14.68         1.44 o                         
  -1  -9   4        379.51        344.51         6.02 o                         
   0  -9   4         27.36         15.20         1.24 o                         
   1  -9   4          7.85          6.93         1.16 o                         
   2  -9   4         53.54         50.01         1.85 o                         
   3  -9   4        384.78        381.24         6.74 o                         
   4  -9   4       1717.21       1726.73        13.87 o                         
   5  -9   4          0.84          1.29         0.52 o                         
   6  -9   4         56.70         57.66         1.89 o                         
   7  -9   4         44.98         52.17         1.86 o                         
   8  -9   4          9.95          8.27         1.10 o                         
   9  -9   4         60.76         55.80         2.64 o                         
  10  -9   4          1.80          1.71         0.92 o                         
  -5  -8   4          2.73          1.24         0.96 o                         
  -4  -8   4          0.24          0.90         0.81 o                         
  -3  -8   4         11.28         11.12         1.14 o                         
  -2  -8   4          0.21          0.80         0.56 o                         
  -1  -8   4         34.00         25.90         1.36 o                         
   0  -8   4         13.53         13.94         1.13 o                         
   1  -8   4        208.20        198.81         3.62 o                         
   2  -8   4         71.02         68.49         1.84 o                         
   3  -8   4         83.32         85.64         2.00 o                         
   4  -8   4        848.21        849.39         7.97 o                         
   5  -8   4        176.32        178.97         3.16 o                         
   6  -8   4          0.26          0.85         0.41 o                         
   7  -8   4          2.12          0.48         0.63 o                         
   8  -8   4          1.75          0.41         0.70 o                         
   9  -8   4          3.79          7.34         1.01 o                         
  10  -8   4         10.81          8.96         1.19 o                         
  -6  -7   4          1.38          1.19         0.78 o                         
  -5  -7   4         14.65         14.97         1.60 o                         
  -4  -7   4        151.71        142.83         3.58 o                         
  -3  -7   4        257.35        231.03         3.83 o                         
  -2  -7   4          0.08          0.55         0.41 o                         
  -1  -7   4        200.76        190.39         2.66 o                         
   0  -7   4         72.34         61.91         1.43 o                         
   1  -7   4          0.29          0.15         0.31 o                         
   2  -7   4        242.09        218.59         2.96 o                         
   3  -7   4        293.89        273.57         3.27 o                         
   4  -7   4         82.52        100.51         2.10 o                         
   5  -7   4        200.53        219.94         2.89 o                         
   6  -7   4          0.01          1.02         0.47 o                         
   7  -7   4         77.18         56.05         1.83 o                         
   8  -7   4          1.17          2.68         0.62 o                         
   9  -7   4         26.42         26.75         1.56 o                         
  10  -7   4          0.12          0.60         0.85 o                         
  11  -7   4          2.42          1.56         1.13 o                         
  -7  -6   4         34.49         33.44         1.99 o                         
  -6  -6   4         22.53         15.52         1.42 o                         
  -5  -6   4         38.48         42.47         2.93 o                         
  -4  -6   4         12.03         12.06         1.04 o                         
  -3  -6   4        409.46        397.80         5.02 o                         
  -2  -6   4         10.21         11.62         0.65 o                         
  -1  -6   4          0.23         -0.23         0.27 o                         
   0  -6   4         53.30         48.43         1.19 o                         
   1  -6   4         48.94         44.12         1.04 o                         
   2  -6   4        214.79        203.97         2.15 o                         
   3  -6   4        176.09        177.21         2.26 o                         
   4  -6   4         21.70         21.84         0.82 o                         
   5  -6   4         92.29         85.39         1.69 o                         
   6  -6   4         11.80         11.61         0.77 o                         
   7  -6   4        160.97        149.98         3.00 o                         
   8  -6   4         36.92         29.88         1.45 o                         
   9  -6   4        113.97        117.72         3.17 o                         
  10  -6   4          0.95          2.83         0.79 o                         
  11  -6   4         14.61         16.02         1.40 o                         
  -8  -5   4         58.87         73.07         3.29 o                         
  -7  -5   4          0.33          0.21         0.74 o                         
  -6  -5   4          5.27          3.92         0.81 o                         
  -5  -5   4        827.73        832.69         9.44 o                         
  -4  -5   4         40.49         38.64         1.46 o                         
  -3  -5   4         22.02         20.57         0.83 o                         
  -2  -5   4         27.72         18.30         0.86 o                         
  -1  -5   4         21.39         21.21         0.69 o                         
   0  -5   4       1340.63       1417.48         8.57 o                         
   1  -5   4         92.94        105.37         1.45 o                         
   2  -5   4         86.34         89.20         1.46 o                         
   3  -5   4       1322.76       1290.51         9.97 o                         
   4  -5   4       1621.34       1775.69        11.23 o                         
   5  -5   4          9.38         15.56         0.75 o                         
   6  -5   4          2.98          4.12         0.59 o                         
   7  -5   4        227.11        233.52         3.82 o                         
   8  -5   4          8.95          7.12         0.90 o                         
   9  -5   4        338.71        339.45         5.63 o                         
  10  -5   4        183.51        196.61         4.85 o                         
  11  -5   4         34.14         41.01         2.14 o                         
  -9  -4   4          7.99          8.74         1.36 o                         
  -8  -4   4          6.78          4.51         0.94 o                         
  -7  -4   4         89.65         92.44         3.03 o                         
  -6  -4   4         25.70         25.41         1.52 o                         
  -5  -4   4        265.69        248.39         4.97 o                         
  -4  -4   4         15.91         11.20         0.79 o                         
  -3  -4   4        358.04        393.22         4.66 o                         
  -2  -4   4         54.12         52.84         1.44 o                         
  -1  -4   4          5.07         10.92         0.51 o                         
   0  -4   4        729.04        782.39         6.65 o                         
   1  -4   4        259.23        284.01         2.76 o                         
   2  -4   4        170.92        215.54         2.00 o                         
   3  -4   4          3.89          7.76         0.40 o                         
   4  -4   4        262.87        233.40         2.92 o                         
   5  -4   4          2.56          2.15         0.42 o                         
   6  -4   4          1.88          0.85         0.51 o                         
   7  -4   4         22.40         16.93         1.14 o                         
   8  -4   4        653.83        643.85         8.73 o                         
   9  -4   4        250.75        263.56         5.45 o                         
  10  -4   4         56.71         64.25         2.78 o                         
  11  -4   4         18.27         20.97         1.99 o                         
  -9  -3   4         43.51         52.61         2.46 o                         
  -8  -3   4         77.20         81.01         2.69 o                         
  -7  -3   4        385.96        385.62         5.57 o                         
  -6  -3   4         20.44         18.34         1.02 o                         
  -5  -3   4        757.80        707.03         7.13 o                         
  -4  -3   4         47.58         49.15         1.45 o                         
  -3  -3   4        107.56        134.53         2.43 o                         
  -2  -3   4       2893.06       3116.10        19.54 o                         
  -1  -3   4       1255.42       1277.83         8.02 o                         
   0  -3   4          0.68          1.76         0.24 o                         
   1  -3   4         32.60         22.65         0.53 o                         
   2  -3   4        943.88       1077.33         8.02 o                         
   3  -3   4          4.86          4.89         0.47 o                         
   4  -3   4        101.38        107.05         1.98 o                         
   5  -3   4         12.61          8.56         0.82 o                         
   6  -3   4        719.40        704.81         8.60 o                         
   7  -3   4        780.45        730.25        10.08 o                         
   8  -3   4         38.43         36.87         2.12 o                         
   9  -3   4         98.31        104.47         3.74 o                         
  10  -3   4          5.10          5.20         1.85 o                         
 -10  -2   4         12.39          8.01         1.26 o                         
  -9  -2   4        374.45        417.18         8.44 o                         
  -8  -2   4          6.75          5.44         0.76 o                         
  -7  -2   4         30.91         31.13         1.46 o                         
  -6  -2   4        139.40        130.23         2.72 o                         
  -5  -2   4         11.73         11.66         0.78 o                         
  -4  -2   4        176.82        154.69         2.15 o                         
  -3  -2   4        145.46        177.55         2.22 o                         
  -2  -2   4         88.99         77.99         1.12 o                         
  -1  -2   4         56.66         47.34         0.85 o                         
   0  -2   4          3.29         14.20         0.49 o                         
   1  -2   4        229.80        250.60         2.18 o                         
   2  -2   4       2466.99       2840.45        18.32 o                         
   3  -2   4        532.37        557.66         6.55 o                         
   4  -2   4        238.72        240.61         3.25 o                         
   5  -2   4         36.92         19.49         1.12 o                         
   6  -2   4         15.10         10.63         0.95 o                         
   7  -2   4        315.19        344.31         6.38 o                         
   8  -2   4        371.76        344.67         6.75 o                         
   9  -2   4         83.22         76.15         3.72 o                         
  10  -2   4          0.08         -0.07         1.08 o                         
 -10  -1   4        118.37        109.65         3.51 o                         
  -9  -1   4        415.92        414.90         5.76 o                         
  -8  -1   4        122.40        129.01         2.87 o                         
  -7  -1   4         15.31         15.66         0.98 o                         
  -6  -1   4         33.16         24.60         1.06 o                         
  -5  -1   4        127.77        117.60         2.01 o                         
  -4  -1   4        336.39        339.10         3.16 o                         
  -3  -1   4        215.69        211.65         2.16 o                         
  -2  -1   4          5.51          4.59         0.32 o                         
  -1  -1   4        213.07        232.76         2.43 o                         
   0  -1   4          1.79          9.59         0.35 o                         
   1  -1   4         44.23         39.61         0.87 o                         
   2  -1   4        249.88        275.40         3.09 o                         
   3  -1   4       1040.91       1115.39        11.38 o                         
   4  -1   4         13.23         10.83         0.56 o                         
   5  -1   4        119.16        138.41         2.47 o                         
   6  -1   4        171.16        156.23         3.38 o                         
   7  -1   4          1.62          3.20         0.84 o                         
   8  -1   4        121.75        112.59         4.38 o                         
   9  -1   4         17.79         14.62         2.45 o                         
  10  -1   4          1.30          6.37         1.91 o                         
 -11   0   4          2.79          3.07         1.56 o                         
 -10   0   4        180.74        187.86         4.44 o                         
  -9   0   4         16.64         20.11         1.21 o                         
  -8   0   4        398.43        368.79         4.91 o                         
  -7   0   4          3.03          4.31         0.55 o                         
  -6   0   4        301.11        286.94         3.34 o                         
  -5   0   4        343.97        321.40         3.22 o                         
  -4   0   4          5.24         20.30         0.59 o                         
  -3   0   4        294.40        280.50         2.64 o                         
  -2   0   4       2108.02       2145.80        12.50 o                         
  -1   0   4       1175.86       1169.86         8.41 o                         
   0   0   4         60.90         32.53         0.72 o                         
   1   0   4          0.02          3.30         0.32 o                         
   2   0   4         16.41         23.75         0.99 o                         
   3   0   4         42.75         59.24         1.51 o                         
   4   0   4        151.53        142.94         2.29 o                         
   5   0   4         23.91         12.13         0.73 o                         
   6   0   4        172.42        176.55         4.14 o                         
   7   0   4        156.55        152.44         4.32 o                         
   8   0   4          1.45          0.44         0.90 o                         
   9   0   4         41.70         41.82         2.56 o                         
  10   0   4         57.88         69.81         4.01 o                         
 -11   1   4          1.44          1.90         1.23 o                         
 -10   1   4          2.72          1.10         0.64 o                         
  -9   1   4        113.95        116.07         2.71 o                         
  -8   1   4         19.25         14.82         0.82 o                         
  -7   1   4        250.72        244.92         3.08 o                         
  -6   1   4        117.00        104.92         1.47 o                         
  -5   1   4        402.88        387.65         3.08 o                         
  -4   1   4          1.92          7.62         0.41 o                         
  -3   1   4        568.86        592.59         3.86 o                         
  -2   1   4         10.93         18.76         0.43 o                         
  -1   1   4         59.68         41.10         0.69 o                         
   0   1   4        240.46        227.84         2.31 o                         
   1   1   4         97.44         95.39         1.56 o                         
   2   1   4        145.65        171.12         2.63 o                         
   3   1   4        569.47        654.41         7.35 o                         
   4   1   4        221.00        263.32         5.06 o                         
   5   1   4        547.59        516.43         5.40 o                         
   6   1   4        223.23        210.82         4.11 o                         
   7   1   4        196.53        185.53         4.81 o                         
   8   1   4          8.44          8.86         1.30 o                         
   9   1   4         49.29         54.97         2.99 o                         
 -11   2   4          0.41         -0.37         1.19 o                         
 -10   2   4         80.43         90.14         5.16 o                         
  -9   2   4          0.01         -0.44         0.44 o                         
  -8   2   4         44.91         49.70         1.26 o                         
  -7   2   4          9.25          8.97         0.47 o                         
  -6   2   4         11.35          9.71         0.42 o                         
  -5   2   4        236.30        266.22         2.97 o                         
  -4   2   4       2911.55       2981.35        20.82 o                         
  -3   2   4         11.45          9.36         0.36 o                         
  -2   2   4        319.53        321.86         2.55 o                         
  -1   2   4        214.51        181.91         1.73 o                         
   0   2   4       1113.32       1130.68         7.05 o                         
   1   2   4        912.90        928.32         7.01 o                         
   2   2   4         42.00         50.27         1.18 o                         
   3   2   4          2.73         10.17         0.66 o                         
   4   2   4         12.83         15.72         0.96 o                         
   5   2   4        124.11        127.68         3.05 o                         
   6   2   4         17.45         23.42         1.44 o                         
   7   2   4        123.56         93.63         3.80 o                         
   8   2   4         24.26         21.55         1.87 o                         
   9   2   4         10.30         11.26         1.49 o                         
 -11   3   4         19.61         20.46         1.38 o                         
 -10   3   4         80.19         81.83         2.29 o                         
  -9   3   4         65.02         69.99         2.15 o                         
  -8   3   4          1.93          1.86         0.38 o                         
  -7   3   4         48.56         43.97         0.96 o                         
  -6   3   4          4.41          3.28         0.30 o                         
  -5   3   4       1331.36       1367.36         9.33 o                         
  -4   3   4       2632.36       2594.94        15.95 o                         
  -3   3   4          2.61          3.37         0.28 o                         
  -2   3   4       1812.49       1838.94        10.27 o                         
  -1   3   4        189.48        199.61         1.77 o                         
   0   3   4        853.88        892.88         9.42 o                         
   1   3   4        211.68        188.13         2.25 o                         
   2   3   4        127.30        131.73         1.90 o                         
   3   3   4         19.26         15.13         0.74 o                         
   4   3   4         29.53         29.19         1.42 o                         
   5   3   4         58.86         43.26         1.86 o                         
   6   3   4        470.87        432.76         6.75 o                         
   7   3   4        145.16        140.60         4.42 o                         
   8   3   4          0.93          1.11         0.94 o                         
 -11   4   4         17.05         19.79         1.60 o                         
 -10   4   4          2.01          1.12         0.64 o                         
  -9   4   4         51.34         57.57         1.78 o                         
  -8   4   4        121.16        141.46         2.03 o                         
  -7   4   4         23.92         25.98         0.85 o                         
  -6   4   4         80.51         87.18         1.43 o                         
  -5   4   4       1113.17       1162.73         7.78 o                         
  -4   4   4       2521.35       2494.10        18.87 o                         
  -3   4   4        295.52        338.72         3.54 o                         
  -2   4   4        100.87         83.15         1.47 o                         
  -1   4   4         27.27         34.54         0.77 o                         
   0   4   4         65.07         75.65         1.33 o                         
   1   4   4        336.04        332.22         3.18 o                         
   2   4   4          0.95          1.41         0.36 o                         
   3   4   4          1.56          0.99         0.43 o                         
   4   4   4        109.53        105.85         2.83 o                         
   5   4   4         23.11         15.22         1.69 o                         
   6   4   4         66.45         56.54         2.37 o                         
   7   4   4          3.35          4.49         0.93 o                         
 -11   5   4          0.03         -0.49         0.83 o                         
 -10   5   4         14.70         15.07         1.62 o                         
  -9   5   4          2.88          4.56         0.69 o                         
  -8   5   4          1.22          0.36         0.46 o                         
  -7   5   4          0.01          0.22         0.44 o                         
  -6   5   4         51.03         61.19         1.57 o                         
  -5   5   4         73.64         69.01         1.70 o                         
  -4   5   4          7.00          8.65         0.56 o                         
  -3   5   4        151.48        154.94         2.24 o                         
  -2   5   4          8.92         10.25         0.58 o                         
  -1   5   4         64.51         74.26         1.25 o                         
   0   5   4        260.89        294.32         3.52 o                         
   1   5   4        298.02        287.63         3.57 o                         
   2   5   4          0.07          0.01         0.39 o                         
   3   5   4         25.25         19.99         1.39 o                         
   4   5   4          3.44          2.60         0.96 o                         
   5   5   4        119.26        119.46         3.81 o                         
   6   5   4         24.17         28.62         2.03 o                         
   7   5   4         22.01         31.01         2.25 o                         
 -11   6   4          0.09         -0.76         0.76 o                         
 -10   6   4          0.00          0.15         0.77 o                         
  -9   6   4          0.56          0.47         0.52 o                         
  -8   6   4          4.16          4.96         0.81 o                         
  -7   6   4         29.10         30.82         1.33 o                         
  -6   6   4          6.85          7.96         0.73 o                         
  -5   6   4        270.59        254.34         3.63 o                         
  -4   6   4        135.93        118.33         3.13 o                         
  -3   6   4         50.25         55.72         1.55 o                         
  -2   6   4          2.25          3.65         0.44 o                         
  -1   6   4        105.39         89.54         1.74 o                         
   0   6   4         52.40         46.33         1.50 o                         
   1   6   4         44.48         53.65         1.63 o                         
   2   6   4        103.12         94.70         2.94 o                         
   3   6   4         90.77         76.07         2.81 o                         
   4   6   4          1.93          1.15         0.78 o                         
   5   6   4          0.78          2.12         0.88 o                         
   6   6   4         21.61         24.14         1.98 o                         
 -11   7   4          6.88          5.00         1.32 o                         
 -10   7   4          3.50          3.18         0.74 o                         
  -9   7   4         44.94         42.00         1.62 o                         
  -8   7   4         22.07         23.18         1.27 o                         
  -7   7   4         22.61         24.61         1.25 o                         
  -6   7   4          0.16         -0.03         0.50 o                         
  -5   7   4         43.11         45.29         1.54 o                         
  -4   7   4         57.14         49.70         1.72 o                         
  -3   7   4         43.09         40.58         1.41 o                         
  -2   7   4         85.34         72.07         2.35 o                         
  -1   7   4        289.55        254.05         3.55 o                         
   0   7   4          2.37          3.00         0.62 o                         
   1   7   4          0.37          0.56         0.50 o                         
   2   7   4         99.65        102.81         4.57 o                         
   3   7   4          3.96          5.76         1.36 o                         
   4   7   4          1.37          1.05         0.85 o                         
   5   7   4         24.30         32.35         2.65 o                         
 -11   8   4          0.22         -0.11         0.95 o                         
 -10   8   4          0.27         -0.12         0.62 o                         
  -9   8   4          3.04          2.50         0.64 o                         
  -8   8   4          0.22          0.36         0.58 o                         
  -7   8   4          3.18          5.16         0.73 o                         
  -6   8   4          4.98          6.91         0.74 o                         
  -5   8   4          2.91          1.19         0.49 o                         
  -4   8   4          1.05          0.95         0.54 o                         
  -3   8   4        143.35        124.21         2.61 o                         
  -2   8   4          3.32          2.93         0.54 o                         
  -1   8   4         10.14          8.12         1.00 o                         
   0   8   4        122.45        114.85         2.97 o                         
   1   8   4         76.98         73.06         3.14 o                         
   2   8   4         25.17         21.05         2.27 o                         
   3   8   4         19.52         26.02         2.66 o                         
   4   8   4          7.82          5.78         2.11 o                         
 -10   9   4         12.32         11.01         1.33 o                         
  -9   9   4          0.50         -0.15         0.63 o                         
  -8   9   4          1.80          1.08         0.75 o                         
  -7   9   4          4.13          3.57         0.68 o                         
  -6   9   4          8.06          8.13         0.91 o                         
  -5   9   4          0.43          0.89         0.51 o                         
  -4   9   4          2.22          1.66         0.54 o                         
  -3   9   4         53.39         52.26         1.78 o                         
  -2   9   4         14.83         15.23         1.20 o                         
  -1   9   4        101.27        104.08         3.53 o                         
   0   9   4        289.69        291.33         5.86 o                         
   1   9   4         88.71         92.99         3.76 o                         
   2   9   4         58.35         68.42         9.32 o                         
  -9  10   4          7.97          3.45         0.79 o                         
  -8  10   4          0.68          1.77         0.63 o                         
  -7  10   4        107.68        108.42         2.88 o                         
  -6  10   4        163.96        159.15         3.41 o                         
  -5  10   4          1.32          1.51         0.82 o                         
  -4  10   4        103.91        102.78         4.35 o                         
  -3  10   4        176.60        178.34         3.80 o                         
  -2  10   4         86.38         88.78         2.85 o                         
  -1  10   4         48.23         50.21         2.20 o                         
   0  10   4         46.02         41.96         2.62 o                         
   1  10   4          3.54          3.74         1.16 o                         
  -8  11   4         18.67         19.05         1.47 o                         
  -7  11   4         70.40         78.23         3.04 o                         
  -6  11   4        159.85        169.88         4.07 o                         
  -5  11   4          7.70          7.87         1.13 o                         
  -4  11   4          0.01         -0.33         0.87 o                         
  -3  11   4         34.52         38.58         1.99 o                         
  -2  11   4         95.49        101.57         5.61 o                         
   2 -12   5        137.03        149.87         4.87 o                         
   3 -12   5          8.52          8.74         1.33 o                         
   4 -12   5          0.63          0.53         0.86 o                         
   5 -12   5          8.71          9.59         1.41 o                         
   6 -12   5         16.01         13.23         1.85 o                         
  -1 -11   5          3.93          7.23         1.24 o                         
   0 -11   5          1.64          0.86         1.09 o                         
   1 -11   5          1.27          2.71         1.29 o                         
   2 -11   5          1.39          2.82         0.92 o                         
   3 -11   5         11.25         11.31         1.31 o                         
   4 -11   5          0.03          0.37         1.07 o                         
   5 -11   5         17.77         17.72         1.55 o                         
   6 -11   5         33.50         23.30         2.20 o                         
   7 -11   5          7.92         12.57         1.91 o                         
   8 -11   5          3.91          5.89         1.83 o                         
  -3 -10   5          1.34          1.28         1.19 o                         
  -2 -10   5         40.99         50.85         3.37 o                         
  -1 -10   5          4.59          2.87         0.88 o                         
   0 -10   5          3.41          5.61         0.85 o                         
   1 -10   5         75.80         77.29         2.78 o                         
   2 -10   5          9.75          8.75         1.19 o                         
   3 -10   5          0.93          0.02         0.71 o                         
   4 -10   5        458.87        442.34         6.40 o                         
   5 -10   5         22.43         19.22         1.33 o                         
   6 -10   5         26.77         28.19         1.77 o                         
   7 -10   5         31.52         32.13         2.16 o                         
   8 -10   5          1.77          2.06         0.82 o                         
   9 -10   5         40.10         40.52         2.09 o                         
  -4  -9   5         50.32         65.89         3.91 o                         
  -3  -9   5          0.02         -1.43         1.43 o                         
  -2  -9   5          5.63          9.87         1.25 o                         
  -1  -9   5        346.11        359.83         6.23 o                         
   0  -9   5         19.38         15.33         1.25 o                         
   1  -9   5         56.87         63.56         2.36 o                         
   2  -9   5          0.99          0.96         0.55 o                         
   3  -9   5          4.46          3.43         0.68 o                         
   4  -9   5        376.43        386.10         5.69 o                         
   5  -9   5        147.69        155.73         3.85 o                         
   6  -9   5         19.89         21.90         1.22 o                         
   7  -9   5          2.95          1.83         0.76 o                         
   8  -9   5         57.92         55.72         2.05 o                         
   9  -9   5         47.92         49.96         2.22 o                         
  -5  -8   5         79.03         83.39         3.76 o                         
  -4  -8   5         45.89         45.42         2.10 o                         
  -3  -8   5         11.66          5.11         0.95 o                         
  -2  -8   5         33.12         20.75         1.24 o                         
  -1  -8   5          2.08          1.34         0.51 o                         
   0  -8   5          3.73          2.51         0.51 o                         
   1  -8   5         10.45         13.84         0.96 o                         
   2  -8   5        121.86        125.73         2.84 o                         
   3  -8   5        151.45        164.05         3.30 o                         
   4  -8   5        274.67        292.09         4.45 o                         
   5  -8   5        279.52        289.98         4.22 o                         
   6  -8   5          0.02          1.98         0.53 o                         
   7  -8   5          6.70          7.09         0.79 o                         
   8  -8   5         77.16         74.41         2.30 o                         
   9  -8   5         10.63          9.72         1.09 o                         
  10  -8   5          3.61          5.48         1.22 o                         
  -6  -7   5         36.76         33.15         2.13 o                         
  -5  -7   5          0.78          0.76         0.61 o                         
  -4  -7   5         73.93         70.42         2.93 o                         
  -3  -7   5        285.27        245.07         4.00 o                         
  -2  -7   5         56.36         45.87         1.48 o                         
  -1  -7   5          0.08          1.64         0.40 o                         
   0  -7   5          1.19          0.11         0.34 o                         
   1  -7   5        120.36        114.05         2.16 o                         
   2  -7   5        308.84        295.80         3.66 o                         
   3  -7   5       1076.75       1127.56         9.41 o                         
   4  -7   5         46.75         41.49         1.18 o                         
   5  -7   5         45.48         45.00         1.29 o                         
   6  -7   5          7.24          9.89         0.75 o                         
   7  -7   5         27.82         30.95         1.72 o                         
   8  -7   5         73.93         64.01         2.12 o                         
   9  -7   5          0.28          1.06         0.69 o                         
  10  -7   5         18.15         15.35         1.52 o                         
  -7  -6   5          3.94          2.74         0.90 o                         
  -6  -6   5         60.46         66.31         2.61 o                         
  -5  -6   5          0.23          0.53         0.64 o                         
  -4  -6   5          0.08          0.01         0.56 o                         
  -3  -6   5         46.09         47.11         1.59 o                         
  -2  -6   5          4.56          4.66         0.54 o                         
  -1  -6   5          0.05          0.37         0.32 o                         
   0  -6   5          0.24          0.11         0.33 o                         
   1  -6   5         27.71         18.12         0.76 o                         
   2  -6   5        117.79        114.86         1.78 o                         
   3  -6   5        367.30        391.22         3.53 o                         
   4  -6   5        150.18        156.08         2.28 o                         
   5  -6   5          6.11         11.51         0.69 o                         
   6  -6   5          1.85          2.48         0.48 o                         
   7  -6   5          0.08          0.68         0.47 o                         
   8  -6   5          0.11          0.58         0.58 o                         
   9  -6   5         16.86         20.28         1.41 o                         
  10  -6   5          4.07          7.63         1.04 o                         
  -8  -5   5          8.34          8.56         1.33 o                         
  -7  -5   5          6.23          6.56         1.04 o                         
  -6  -5   5         29.68         26.79         2.17 o                         
  -5  -5   5         71.91         71.89         2.94 o                         
  -4  -5   5         31.64         30.14         1.51 o                         
  -3  -5   5         11.23         14.10         0.86 o                         
  -2  -5   5         23.98         21.01         0.96 o                         
  -1  -5   5          1.05          4.42         0.47 o                         
   0  -5   5       1052.04       1038.98         9.24 o                         
   1  -5   5         31.41         32.81         0.92 o                         
   2  -5   5         56.10         41.94         1.02 o                         
   3  -5   5          1.82          3.79         0.38 o                         
   4  -5   5         16.49         27.13         0.87 o                         
   5  -5   5         44.85         50.85         1.22 o                         
   6  -5   5         13.94          8.17         0.62 o                         
   7  -5   5        297.92        299.70         4.48 o                         
   8  -5   5          0.48          1.01         0.64 o                         
   9  -5   5        199.51        219.71         4.98 o                         
  10  -5   5         11.67         10.24         1.30 o                         
  -9  -4   5        108.06        134.74         4.54 o                         
  -8  -4   5         53.29         59.50         2.38 o                         
  -7  -4   5        100.44        101.68         3.31 o                         
  -6  -4   5         45.67         39.44         1.84 o                         
  -5  -4   5          8.32          7.84         1.04 o                         
  -4  -4   5        374.34        388.28         6.37 o                         
  -3  -4   5        109.05         97.76         2.03 o                         
  -2  -4   5         15.15         16.36         0.71 o                         
  -1  -4   5          4.65          1.68         0.25 o                         
   0  -4   5         51.45         47.85         0.89 o                         
   1  -4   5          4.63          3.60         0.30 o                         
   2  -4   5        842.95        960.10         7.84 o                         
   3  -4   5        106.08        102.82         1.42 o                         
   4  -4   5         97.58         90.70         1.54 o                         
   5  -4   5          3.64          1.79         0.45 o                         
   6  -4   5          9.07          5.71         0.81 o                         
   7  -4   5         42.55         40.47         1.72 o                         
   8  -4   5        260.13        269.53         5.33 o                         
   9  -4   5         26.31         29.59         1.87 o                         
  10  -4   5          1.43          0.69         0.84 o                         
  -9  -3   5        109.62        116.32         4.48 o                         
  -8  -3   5          2.19          1.48         0.67 o                         
  -7  -3   5         30.36         37.96         1.88 o                         
  -6  -3   5         45.39         60.59         2.15 o                         
  -5  -3   5        300.65        327.72         5.42 o                         
  -4  -3   5        109.47        115.68         2.64 o                         
  -3  -3   5         88.54        109.22         2.12 o                         
  -2  -3   5        956.41       1022.12         6.95 o                         
  -1  -3   5        428.39        434.32         3.53 o                         
   0  -3   5        302.22        365.13         3.21 o                         
   1  -3   5         12.35          4.48         0.28 o                         
   2  -3   5       2577.95       2838.38        17.11 o                         
   3  -3   5        376.39        381.17         3.44 o                         
   4  -3   5        243.90        272.32         4.66 o                         
   5  -3   5        208.59        215.82         3.90 o                         
   6  -3   5        114.59        113.25         2.94 o                         
   7  -3   5       1320.93       1270.41        14.93 o                         
   8  -3   5         13.54         13.74         1.45 o                         
   9  -3   5         14.52         12.11         1.47 o                         
  10  -3   5          0.25          0.28         0.96 o                         
 -10  -2   5        103.06        112.01         3.71 o                         
  -9  -2   5        131.82        145.58         3.75 o                         
  -8  -2   5          9.09          6.67         0.89 o                         
  -7  -2   5        196.73        197.64         4.60 o                         
  -6  -2   5          9.36         10.99         0.97 o                         
  -5  -2   5        365.21        380.91         4.67 o                         
  -4  -2   5         10.70          8.24         0.54 o                         
  -3  -2   5          6.60          2.51         0.26 o                         
  -2  -2   5        835.86        830.12        12.72 o                         
  -1  -2   5         40.87         44.52         0.86 o                         
   0  -2   5          1.10          0.40         0.22 o                         
   1  -2   5        601.73        547.79         4.35 o                         
   2  -2   5       1398.50       1610.17        11.36 o                         
   3  -2   5        291.73        361.77         3.83 o                         
   4  -2   5        969.30       1010.36         9.71 o                         
   5  -2   5        849.12        793.41         8.78 o                         
   6  -2   5       1088.03       1038.59        11.09 o                         
   7  -2   5          6.77         10.34         1.03 o                         
   8  -2   5         52.21         46.72         2.43 o                         
   9  -2   5          8.37          9.08         1.55 o                         
  10  -2   5          0.35         -0.51         1.29 o                         
 -10  -1   5        318.13        329.69         7.90 o                         
  -9  -1   5         94.50         94.63         2.85 o                         
  -8  -1   5        119.78        118.88         3.07 o                         
  -7  -1   5        542.55        513.85        10.82 o                         
  -6  -1   5        251.68        228.32         3.19 o                         
  -5  -1   5        804.36        791.40         6.69 o                         
  -4  -1   5        728.14        729.88         5.51 o                         
  -3  -1   5        116.87        126.52         1.59 o                         
  -2  -1   5          0.13         -0.03         0.37 o                         
  -1  -1   5         13.20         14.99         0.60 o                         
   0  -1   5         43.69         52.42         0.92 o                         
   1  -1   5        673.17        734.50         5.82 o                         
   2  -1   5         12.20         21.97         0.79 o                         
   3  -1   5        362.75        423.88         5.02 o                         
   4  -1   5          0.08          2.63         0.54 o                         
   5  -1   5       1476.86       1509.61        14.08 o                         
   6  -1   5        471.24        442.31         6.30 o                         
   7  -1   5         11.80          8.54         1.11 o                         
   8  -1   5          8.10          9.19         1.64 o                         
   9  -1   5         23.41         20.85         2.84 o                         
  10  -1   5         71.82         66.56         3.90 o                         
 -10   0   5        230.36        238.22         4.71 o                         
  -9   0   5         36.59         31.52         1.61 o                         
  -8   0   5         20.37         25.46         1.26 o                         
  -7   0   5        208.29        191.04         3.02 o                         
  -6   0   5          0.16          0.17         0.33 o                         
  -5   0   5         99.57         93.93         1.51 o                         
  -4   0   5         42.98         44.32         0.82 o                         
  -3   0   5         13.78          9.63         0.44 o                         
  -2   0   5         42.43         46.43         0.85 o                         
  -1   0   5        150.32        124.03         2.09 o                         
   0   0   5        364.96        442.92         4.06 o                         
   1   0   5        140.82        138.88         1.92 o                         
   2   0   5        315.94        344.52         4.22 o                         
   3   0   5         64.30         69.50         1.57 o                         
   4   0   5        267.98        259.20         3.89 o                         
   5   0   5        335.24        315.56         4.27 o                         
   6   0   5        215.75        196.94         3.94 o                         
   7   0   5         82.35         73.87         3.43 o                         
   8   0   5         91.40        104.13         4.96 o                         
   9   0   5         40.61         49.42         3.22 o                         
 -11   1   5         32.71         39.72         3.22 o                         
 -10   1   5          0.30          0.95         0.67 o                         
  -9   1   5         46.81         39.32         1.96 o                         
  -8   1   5        108.20        109.83         2.04 o                         
  -7   1   5        151.52        144.04         2.37 o                         
  -6   1   5         68.61         63.90         1.31 o                         
  -5   1   5          8.53          6.83         0.38 o                         
  -4   1   5        203.19        171.20         2.01 o                         
  -3   1   5       2530.06       2557.12        29.04 o                         
  -2   1   5          0.31          3.37         0.22 o                         
  -1   1   5        339.44        340.66         3.19 o                         
   0   1   5         59.21         59.05         1.13 o                         
   1   1   5        179.06        184.42         2.51 o                         
   2   1   5         46.89         44.50         1.34 o                         
   3   1   5         99.50        121.51         2.45 o                         
   4   1   5          2.37          2.02         0.48 o                         
   5   1   5         25.09         24.28         1.06 o                         
   6   1   5          4.15          6.52         1.06 o                         
   7   1   5         74.04         73.18         3.04 o                         
   8   1   5         25.51         27.28         2.35 o                         
   9   1   5         12.24         12.02         2.46 o                         
 -11   2   5         37.65         40.07         2.33 o                         
 -10   2   5         64.65         66.42         2.47 o                         
  -9   2   5        110.26        105.99         2.20 o                         
  -8   2   5         56.43         66.18         1.55 o                         
  -7   2   5        195.46        185.62         2.25 o                         
  -6   2   5        244.48        231.81         2.17 o                         
  -5   2   5        467.52        438.10         5.23 o                         
  -4   2   5         31.99         36.54         0.94 o                         
  -3   2   5       1946.91       1877.36        18.40 o                         
  -2   2   5         29.63         51.18         1.09 o                         
  -1   2   5        102.54        114.03         1.48 o                         
   0   2   5        162.32        183.27         2.24 o                         
   1   2   5        121.30        122.83         2.04 o                         
   2   2   5         45.49         41.21         1.21 o                         
   3   2   5        208.55        187.37         2.99 o                         
   4   2   5         66.56         67.70         1.85 o                         
   5   2   5         98.01         85.01         2.53 o                         
   6   2   5        111.03         98.91         3.39 o                         
   7   2   5          2.77         -0.84         0.84 o                         
   8   2   5          4.58          7.90         1.27 o                         
 -11   3   5          0.42          1.53         0.72 o                         
 -10   3   5         41.29         41.56         1.63 o                         
  -9   3   5         27.30         22.90         1.10 o                         
  -8   3   5         63.72         66.61         1.63 o                         
  -7   3   5          7.27          4.25         0.38 o                         
  -6   3   5        160.25        150.12         1.85 o                         
  -5   3   5        269.38        284.31         2.86 o                         
  -4   3   5       1046.52       1108.66         9.00 o                         
  -3   3   5       1330.31       1439.67        14.18 o                         
  -2   3   5        103.65         89.52         1.32 o                         
  -1   3   5          2.24          5.11         0.33 o                         
   0   3   5        639.02        684.57         4.79 o                         
   1   3   5        374.60        440.52         4.03 o                         
   2   3   5        221.66        263.39         3.27 o                         
   3   3   5         18.52         20.57         1.01 o                         
   4   3   5         18.36         14.93         0.92 o                         
   5   3   5        303.11        294.03         5.16 o                         
   6   3   5         92.11         99.73         3.49 o                         
   7   3   5         44.70         45.62         2.56 o                         
   8   3   5         11.98         16.10         2.48 o                         
 -11   4   5         32.99         28.57         2.18 o                         
 -10   4   5         20.33         20.81         1.27 o                         
  -9   4   5          0.82          1.13         0.45 o                         
  -8   4   5          1.26          1.79         0.42 o                         
  -7   4   5         13.02         13.95         0.65 o                         
  -6   4   5         49.11         45.42         1.02 o                         
  -5   4   5        684.25        711.51         7.28 o                         
  -4   4   5         23.23         23.67         0.71 o                         
  -3   4   5         26.65         17.80         0.66 o                         
  -2   4   5         15.00         12.66         0.59 o                         
  -1   4   5          0.26          4.42         0.42 o                         
   0   4   5       1359.51       1472.62        10.49 o                         
   1   4   5        501.96        542.36         5.93 o                         
   2   4   5        128.01        134.71         2.55 o                         
   3   4   5        197.89        203.00         4.99 o                         
   4   4   5         86.64         70.85         2.67 o                         
   5   4   5         79.80         71.06         2.84 o                         
   6   4   5         29.43         23.22         1.78 o                         
   7   4   5          0.99          5.07         1.26 o                         
 -11   5   5        101.00        114.37         3.61 o                         
 -10   5   5         27.67         30.89         1.81 o                         
  -9   5   5         17.99         17.16         1.29 o                         
  -8   5   5         45.73         46.94         1.67 o                         
  -7   5   5       1564.12       1632.64        12.11 o                         
  -6   5   5        403.19        403.80         4.43 o                         
  -5   5   5        111.45        109.08         2.00 o                         
  -4   5   5        317.67        303.59         3.47 o                         
  -3   5   5         80.05         79.52         1.59 o                         
  -2   5   5        117.63        109.22         1.93 o                         
  -1   5   5         18.92         25.43         0.92 o                         
   0   5   5         37.30         33.15         1.07 o                         
   1   5   5        425.86        435.38         4.75 o                         
   2   5   5          1.44          1.99         0.46 o                         
   3   5   5          4.57          4.34         0.76 o                         
   4   5   5         10.12          9.87         1.13 o                         
   5   5   5         66.90         64.07         2.83 o                         
   6   5   5         11.45         17.03         1.63 o                         
 -11   6   5         23.85         26.27         1.87 o                         
 -10   6   5          1.49          2.72         0.85 o                         
  -9   6   5        214.57        220.38         4.53 o                         
  -8   6   5         71.75         62.56         2.17 o                         
  -7   6   5        270.59        263.21         4.23 o                         
  -6   6   5         20.56         17.94         1.00 o                         
  -5   6   5        171.46        162.19         2.84 o                         
  -4   6   5         80.77         89.39         2.46 o                         
  -3   6   5          1.06          0.47         0.37 o                         
  -2   6   5        314.22        300.34         4.33 o                         
  -1   6   5        110.24        101.57         1.94 o                         
   0   6   5        192.11        184.97         3.19 o                         
   1   6   5         30.54         27.48         1.35 o                         
   2   6   5          1.60          2.42         1.22 o                         
   3   6   5        118.02        113.73         4.11 o                         
   4   6   5         25.96         20.87         2.36 o                         
   5   6   5         28.61         26.49         1.98 o                         
 -11   7   5          0.02          0.04         0.79 o                         
 -10   7   5         13.75         16.43         1.38 o                         
  -9   7   5         23.58         22.07         1.43 o                         
  -8   7   5          5.77          7.75         1.12 o                         
  -7   7   5          0.79          0.00         0.54 o                         
  -6   7   5         37.42         40.81         1.53 o                         
  -5   7   5          8.06          6.86         0.70 o                         
  -4   7   5          0.55          0.67         0.49 o                         
  -3   7   5        143.99        133.97         2.64 o                         
  -2   7   5         29.95         30.72         1.24 o                         
  -1   7   5        539.22        531.03         6.82 o                         
   0   7   5        215.85        212.87         3.64 o                         
   1   7   5          6.33          7.21         0.82 o                         
   2   7   5         18.91         23.39         3.18 o                         
   3   7   5         49.35         54.50         3.65 o                         
   4   7   5          0.78          1.31         1.04 o                         
 -10   8   5          0.01         -0.80         0.80 o                         
  -9   8   5         10.53          9.50         1.30 o                         
  -8   8   5          0.00         -0.12         0.58 o                         
  -7   8   5          1.01          1.53         0.56 o                         
  -6   8   5         56.10         40.80         1.71 o                         
  -5   8   5        237.45        240.15         3.86 o                         
  -4   8   5        116.08        119.51         2.94 o                         
  -3   8   5         15.89         12.91         0.93 o                         
  -2   8   5          2.37          3.27         0.57 o                         
  -1   8   5        164.08        151.59         4.02 o                         
   0   8   5        141.82        142.50         3.41 o                         
   1   8   5          0.04         -0.09         0.80 o                         
   2   8   5         70.29         62.70         3.92 o                         
   3   8   5         22.22         20.06         2.37 o                         
 -10   9   5          0.48         -0.80         0.81 o                         
  -9   9   5          1.12          1.07         1.19 o                         
  -8   9   5         25.15         28.85         1.59 o                         
  -7   9   5          3.66          4.92         0.82 o                         
  -6   9   5        160.76        157.66         3.29 o                         
  -5   9   5         34.74         32.33         1.62 o                         
  -4   9   5         16.16         17.21         1.75 o                         
  -3   9   5         64.25         64.51         2.00 o                         
  -2   9   5        264.57        264.69         4.94 o                         
  -1   9   5         83.26         93.86         2.89 o                         
   0   9   5          2.79          4.72         1.11 o                         
   1   9   5         22.64         28.64         2.20 o                         
   2   9   5         15.80         14.41         2.15 o                         
  -9  10   5         25.96         25.36         2.49 o                         
  -8  10   5         25.19         31.43         1.74 o                         
  -7  10   5         17.02         22.67         1.39 o                         
  -6  10   5          0.18         -0.71         0.72 o                         
  -5  10   5          4.33          6.62         0.91 o                         
  -4  10   5         27.21         27.04         1.56 o                         
  -3  10   5         47.23         46.88         2.25 o                         
  -2  10   5        346.24        348.41        12.93 o                         
  -1  10   5         21.04         21.36         1.53 o                         
   0  10   5         52.23         50.94         2.98 o                         
  -6  11   5          5.37          6.39         1.03 o                         
  -5  11   5         32.66         33.68         2.02 o                         
  -4  11   5          5.69          9.00         1.16 o                         
  -3  11   5          6.90          4.45         0.94 o                         
   0 -11   6         20.90         15.31         1.92 o                         
   1 -11   6          0.42          1.23         1.41 o                         
   2 -11   6         42.01         46.91         2.99 o                         
   3 -11   6          8.62          9.35         1.27 o                         
   4 -11   6          0.02          0.18         0.84 o                         
   5 -11   6          0.06          0.47         0.77 o                         
   6 -11   6         29.20         38.90         2.27 o                         
   7 -11   6         23.25         27.19         2.64 o                         
  -2 -10   6         20.32         17.51         2.15 o                         
  -1 -10   6         10.03         11.34         1.75 o                         
   0 -10   6          3.27          1.47         0.87 o                         
   1 -10   6         20.78         18.88         1.64 o                         
   2 -10   6          0.51          0.19         0.68 o                         
   3 -10   6         13.08         15.15         1.19 o                         
   4 -10   6          7.26          5.77         0.82 o                         
   5 -10   6         13.66         16.49         1.25 o                         
   6 -10   6          3.64          6.05         1.19 o                         
   7 -10   6          2.59          2.91         1.50 o                         
   8 -10   6         47.21         58.90         3.07 o                         
  -4  -9   6         35.51         40.22         3.13 o                         
  -3  -9   6          6.85          3.68         1.16 o                         
  -2  -9   6          0.88          2.54         1.54 o                         
  -1  -9   6          4.76          1.31         0.84 o                         
   0  -9   6         46.27         41.84         2.32 o                         
   1  -9   6         20.28         22.36         1.46 o                         
   2  -9   6         53.23         55.70         2.02 o                         
   3  -9   6         15.83         17.97         1.49 o                         
   4  -9   6        178.51        183.87         3.84 o                         
   5  -9   6         14.90         14.43         1.28 o                         
   6  -9   6         16.59         17.83         1.59 o                         
   7  -9   6         20.13         19.38         1.34 o                         
   8  -9   6         38.89         36.23         2.10 o                         
   9  -9   6         50.77         53.49         2.62 o                         
  -5  -8   6         22.53         25.11         1.68 o                         
  -4  -8   6          1.77          2.38         0.78 o                         
  -3  -8   6         52.37         40.12         1.90 o                         
  -2  -8   6        146.92        138.74         3.67 o                         
  -1  -8   6         17.36         11.90         1.04 o                         
   0  -8   6         28.77         20.20         1.08 o                         
   1  -8   6        207.08        196.05         3.42 o                         
   2  -8   6        119.91        119.12         2.57 o                         
   3  -8   6        278.69        263.34         4.84 o                         
   4  -8   6        269.08        273.27         5.09 o                         
   5  -8   6         25.65         26.63         1.43 o                         
   6  -8   6         12.01         12.72         1.04 o                         
   7  -8   6         54.66         51.82         2.09 o                         
   8  -8   6          7.64          5.21         0.83 o                         
   9  -8   6         34.95         35.93         1.91 o                         
  -6  -7   6         10.79         13.44         1.42 o                         
  -5  -7   6          1.78          1.69         0.76 o                         
  -4  -7   6         32.28         31.02         1.71 o                         
  -3  -7   6        199.65        177.84         3.87 o                         
  -2  -7   6         11.93          8.95         0.82 o                         
  -1  -7   6        119.96        104.98         2.48 o                         
   0  -7   6          3.25          3.88         0.52 o                         
   1  -7   6        893.28        880.04         9.00 o                         
   2  -7   6       1998.74       1944.69        15.46 o                         
   3  -7   6         58.11         66.47         3.00 o                         
   4  -7   6          4.48          6.27         0.62 o                         
   5  -7   6          2.35          4.74         0.57 o                         
   6  -7   6         17.45         15.13         0.99 o                         
   7  -7   6         27.65         25.80         1.39 o                         
   8  -7   6          0.31          0.60         0.59 o                         
   9  -7   6         15.39         24.60         1.89 o                         
  10  -7   6          2.00          3.13         0.84 o                         
  -7  -6   6          0.44          0.33         0.83 o                         
  -6  -6   6        112.43        121.79         3.88 o                         
  -5  -6   6          0.00          1.13         0.71 o                         
  -4  -6   6          1.99          2.29         0.73 o                         
  -3  -6   6         29.54         28.18         1.47 o                         
  -2  -6   6          4.35          2.38         0.56 o                         
  -1  -6   6          3.89          1.16         0.37 o                         
   0  -6   6          0.31          0.66         0.34 o                         
   1  -6   6          2.36          4.28         0.48 o                         
   2  -6   6          1.59          0.41         0.36 o                         
   3  -6   6         66.92         63.33         1.45 o                         
   4  -6   6        472.87        452.29         5.03 o                         
   5  -6   6         22.44         21.32         0.93 o                         
   6  -6   6         25.91         27.44         1.17 o                         
   7  -6   6          0.47         -0.28         0.60 o                         
   8  -6   6         25.74         25.66         1.30 o                         
   9  -6   6         33.10         27.25         1.63 o                         
  10  -6   6          7.54          6.91         1.04 o                         
  -8  -5   6          3.85          3.32         0.99 o                         
  -7  -5   6          7.84          7.71         1.00 o                         
  -6  -5   6         22.36         24.93         1.59 o                         
  -5  -5   6         95.74         79.61         2.59 o                         
  -4  -5   6         87.15         83.38         2.51 o                         
  -3  -5   6         31.53         22.07         1.25 o                         
  -2  -5   6          5.77          6.13         0.78 o                         
  -1  -5   6        467.48        467.97         4.65 o                         
   0  -5   6        162.06        143.32         2.10 o                         
   1  -5   6        429.63        476.57         4.57 o                         
   2  -5   6        105.54        129.78         1.99 o                         
   3  -5   6         44.29         31.03         0.96 o                         
   4  -5   6         25.81         20.50         0.77 o                         
   5  -5   6         21.77         23.70         0.97 o                         
   6  -5   6         25.29         25.77         1.10 o                         
   7  -5   6        120.19        108.25         2.69 o                         
   8  -5   6          4.89          3.39         0.74 o                         
   9  -5   6        111.11        112.29         3.60 o                         
  10  -5   6          0.31          1.60         0.92 o                         
  -8  -4   6         31.85         41.29         2.17 o                         
  -7  -4   6          0.90         -0.58         0.99 o                         
  -6  -4   6          4.78          6.09         0.81 o                         
  -5  -4   6         93.89         83.86         3.92 o                         
  -4  -4   6        466.80        431.56         7.04 o                         
  -3  -4   6         88.40         88.70         2.69 o                         
  -2  -4   6          0.45          0.28         0.40 o                         
  -1  -4   6        203.06        251.95         2.98 o                         
   0  -4   6        438.91        440.49         3.96 o                         
   1  -4   6          1.01          1.09         0.34 o                         
   2  -4   6         69.78        113.22         1.80 o                         
   3  -4   6         45.30         35.56         0.96 o                         
   4  -4   6          0.31         -0.05         0.30 o                         
   5  -4   6          1.84          2.24         0.48 o                         
   6  -4   6          8.56         10.82         0.83 o                         
   7  -4   6          2.53          5.14         0.89 o                         
   8  -4   6         88.15         75.06         2.80 o                         
   9  -4   6         23.88         27.90         1.85 o                         
  10  -4   6          0.00          1.11         1.03 o                         
  -9  -3   6          5.74          3.79         0.94 o                         
  -8  -3   6          2.62          2.38         0.78 o                         
  -7  -3   6          4.17          3.52         0.91 o                         
  -6  -3   6        296.75        276.65         4.85 o                         
  -5  -3   6          2.24          1.06         0.56 o                         
  -4  -3   6        140.77        137.46         2.97 o                         
  -3  -3   6          0.97          0.43         0.36 o                         
  -2  -3   6         61.94         67.86         1.62 o                         
  -1  -3   6        249.88        269.01         2.77 o                         
   0  -3   6         34.77         33.13         0.91 o                         
   1  -3   6         20.64         32.57         0.81 o                         
   2  -3   6         99.87        137.81         1.72 o                         
   3  -3   6         42.89         56.45         1.33 o                         
   4  -3   6         17.14         14.60         0.76 o                         
   5  -3   6         27.28         26.73         1.25 o                         
   6  -3   6        570.82        550.38         7.42 o                         
   7  -3   6        651.33        671.17         8.80 o                         
   8  -3   6          5.38          2.87         0.90 o                         
   9  -3   6         22.32         25.86         2.28 o                         
  10  -3   6          0.31          2.17         1.20 o                         
  -9  -2   6         25.92         30.21         1.98 o                         
  -8  -2   6          4.08          3.50         0.87 o                         
  -7  -2   6        211.14        202.31         5.94 o                         
  -6  -2   6         45.89         39.37         1.70 o                         
  -5  -2   6        433.77        467.25         6.05 o                         
  -4  -2   6        839.91        814.19         8.11 o                         
  -3  -2   6        173.19        160.99         2.57 o                         
  -2  -2   6          0.07          0.31         0.31 o                         
  -1  -2   6          3.82          2.17         0.23 o                         
   0  -2   6          8.45         25.22         0.82 o                         
   1  -2   6        341.76        370.56         3.46 o                         
   2  -2   6         43.21         27.43         0.93 o                         
   3  -2   6        166.57        141.37         2.28 o                         
   4  -2   6         30.53         24.79         1.08 o                         
   5  -2   6          0.37          1.45         0.54 o                         
   6  -2   6        665.26        640.24         8.14 o                         
   7  -2   6        157.78        167.52         3.94 o                         
   8  -2   6          6.36          3.45         1.04 o                         
   9  -2   6          2.94          2.93         1.16 o                         
 -10  -1   6         41.94         41.01         2.21 o                         
  -9  -1   6         91.18         90.33         3.12 o                         
  -8  -1   6          8.55          7.07         1.16 o                         
  -7  -1   6        129.81        117.10         3.00 o                         
  -6  -1   6         49.03         55.95         1.96 o                         
  -5  -1   6        119.42        120.96         2.71 o                         
  -4  -1   6         56.39         68.17         1.65 o                         
  -3  -1   6         39.50         39.80         0.88 o                         
  -2  -1   6        100.84        109.50         1.99 o                         
  -1  -1   6        332.05        303.10         3.30 o                         
   0  -1   6         86.19        139.49         1.92 o                         
   1  -1   6        168.84        146.89         2.10 o                         
   2  -1   6        230.87        239.01         3.69 o                         
   3  -1   6          5.37          2.89         0.43 o                         
   4  -1   6          5.84          6.55         0.84 o                         
   5  -1   6          6.84          2.65         0.61 o                         
   6  -1   6        358.16        342.24         5.53 o                         
   7  -1   6         37.04         43.15         2.26 o                         
   8  -1   6         30.12         28.77         3.43 o                         
   9  -1   6          0.03         -0.04         1.10 o                         
 -10   0   6          1.07          0.98         0.83 o                         
  -9   0   6        104.15         96.26         3.70 o                         
  -8   0   6         21.44         21.20         1.37 o                         
  -7   0   6        127.84        128.46         2.69 o                         
  -6   0   6         43.72         44.89         1.50 o                         
  -5   0   6         32.20         45.81         1.08 o                         
  -4   0   6         21.26         19.49         0.64 o                         
  -3   0   6          0.29          2.11         0.28 o                         
  -2   0   6        155.05        177.99         1.97 o                         
  -1   0   6        669.59        687.74         6.84 o                         
   0   0   6         58.15         96.18         1.70 o                         
   1   0   6          5.30          8.15         0.53 o                         
   2   0   6          0.01          0.49         0.33 o                         
   3   0   6        116.32        132.52         2.64 o                         
   4   0   6         70.95         62.35         1.85 o                         
   5   0   6          0.53          2.05         1.03 o                         
   6   0   6          0.34          0.34         0.55 o                         
   7   0   6         12.88         15.05         1.70 o                         
   8   0   6          2.05          2.98         1.14 o                         
   9   0   6         46.15         54.35         4.25 o                         
 -11   1   6          0.13         -1.98         2.02 o                         
 -10   1   6         20.64         18.60         2.04 o                         
  -9   1   6          9.53         10.68         1.26 o                         
  -8   1   6         90.13         87.16         2.11 o                         
  -7   1   6        282.30        288.99         3.82 o                         
  -6   1   6         31.93         32.34         0.88 o                         
  -5   1   6         26.52         22.98         0.71 o                         
  -4   1   6         72.49         82.98         1.37 o                         
  -3   1   6         16.30          8.83         0.44 o                         
  -2   1   6         19.54         15.87         0.60 o                         
  -1   1   6          4.33          4.54         0.35 o                         
   0   1   6          1.85          0.76         0.25 o                         
   1   1   6          3.32          3.19         0.39 o                         
   2   1   6         71.71         79.73         1.79 o                         
   3   1   6          4.64          8.72         0.73 o                         
   4   1   6         79.85         94.38         2.38 o                         
   5   1   6        112.57         98.16         2.59 o                         
   6   1   6         28.89         30.93         2.19 o                         
   7   1   6          1.90          0.87         1.47 o                         
   8   1   6         70.88         59.45         3.46 o                         
 -11   2   6         12.99         10.71         1.32 o                         
 -10   2   6          2.22          1.21         0.66 o                         
  -9   2   6         10.60         10.65         0.86 o                         
  -8   2   6          3.57          2.08         0.45 o                         
  -7   2   6         29.70         29.73         0.92 o                         
  -6   2   6         58.47         48.91         1.18 o                         
  -5   2   6         20.23         16.33         0.66 o                         
  -4   2   6         26.79         19.43         0.84 o                         
  -3   2   6         22.73         24.89         0.67 o                         
  -2   2   6        235.47        244.91         2.75 o                         
  -1   2   6          4.89          4.26         0.52 o                         
   0   2   6          2.32          3.20         0.37 o                         
   1   2   6         26.99         23.83         0.87 o                         
   2   2   6        805.56        767.64         7.93 o                         
   3   2   6         86.45         88.07         2.24 o                         
   4   2   6         92.61         90.43         2.43 o                         
   5   2   6        151.83        135.42         3.65 o                         
   6   2   6          0.48          0.09         0.93 o                         
   7   2   6          1.08         -0.91         0.91 o                         
   8   2   6          1.34          2.09         1.20 o                         
 -11   3   6          0.62         -0.84         0.92 o                         
 -10   3   6          0.00         -0.45         0.52 o                         
  -9   3   6          9.02          9.41         0.71 o                         
  -8   3   6         27.42         24.14         0.95 o                         
  -7   3   6        377.15        381.74         4.05 o                         
  -6   3   6          1.56          4.18         0.42 o                         
  -5   3   6        342.44        320.53         3.43 o                         
  -4   3   6        455.43        423.94         3.91 o                         
  -3   3   6          2.09          3.85         0.35 o                         
  -2   3   6        190.03        212.06         2.56 o                         
  -1   3   6         42.95         47.95         1.26 o                         
   0   3   6         26.15         26.76         0.88 o                         
   1   3   6         41.86         38.53         1.02 o                         
   2   3   6         81.08         93.59         2.06 o                         
   3   3   6          3.51          3.61         0.58 o                         
   4   3   6        115.80        118.65         2.67 o                         
   5   3   6          3.00          0.93         0.65 o                         
   6   3   6          1.61         -0.16         0.83 o                         
   7   3   6         27.95         26.81         2.36 o                         
 -11   4   6          4.62          4.04         1.56 o                         
 -10   4   6         18.01         22.29         1.54 o                         
  -9   4   6         53.26         54.02         1.87 o                         
  -8   4   6         83.10         82.13         1.77 o                         
  -7   4   6        100.02         95.93         1.83 o                         
  -6   4   6        273.40        267.77         3.40 o                         
  -5   4   6          1.16          0.90         0.33 o                         
  -4   4   6        211.71        225.39         2.43 o                         
  -3   4   6          1.03          0.69         0.31 o                         
  -2   4   6          9.58          8.78         0.55 o                         
  -1   4   6        187.92        198.92         3.00 o                         
   0   4   6        390.34        405.52         3.86 o                         
   1   4   6         64.46         68.14         1.81 o                         
   2   4   6        232.53        221.35         3.58 o                         
   3   4   6          0.02          0.01         0.56 o                         
   4   4   6        378.66        355.77         6.49 o                         
   5   4   6         48.59         29.61         1.89 o                         
   6   4   6        111.86        108.18         4.51 o                         
 -11   5   6          2.07          3.15         0.87 o                         
 -10   5   6          1.91          2.63         1.01 o                         
  -9   5   6          9.04          9.18         0.87 o                         
  -8   5   6         34.23         36.33         2.67 o                         
  -7   5   6        595.87        624.64         7.25 o                         
  -6   5   6        213.38        214.30         3.80 o                         
  -5   5   6         64.78         61.00         1.51 o                         
  -4   5   6          0.04          0.22         0.34 o                         
  -3   5   6        132.13        140.94         2.43 o                         
  -2   5   6        220.80        216.43         3.07 o                         
  -1   5   6         26.88         20.72         1.06 o                         
   0   5   6        235.24        217.82         3.19 o                         
   1   5   6          1.16          1.95         0.59 o                         
   2   5   6          7.00          6.84         0.76 o                         
   3   5   6         19.10         18.10         1.67 o                         
   4   5   6        270.94        266.10         6.68 o                         
   5   5   6        104.71         90.60         4.75 o                         
   6   5   6         21.20         24.18         2.02 o                         
 -11   6   6         16.80         22.03         1.68 o                         
 -10   6   6         36.17         47.68         3.00 o                         
  -9   6   6          0.37          0.22         0.61 o                         
  -8   6   6         29.31         33.37         1.68 o                         
  -7   6   6        328.84        335.97         5.13 o                         
  -6   6   6        144.83        139.05         3.04 o                         
  -5   6   6        329.34        310.06         4.14 o                         
  -4   6   6         58.32         52.49         1.56 o                         
  -3   6   6        123.93        144.44         3.17 o                         
  -2   6   6        418.81        405.85         5.66 o                         
  -1   6   6         62.49         65.07         1.92 o                         
   0   6   6         96.20         84.14         2.26 o                         
   1   6   6          0.24         -0.05         0.53 o                         
   2   6   6         23.38         22.97         2.65 o                         
   3   6   6         10.97         11.05         1.73 o                         
   4   6   6         29.72         29.25         2.77 o                         
   5   6   6         30.28         24.64         2.87 o                         
 -10   7   6         10.16          7.62         1.27 o                         
  -9   7   6        114.69        115.80         3.63 o                         
  -8   7   6        156.67        157.17         4.54 o                         
  -7   7   6        129.29        126.08         3.11 o                         
  -6   7   6         85.61         94.04         2.32 o                         
  -5   7   6         56.68         51.87         1.67 o                         
  -4   7   6        108.42         87.71         2.37 o                         
  -3   7   6          0.12          0.65         0.48 o                         
  -2   7   6          1.73          1.46         0.50 o                         
  -1   7   6          0.26          0.74         0.59 o                         
   0   7   6         54.67         52.28         1.82 o                         
   1   7   6          0.00          0.38         0.68 o                         
   2   7   6          0.03          0.34         1.61 o                         
   3   7   6         10.24         10.05         1.83 o                         
   4   7   6         58.68         58.21         6.96 o                         
 -10   8   6          5.56          4.61         1.24 o                         
  -9   8   6         29.77         29.74         1.75 o                         
  -8   8   6          0.56          0.13         0.66 o                         
  -7   8   6          0.14         -0.06         0.60 o                         
  -6   8   6         12.96          7.71         0.80 o                         
  -5   8   6          0.01          0.08         0.53 o                         
  -4   8   6          0.04          0.03         0.61 o                         
  -3   8   6        168.15        161.54         3.36 o                         
  -2   8   6         42.34         36.07         1.55 o                         
  -1   8   6          7.16          6.49         0.87 o                         
   0   8   6          6.02          5.65         0.81 o                         
   1   8   6         34.59         37.37         3.02 o                         
   2   8   6          2.15          1.25         1.00 o                         
  -9   9   6          0.68          1.37         0.74 o                         
  -8   9   6         21.18         28.27         1.78 o                         
  -7   9   6          7.16          8.03         0.95 o                         
  -6   9   6          7.50          5.71         0.79 o                         
  -5   9   6          4.67          3.97         0.76 o                         
  -4   9   6         97.06         90.61         3.01 o                         
  -3   9   6         57.31         61.37         2.79 o                         
  -2   9   6        234.92        223.72         5.30 o                         
  -1   9   6          0.03          0.73         0.92 o                         
   0   9   6          0.55         -0.12         0.86 o                         
   1   9   6         32.67         35.15         3.11 o                         
  -8  10   6          0.16          1.12         0.87 o                         
  -7  10   6         34.15         33.21         2.36 o                         
  -6  10   6         21.39         24.57         1.56 o                         
  -5  10   6          8.88         11.17         1.66 o                         
  -4  10   6         49.88         54.40         2.42 o                         
  -3  10   6         11.07         12.51         1.26 o                         
  -2  10   6        395.69        400.24         6.77 o                         
  -1  10   6          3.72          5.77         0.97 o                         
   1 -11   7          1.36          3.64         1.29 o                         
   2 -11   7          5.75          2.80         1.46 o                         
   3 -11   7         58.51         64.32         3.09 o                         
   4 -11   7          0.01         -0.22         0.89 o                         
   5 -11   7          7.48         13.71         1.27 o                         
   6 -11   7          3.11          2.09         0.99 o                         
  -2 -10   7         14.69         14.82         2.71 o                         
  -1 -10   7         57.86         65.47         3.79 o                         
   0 -10   7         14.02         15.17         1.79 o                         
   1 -10   7          3.91          5.43         1.30 o                         
   2 -10   7          7.83          7.16         1.58 o                         
   3 -10   7         14.08          9.75         1.01 o                         
   4 -10   7         23.76         22.81         1.46 o                         
   5 -10   7         17.39         18.49         1.35 o                         
   6 -10   7          0.43          2.28         0.91 o                         
   7 -10   7         35.06         36.27         2.40 o                         
  -3  -9   7          8.49          4.97         1.46 o                         
  -2  -9   7         34.91         29.55         3.00 o                         
  -1  -9   7          0.32          0.21         0.66 o                         
   0  -9   7         21.32         22.62         1.82 o                         
   1  -9   7          9.18          6.96         1.29 o                         
   2  -9   7         18.85         18.76         1.38 o                         
   3  -9   7         25.47         22.44         1.39 o                         
   4  -9   7         27.48         33.91         1.68 o                         
   5  -9   7         53.46         59.56         2.51 o                         
   6  -9   7         66.11         74.07         3.20 o                         
   7  -9   7          0.07          0.36         0.98 o                         
   8  -9   7          0.04         -0.91         0.91 o                         
  -5  -8   7        115.83        143.46         4.57 o                         
  -4  -8   7         75.29         72.07         2.70 o                         
  -3  -8   7         20.16         15.22         1.30 o                         
  -2  -8   7         16.03         17.05         1.37 o                         
  -1  -8   7          2.23          0.37         0.56 o                         
   0  -8   7          0.34          0.52         0.71 o                         
   1  -8   7          4.78          4.98         1.09 o                         
   2  -8   7        469.62        460.03         6.46 o                         
   3  -8   7        202.07        221.50         3.74 o                         
   4  -8   7          3.11          2.13         0.71 o                         
   5  -8   7          2.59          1.44         0.65 o                         
   6  -8   7         91.31         93.77         3.06 o                         
   7  -8   7          0.92          1.14         0.70 o                         
   8  -8   7          0.52          1.06         0.76 o                         
   9  -8   7          0.81          1.07         0.90 o                         
  -6  -7   7        126.67        141.24         5.86 o                         
  -5  -7   7         51.78         47.16         2.23 o                         
  -4  -7   7          1.46          1.73         0.64 o                         
  -3  -7   7         25.53         24.52         1.49 o                         
  -2  -7   7         38.73         32.30         1.50 o                         
  -1  -7   7         50.63         50.15         1.88 o                         
   0  -7   7         25.91         22.56         1.14 o                         
   1  -7   7        661.04        609.33         8.32 o                         
   2  -7   7        683.43        652.71         7.26 o                         
   3  -7   7         32.00         17.92         1.19 o                         
   4  -7   7        255.21        249.68         3.91 o                         
   5  -7   7        107.67         90.46         2.94 o                         
   6  -7   7        178.84        162.91         3.51 o                         
   7  -7   7        151.93        145.55         3.44 o                         
   8  -7   7          4.17          4.15         1.00 o                         
   9  -7   7          0.58          0.95         0.79 o                         
  -7  -6   7          2.71          1.89         1.00 o                         
  -6  -6   7         76.42         71.59         3.10 o                         
  -5  -6   7         73.04         60.29         2.41 o                         
  -4  -6   7          5.02          5.18         0.81 o                         
  -3  -6   7         58.64         63.95         2.24 o                         
  -2  -6   7         41.96         47.23         1.83 o                         
  -1  -6   7          5.14          2.34         0.56 o                         
   0  -6   7         10.79         14.01         0.88 o                         
   1  -6   7         56.53         47.56         1.37 o                         
   2  -6   7        448.09        443.58         9.04 o                         
   3  -6   7        300.25        319.79         4.12 o                         
   4  -6   7        109.91        100.27         2.45 o                         
   5  -6   7          8.69          5.57         0.81 o                         
   6  -6   7          0.49          1.25         0.60 o                         
   7  -6   7          9.30          8.31         0.85 o                         
   8  -6   7         25.74         25.97         1.54 o                         
   9  -6   7         69.49         84.97         2.83 o                         
  -7  -5   7          1.87          2.11         0.85 o                         
  -6  -5   7         32.32         30.68         1.76 o                         
  -5  -5   7        106.96         94.74         3.56 o                         
  -4  -5   7         35.27         37.92         1.75 o                         
  -3  -5   7         17.61         20.02         1.23 o                         
  -2  -5   7         15.07         16.97         0.96 o                         
  -1  -5   7        594.46        572.77         6.08 o                         
   0  -5   7        134.66        103.30         2.32 o                         
   1  -5   7        412.41        404.09         4.26 o                         
   2  -5   7         11.00         11.92         0.75 o                         
   3  -5   7          0.31          0.43         0.41 o                         
   4  -5   7        186.66        178.88         2.79 o                         
   5  -5   7        134.84        105.98         2.18 o                         
   6  -5   7         14.48          9.32         0.80 o                         
   7  -5   7          0.99          1.24         0.62 o                         
   8  -5   7        142.61        176.51         4.15 o                         
   9  -5   7          3.21          4.76         0.96 o                         
  -8  -4   7          7.20          6.96         1.22 o                         
  -7  -4   7          0.04         -0.59         0.77 o                         
  -6  -4   7         23.87         22.01         1.46 o                         
  -5  -4   7         27.29         32.84         1.65 o                         
  -4  -4   7          3.04          1.89         0.62 o                         
  -3  -4   7         56.34         59.78         1.97 o                         
  -2  -4   7        138.11        142.00         2.64 o                         
  -1  -4   7          6.60          1.91         0.41 o                         
   0  -4   7         17.78         15.79         0.78 o                         
   1  -4   7        394.70        333.62         3.89 o                         
   2  -4   7         37.46         33.31         1.05 o                         
   3  -4   7         22.00         15.56         0.76 o                         
   4  -4   7         13.85         11.20         0.67 o                         
   5  -4   7         67.92         80.62         2.63 o                         
   6  -4   7         57.96         56.95         1.75 o                         
   7  -4   7          2.59          1.66         0.59 o                         
   8  -4   7          0.04          0.76         0.77 o                         
   9  -4   7          0.19          1.34         0.84 o                         
  -9  -3   7          4.70          4.07         1.60 o                         
  -8  -3   7         52.49         54.49         2.42 o                         
  -7  -3   7         47.31         45.34         2.27 o                         
  -6  -3   7         27.35         22.94         1.43 o                         
  -5  -3   7         15.08         21.83         1.35 o                         
  -4  -3   7        352.44        340.71         6.24 o                         
  -3  -3   7        285.21        296.67         3.98 o                         
  -2  -3   7        122.94        108.59         2.31 o                         
  -1  -3   7          4.85          4.07         0.46 o                         
   0  -3   7         23.78         39.71         1.35 o                         
   1  -3   7        105.08         91.01         1.69 o                         
   2  -3   7          2.79          1.01         0.33 o                         
   3  -3   7         54.00         51.70         1.52 o                         
   4  -3   7          3.75          3.55         0.48 o                         
   5  -3   7          9.64         12.36         0.86 o                         
   6  -3   7         58.21         56.78         1.96 o                         
   7  -3   7        156.14        165.71         4.03 o                         
   8  -3   7         23.35         27.85         2.00 o                         
   9  -3   7          0.35          1.08         1.17 o                         
  -9  -2   7         24.73         18.56         2.03 o                         
  -8  -2   7          5.96          8.24         1.09 o                         
  -7  -2   7         40.66         32.11         1.68 o                         
  -6  -2   7          5.44          7.04         0.90 o                         
  -5  -2   7        120.12         94.53         2.55 o                         
  -4  -2   7         17.27         13.73         1.15 o                         
  -3  -2   7         21.57         20.01         1.00 o                         
  -2  -2   7         90.57         95.00         1.95 o                         
  -1  -2   7         38.96         38.95         1.12 o                         
   0  -2   7        175.41        215.35         3.17 o                         
   1  -2   7         13.53         16.32         0.67 o                         
   2  -2   7          7.68         10.40         0.64 o                         
   3  -2   7          9.41          8.58         0.65 o                         
   4  -2   7        103.10         95.06         2.25 o                         
   5  -2   7        300.39        271.29         5.09 o                         
   6  -2   7          3.90          8.83         0.98 o                         
   7  -2   7         38.81         32.29         2.53 o                         
   8  -2   7          4.38          3.72         1.11 o                         
   9  -2   7         12.18         13.86         1.83 o                         
 -10  -1   7          7.60          4.27         1.00 o                         
  -9  -1   7         30.12         24.60         1.53 o                         
  -8  -1   7          0.12          1.90         0.70 o                         
  -7  -1   7        158.54        154.74         3.54 o                         
  -6  -1   7         15.18         11.45         0.98 o                         
  -5  -1   7         41.17         45.14         1.71 o                         
  -4  -1   7        312.14        310.95         3.99 o                         
  -3  -1   7         94.51         91.81         1.92 o                         
  -2  -1   7         87.45         87.53         1.89 o                         
  -1  -1   7        672.11        736.91         6.84 o                         
   0  -1   7        800.58        906.71         7.70 o                         
   1  -1   7         30.65         48.21         1.23 o                         
   2  -1   7        238.07        221.67         2.98 o                         
   3  -1   7        586.82        534.48         5.40 o                         
   4  -1   7        827.93        839.78         8.36 o                         
   5  -1   7        931.24        894.70        12.35 o                         
   6  -1   7         21.97         19.83         1.36 o                         
   7  -1   7          3.62          8.00         1.32 o                         
   8  -1   7          0.90          1.63         1.40 o                         
   9  -1   7        115.95        110.26         4.83 o                         
 -10   0   7         89.27         85.35         3.92 o                         
  -9   0   7         50.02         54.68         2.35 o                         
  -8   0   7         12.83         13.10         1.39 o                         
  -7   0   7        123.71        124.17         3.43 o                         
  -6   0   7         79.84         74.50         2.22 o                         
  -5   0   7         66.05         77.43         3.02 o                         
  -4   0   7        214.82        229.01         2.88 o                         
  -3   0   7        226.90        211.05         2.74 o                         
  -2   0   7          1.33          0.23         0.40 o                         
  -1   0   7        338.58        353.12         3.63 o                         
   0   0   7        529.12        568.52         6.47 o                         
   1   0   7         48.57         38.86         1.13 o                         
   2   0   7          3.82          7.42         0.59 o                         
   3   0   7        520.92        448.52         4.89 o                         
   4   0   7        911.44        946.23        12.67 o                         
   5   0   7          3.70         17.70         1.43 o                         
   6   0   7        127.41        116.32         3.56 o                         
   7   0   7          5.33          5.19         1.22 o                         
   8   0   7         25.05         23.27         3.11 o                         
 -10   1   7          3.15          3.13         1.55 o                         
  -9   1   7          5.97          2.74         0.71 o                         
  -8   1   7        126.50        113.85         2.96 o                         
  -7   1   7         72.47         71.66         3.34 o                         
  -6   1   7        304.99        313.14         5.49 o                         
  -5   1   7         34.20         29.30         1.02 o                         
  -4   1   7        612.78        560.11         5.25 o                         
  -3   1   7        166.19        169.35         2.04 o                         
  -2   1   7          1.65          0.03         0.24 o                         
  -1   1   7          8.40          5.95         0.44 o                         
   0   1   7         22.43         22.66         0.84 o                         
   1   1   7          0.65          1.51         0.36 o                         
   2   1   7          6.36          6.40         0.59 o                         
   3   1   7         89.87         95.88         2.21 o                         
   4   1   7        105.11         91.93         2.45 o                         
   5   1   7         50.83         45.82         2.13 o                         
   6   1   7          4.91          7.03         1.29 o                         
   7   1   7         12.14         17.22         2.70 o                         
   8   1   7          1.67          1.84         1.07 o                         
 -10   2   7          2.81          3.61         0.85 o                         
  -9   2   7          4.53          2.82         0.61 o                         
  -8   2   7         57.49         47.45         1.99 o                         
  -7   2   7         13.53         17.84         1.02 o                         
  -6   2   7        105.31         84.85         1.70 o                         
  -5   2   7         49.70         53.57         1.44 o                         
  -4   2   7         54.71         54.61         1.22 o                         
  -3   2   7         19.02         18.98         0.73 o                         
  -2   2   7        251.55        245.95         2.96 o                         
  -1   2   7          0.24          0.40         0.26 o                         
   0   2   7          0.81          0.48         0.30 o                         
   1   2   7          1.64          3.01         0.48 o                         
   2   2   7        365.37        372.30         4.64 o                         
   3   2   7          0.91          0.73         0.49 o                         
   4   2   7        131.75        126.66         3.01 o                         
   5   2   7          6.70          4.86         1.12 o                         
   6   2   7          0.11          0.82         0.97 o                         
   7   2   7         13.65         13.04         1.68 o                         
 -11   3   7          0.44         -0.45         2.43 o                         
 -10   3   7          1.92          1.04         0.71 o                         
  -9   3   7          4.57          3.14         0.70 o                         
  -8   3   7         10.48         12.15         0.83 o                         
  -7   3   7          3.63          1.64         0.40 o                         
  -6   3   7         91.87         81.83         1.62 o                         
  -5   3   7        253.60        237.89         2.82 o                         
  -4   3   7        271.59        262.80         3.06 o                         
  -3   3   7         36.53         31.74         1.29 o                         
  -2   3   7         32.37         26.29         0.99 o                         
  -1   3   7          4.88          6.05         0.54 o                         
   0   3   7         28.47         29.51         1.12 o                         
   1   3   7        236.97        262.92         3.76 o                         
   2   3   7        266.83        255.92         3.89 o                         
   3   3   7         10.41         12.80         1.11 o                         
   4   3   7         12.81         12.21         1.13 o                         
   5   3   7         14.43         10.18         1.39 o                         
   6   3   7          3.03          2.17         1.14 o                         
   7   3   7          0.25          1.68         1.43 o                         
 -11   4   7          1.46          1.14         1.62 o                         
 -10   4   7          5.38          3.94         0.89 o                         
  -9   4   7          2.53          0.91         0.53 o                         
  -8   4   7         59.35         57.23         1.73 o                         
  -7   4   7         21.68         21.28         1.03 o                         
  -6   4   7        161.19        165.96         3.08 o                         
  -5   4   7         10.34          9.68         0.72 o                         
  -4   4   7         10.22          9.89         0.71 o                         
  -3   4   7        172.93        166.73         3.06 o                         
  -2   4   7        208.60        202.40         2.87 o                         
  -1   4   7          2.55          3.30         0.44 o                         
   0   4   7        196.84        174.90         3.01 o                         
   1   4   7        197.13        194.55         3.06 o                         
   2   4   7         49.98         55.22         1.78 o                         
   3   4   7          3.51          1.42         0.63 o                         
   4   4   7         93.83         87.91         3.66 o                         
   5   4   7         34.29         45.64         2.78 o                         
   6   4   7          4.70          7.95         1.86 o                         
 -10   5   7         18.86         24.37         1.82 o                         
  -9   5   7         68.09         64.83         2.46 o                         
  -8   5   7        113.45        106.72         2.80 o                         
  -7   5   7         90.01         88.81         2.59 o                         
  -6   5   7         10.61          9.06         0.76 o                         
  -5   5   7        135.92        133.32         2.57 o                         
  -4   5   7         18.82         22.58         1.26 o                         
  -3   5   7         76.90         88.11         1.97 o                         
  -2   5   7        180.36        195.94         3.27 o                         
  -1   5   7        156.75        172.17         3.06 o                         
   0   5   7         81.38        101.98         2.87 o                         
   1   5   7         39.54         39.65         1.78 o                         
   2   5   7         37.73         37.74         1.88 o                         
   3   5   7         48.88         43.33         3.10 o                         
   4   5   7          1.83          5.47         1.13 o                         
   5   5   7         54.52         40.11         2.76 o                         
 -10   6   7         36.10         48.71         2.93 o                         
  -9   6   7        163.91        158.73         3.64 o                         
  -8   6   7          4.02          3.30         0.70 o                         
  -7   6   7          4.66          4.24         0.67 o                         
  -6   6   7          0.01          0.21         0.51 o                         
  -5   6   7          1.18          0.41         0.57 o                         
  -4   6   7         17.13         19.28         1.29 o                         
  -3   6   7          5.75          7.82         0.82 o                         
  -2   6   7         95.00        102.30         2.41 o                         
  -1   6   7         16.66         13.19         0.93 o                         
   0   6   7         70.59         64.21         2.28 o                         
   1   6   7         27.90         32.63         1.61 o                         
   2   6   7         69.95         70.42         3.12 o                         
   3   6   7         11.27         16.04         2.08 o                         
   4   6   7          0.07         -0.66         1.02 o                         
 -10   7   7         30.68         26.00         1.93 o                         
  -9   7   7        164.55        159.33         3.96 o                         
  -8   7   7         54.23         42.87         1.91 o                         
  -7   7   7          4.77          6.37         0.84 o                         
  -6   7   7          0.60          0.78         0.63 o                         
  -5   7   7         29.24         22.18         1.48 o                         
  -4   7   7          4.41          2.24         0.64 o                         
  -3   7   7          0.37          0.96         0.50 o                         
  -2   7   7         27.57         22.51         1.57 o                         
  -1   7   7          2.81          4.96         0.77 o                         
   0   7   7          2.77          2.33         1.06 o                         
   1   7   7          1.50          1.66         0.73 o                         
   2   7   7          9.85          6.93         1.26 o                         
   3   7   7         33.27         37.55         3.25 o                         
  -9   8   7         43.93         44.37         2.21 o                         
  -8   8   7          1.70          1.27         0.64 o                         
  -7   8   7          9.88         11.09         1.05 o                         
  -6   8   7         39.37         44.72         1.90 o                         
  -5   8   7         78.37         77.74         2.78 o                         
  -4   8   7          0.99          0.60         0.54 o                         
  -3   8   7          3.42          3.41         0.67 o                         
  -2   8   7         64.49         71.32         3.23 o                         
  -1   8   7         26.81         23.29         1.48 o                         
   0   8   7         33.73         27.69         1.84 o                         
   1   8   7          8.08          9.52         4.05 o                         
  -8   9   7         10.01         15.11         1.47 o                         
  -7   9   7         13.43         17.04         2.41 o                         
  -6   9   7          6.91          7.09         1.05 o                         
  -5   9   7         48.48         54.45         2.46 o                         
  -4   9   7          0.08          0.38         0.55 o                         
  -3   9   7         97.83         93.49         3.27 o                         
  -2   9   7          7.33          6.77         1.02 o                         
  -1   9   7          0.01          0.68         0.71 o                         
   0   9   7         12.66         17.81         2.56 o                         
  -6  10   7          0.36          0.04         0.88 o                         
  -5  10   7         40.06         42.09         3.38 o                         
  -4  10   7         87.02         88.48         3.35 o                         
  -3  10   7          0.42         -0.83         1.01 o                         
   2 -11   8         76.19         82.82         4.48 o                         
   3 -11   8          0.01         -0.98         0.98 o                         
   4 -11   8         27.35         30.80         2.06 o                         
  -1 -10   8         16.27         25.72         2.50 o                         
   0 -10   8          5.31          7.35         1.44 o                         
   1 -10   8          3.25          4.11         1.20 o                         
   2 -10   8          9.51         11.66         1.75 o                         
   3 -10   8         39.68         42.61         2.53 o                         
   4 -10   8          1.05          4.90         1.01 o                         
   5 -10   8         68.02         64.93         2.51 o                         
   6 -10   8          9.35         10.49         1.44 o                         
  -3  -9   8         13.30         19.69         1.95 o                         
  -2  -9   8         65.84         66.34         3.31 o                         
  -1  -9   8         54.30         52.92         2.44 o                         
   0  -9   8         20.04         26.47         2.39 o                         
   1  -9   8         16.87         18.78         2.02 o                         
   2  -9   8         31.82         26.86         1.75 o                         
   3  -9   8        196.94        193.14         4.66 o                         
   4  -9   8         14.18         11.35         1.25 o                         
   5  -9   8          0.02         -0.07         0.68 o                         
   6  -9   8          0.16          0.62         0.80 o                         
   7  -9   8          0.25          0.55         0.77 o                         
  -4  -8   8         75.75         95.74         3.21 o                         
  -3  -8   8         41.90         44.11         2.10 o                         
  -2  -8   8        115.79        134.89         3.83 o                         
  -1  -8   8         33.61         28.29         1.58 o                         
   0  -8   8          5.97          5.97         0.94 o                         
   1  -8   8         64.31         67.40         2.31 o                         
   2  -8   8        318.95        312.54         5.21 o                         
   3  -8   8         68.74         69.03         2.43 o                         
   4  -8   8          2.17          1.27         0.66 o                         
   5  -8   8          6.81         10.04         0.89 o                         
   6  -8   8         12.35         11.71         1.22 o                         
   7  -8   8        112.48        112.58         3.59 o                         
   8  -8   8         41.53         39.58         2.24 o                         
  -5  -7   8         53.70         53.51         2.41 o                         
  -4  -7   8          3.13          4.44         0.86 o                         
  -3  -7   8         62.77         63.38         2.40 o                         
  -2  -7   8         28.39         25.40         1.90 o                         
  -1  -7   8         18.13         12.97         1.06 o                         
   0  -7   8        287.32        276.43         4.25 o                         
   1  -7   8         19.69         14.68         1.20 o                         
   2  -7   8          3.27          0.82         0.70 o                         
   3  -7   8         28.61         30.54         1.88 o                         
   4  -7   8         59.06         51.38         1.88 o                         
   5  -7   8          7.99          6.16         0.87 o                         
   6  -7   8         55.54         35.45         1.96 o                         
   7  -7   8         50.03         49.43         2.08 o                         
   8  -7   8          0.90          1.21         0.80 o                         
  -6  -6   8          0.51         -0.81         0.81 o                         
  -5  -6   8         11.44          7.79         1.01 o                         
  -4  -6   8         14.25         11.43         1.09 o                         
  -3  -6   8         68.76         64.41         2.33 o                         
  -2  -6   8        177.29        172.59         5.09 o                         
  -1  -6   8        714.10        685.52         8.20 o                         
   0  -6   8        981.23        982.03         9.20 o                         
   1  -6   8         11.08          9.30         0.77 o                         
   2  -6   8         73.18         57.41         1.91 o                         
   3  -6   8         63.66         59.05         1.79 o                         
   4  -6   8         49.55         55.93         1.80 o                         
   5  -6   8          1.66          0.83         0.83 o                         
   6  -6   8         14.94         23.52         1.51 o                         
   7  -6   8          0.03          1.37         0.66 o                         
   8  -6   8          2.21          1.17         0.83 o                         
   9  -6   8         16.93         20.82         1.68 o                         
  -7  -5   8          9.32          7.15         1.37 o                         
  -6  -5   8         91.15         87.13         2.97 o                         
  -5  -5   8        137.66        144.75         4.93 o                         
  -4  -5   8          4.98          1.89         0.68 o                         
  -3  -5   8        216.04        221.57         7.40 o                         
  -2  -5   8          0.16          0.46         0.45 o                         
  -1  -5   8        423.66        405.45         5.68 o                         
   0  -5   8        241.05        228.97         3.58 o                         
   1  -5   8        186.03        165.29         2.92 o                         
   2  -5   8        140.13        126.76         2.74 o                         
   3  -5   8         52.21         49.52         1.54 o                         
   4  -5   8         34.57         32.01         1.21 o                         
   5  -5   8          1.23          1.09         0.48 o                         
   6  -5   8        121.18        115.34         2.99 o                         
   7  -5   8          0.41         -0.54         0.69 o                         
   8  -5   8          0.03          1.90         0.74 o                         
   9  -5   8         10.28         10.89         1.53 o                         
  -8  -4   8         53.35         53.39         3.15 o                         
  -7  -4   8          0.01          0.95         0.78 o                         
  -6  -4   8         10.20         10.41         1.11 o                         
  -5  -4   8          0.54          1.46         0.68 o                         
  -4  -4   8         79.00         94.62         3.54 o                         
  -3  -4   8         36.82         27.31         1.41 o                         
  -2  -4   8         17.54         16.64         0.96 o                         
  -1  -4   8         77.79         84.32         1.90 o                         
   0  -4   8         49.48         62.48         1.72 o                         
   1  -4   8         79.81         72.69         2.08 o                         
   2  -4   8          5.79          8.46         0.75 o                         
   3  -4   8        102.16        101.12         2.18 o                         
   4  -4   8         15.13         16.26         0.94 o                         
   5  -4   8          0.50          1.50         0.51 o                         
   6  -4   8          2.68          2.18         0.56 o                         
   7  -4   8          0.00          0.37         0.54 o                         
   8  -4   8         13.14         18.35         1.27 o                         
   9  -4   8        151.01        171.36         4.69 o                         
  -8  -3   8          4.88          0.41         1.32 o                         
  -7  -3   8          0.64          2.20         0.90 o                         
  -6  -3   8         20.27         13.11         1.29 o                         
  -5  -3   8        143.48        119.20         3.76 o                         
  -4  -3   8        114.07        112.99         2.85 o                         
  -3  -3   8          3.13          2.58         0.52 o                         
  -2  -3   8         24.90         14.91         0.88 o                         
  -1  -3   8        131.46        118.82         2.19 o                         
   0  -3   8         37.35         44.38         1.53 o                         
   1  -3   8         39.95         41.20         1.34 o                         
   2  -3   8        138.85        119.33         2.49 o                         
   3  -3   8         14.60         17.44         0.92 o                         
   4  -3   8        157.76        114.22         2.83 o                         
   5  -3   8        135.93        108.73         2.47 o                         
   6  -3   8          7.51          7.44         0.96 o                         
   7  -3   8         10.05          8.54         0.86 o                         
   8  -3   8          0.01          0.25         0.78 o                         
  -9  -2   8         58.68         65.36         3.01 o                         
  -8  -2   8          4.68          6.39         1.09 o                         
  -7  -2   8          7.39          2.87         0.75 o                         
  -6  -2   8         10.11          9.54         0.95 o                         
  -5  -2   8         91.87         99.89         2.93 o                         
  -4  -2   8          0.03          0.77         0.47 o                         
  -3  -2   8        241.33        202.50         3.23 o                         
  -2  -2   8        172.54        150.18         2.64 o                         
  -1  -2   8        147.84        136.50         2.28 o                         
   0  -2   8        814.88        850.61         9.95 o                         
   1  -2   8        359.22        373.44         4.69 o                         
   2  -2   8          0.13          1.11         0.46 o                         
   3  -2   8         32.73         22.98         1.12 o                         
   4  -2   8         55.80         78.31         2.12 o                         
   5  -2   8        133.49        116.39         2.75 o                         
   6  -2   8         44.50         41.06         1.63 o                         
   7  -2   8          7.07         12.10         1.18 o                         
   8  -2   8         15.63         21.60         2.10 o                         
  -9  -1   8         21.59         22.09         1.78 o                         
  -8  -1   8         35.01         29.29         2.59 o                         
  -7  -1   8         26.33         28.70         1.79 o                         
  -6  -1   8          0.42          1.24         0.58 o                         
  -5  -1   8         56.87         41.43         2.25 o                         
  -4  -1   8         54.03         44.74         1.48 o                         
  -3  -1   8         46.58         36.94         1.28 o                         
  -2  -1   8         87.10         84.25         1.98 o                         
  -1  -1   8         42.74         40.96         1.36 o                         
   0  -1   8        326.78        349.12         4.43 o                         
   1  -1   8          3.35          3.46         0.55 o                         
   2  -1   8         88.22         90.17         1.92 o                         
   3  -1   8         13.98         12.79         0.80 o                         
   4  -1   8        182.44        178.18         3.32 o                         
   5  -1   8        433.65        406.75         5.62 o                         
   6  -1   8        143.19        133.56         3.53 o                         
   7  -1   8          0.85          1.29         0.94 o                         
   8  -1   8         50.55         55.85         3.34 o                         
 -10   0   8         19.04         21.48         2.65 o                         
  -9   0   8         78.87         79.46         4.60 o                         
  -8   0   8         23.06         26.47         2.55 o                         
  -7   0   8         68.27         74.24         3.22 o                         
  -6   0   8         55.97         55.53         2.81 o                         
  -5   0   8         35.90         25.86         1.30 o                         
  -4   0   8        210.95        231.00         6.41 o                         
  -3   0   8        214.79        226.63         3.10 o                         
  -2   0   8        106.47        122.18         2.16 o                         
  -1   0   8         98.09         97.47         2.13 o                         
   0   0   8          2.35          4.84         0.63 o                         
   1   0   8         69.22         82.78         1.77 o                         
   2   0   8          1.97          6.58         0.60 o                         
   3   0   8          2.10          1.67         0.48 o                         
   4   0   8       1521.27       1473.91        13.04 o                         
   5   0   8         99.96         90.11         2.74 o                         
   6   0   8         77.41         78.18         3.00 o                         
   7   0   8          6.65          7.66         1.43 o                         
   8   0   8         20.60         20.73         2.25 o                         
 -10   1   8          3.52          2.83         1.05 o                         
  -9   1   8          2.76          4.89         0.84 o                         
  -8   1   8          0.07          1.11         0.63 o                         
  -7   1   8         85.99         92.32         2.96 o                         
  -6   1   8        113.67         99.51         2.56 o                         
  -5   1   8         67.59         65.39         2.12 o                         
  -4   1   8        329.68        315.23         5.06 o                         
  -3   1   8        145.19        157.33         2.71 o                         
  -2   1   8        155.84        175.90         3.89 o                         
  -1   1   8        190.05        164.73         2.79 o                         
   0   1   8         89.96         85.35         1.75 o                         
   1   1   8         48.80         35.34         1.17 o                         
   2   1   8         33.90         49.95         1.60 o                         
   3   1   8        229.45        196.48         3.19 o                         
   4   1   8        416.74        412.38         6.09 o                         
   5   1   8          6.63          5.81         0.95 o                         
   6   1   8         18.79         18.35         1.95 o                         
   7   1   8         12.67          8.56         1.54 o                         
 -10   2   8          4.54          1.20         0.71 o                         
  -9   2   8         31.21         30.69         1.55 o                         
  -8   2   8          0.58          2.19         0.59 o                         
  -7   2   8          0.09          1.04         0.62 o                         
  -6   2   8        185.79        200.86         3.92 o                         
  -5   2   8         66.95         70.52         1.77 o                         
  -4   2   8          4.61          3.70         0.50 o                         
  -3   2   8        336.33        361.24         4.22 o                         
  -2   2   8        123.35        140.60         3.02 o                         
  -1   2   8          2.62          4.66         0.50 o                         
   0   2   8         55.29         58.65         1.63 o                         
   1   2   8        151.72        142.76         2.74 o                         
   2   2   8         75.42         98.19         2.14 o                         
   3   2   8         88.40         82.22         2.47 o                         
   4   2   8          2.51          4.19         0.96 o                         
   5   2   8         42.07         36.69         2.99 o                         
   6   2   8          3.92          3.39         1.81 o                         
 -10   3   8          0.35          0.69         0.86 o                         
  -9   3   8         42.24         58.04         2.83 o                         
  -8   3   8          1.05          0.66         0.53 o                         
  -7   3   8         66.81         67.08         1.70 o                         
  -6   3   8         33.98         29.98         1.34 o                         
  -5   3   8          0.64          0.75         0.39 o                         
  -4   3   8         57.94         58.70         1.58 o                         
  -3   3   8          2.33          2.70         0.53 o                         
  -2   3   8         25.53         32.98         1.60 o                         
  -1   3   8        184.51        178.77         3.26 o                         
   0   3   8        100.03         92.86         2.12 o                         
   1   3   8        153.52        148.49         3.10 o                         
   2   3   8          0.00          0.77         0.64 o                         
   3   3   8         11.42         10.22         0.91 o                         
   4   3   8          5.36          1.92         0.80 o                         
   5   3   8          6.74          3.59         1.30 o                         
   6   3   8         31.67         33.54         3.22 o                         
 -10   4   8          2.29          3.06         0.98 o                         
  -9   4   8          0.04          1.14         0.74 o                         
  -8   4   8         38.23         46.28         1.73 o                         
  -7   4   8          0.66         -0.14         0.47 o                         
  -6   4   8         18.62         21.09         1.13 o                         
  -5   4   8         43.82         45.05         1.46 o                         
  -4   4   8         99.99        102.90         2.46 o                         
  -3   4   8        353.80        340.16         5.21 o                         
  -2   4   8         41.39         38.50         1.61 o                         
  -1   4   8         14.34         14.86         0.93 o                         
   0   4   8         66.99         67.75         2.77 o                         
   1   4   8          1.89          1.62         0.57 o                         
   2   4   8          1.08          0.70         0.59 o                         
   3   4   8        157.86        159.11         3.39 o                         
   4   4   8          2.26          2.39         1.28 o                         
   5   4   8         54.42         62.56         4.32 o                         
 -10   5   8          1.58         -0.52         2.67 o                         
  -9   5   8         10.22          7.62         1.39 o                         
  -8   5   8         11.10          7.85         0.92 o                         
  -7   5   8         40.32         39.16         1.55 o                         
  -6   5   8          3.38          1.77         0.51 o                         
  -5   5   8         24.83         19.43         1.06 o                         
  -4   5   8         36.99         33.04         1.47 o                         
  -3   5   8         71.23         58.62         2.09 o                         
  -2   5   8        104.26        107.00         3.27 o                         
  -1   5   8         79.14         80.64         2.42 o                         
   0   5   8          4.20          5.69         1.12 o                         
   1   5   8        120.87        121.91         3.11 o                         
   2   5   8         11.96          5.24         0.90 o                         
   3   5   8        159.72        147.36         4.86 o                         
   4   5   8         14.75         19.59         2.36 o                         
 -10   6   8          7.58          7.24         1.66 o                         
  -9   6   8        103.88        110.17         3.16 o                         
  -8   6   8         33.95         34.76         1.68 o                         
  -7   6   8         25.21         26.47         1.43 o                         
  -6   6   8         15.48         20.16         1.24 o                         
  -5   6   8         26.54         28.56         1.62 o                         
  -4   6   8         22.94         18.31         1.32 o                         
  -3   6   8          2.47          1.16         0.59 o                         
  -2   6   8          1.29          1.12         0.63 o                         
  -1   6   8          0.91         -0.42         0.58 o                         
   0   6   8          0.21         -0.07         0.60 o                         
   1   6   8        102.66        108.67         3.05 o                         
   2   6   8         73.51         63.88         2.71 o                         
   3   6   8          0.01          1.28         1.00 o                         
  -9   7   8        251.84        293.95         8.87 o                         
  -8   7   8        121.08        121.77         3.22 o                         
  -7   7   8         13.60         16.41         1.23 o                         
  -6   7   8         58.25         54.49         2.58 o                         
  -5   7   8         85.24         79.68         2.78 o                         
  -4   7   8        110.26        111.59         3.22 o                         
  -3   7   8          6.10          2.55         0.90 o                         
  -2   7   8          2.38          0.99         0.70 o                         
  -1   7   8         13.45         14.57         1.28 o                         
   0   7   8          0.47          1.69         0.68 o                         
   1   7   8          3.49          3.03         0.84 o                         
   2   7   8        183.83        183.12         5.70 o                         
  -8   8   8         15.48          9.91         1.43 o                         
  -7   8   8          6.22          3.09         0.74 o                         
  -6   8   8          4.16          2.27         1.22 o                         
  -5   8   8         10.48         11.82         1.22 o                         
  -4   8   8          8.61          6.73         0.98 o                         
  -3   8   8          0.30          0.01         1.21 o                         
  -2   8   8         16.87         17.60         1.76 o                         
  -1   8   8          9.66         11.27         1.22 o                         
   0   8   8         11.23         11.33         1.82 o                         
  -7   9   8          0.94          3.61         0.98 o                         
  -6   9   8          0.01         -0.48         0.86 o                         
  -5   9   8          8.92          7.19         1.06 o                         
  -4   9   8         13.36         17.27         1.58 o                         
  -3   9   8          3.59          5.13         1.99 o                         
  -2   9   8        119.24        122.05         4.61 o                         
   0 -10   9         26.40         27.65         4.52 o                         
   1 -10   9          0.57         -1.06         1.06 o                         
   2 -10   9         16.32         17.71         1.79 o                         
   3 -10   9         30.04         34.72         2.14 o                         
   4 -10   9         72.37         83.84         3.30 o                         
   5 -10   9         21.20         21.56         1.78 o                         
  -2  -9   9         42.34         40.19         2.26 o                         
  -1  -9   9        121.22        130.86         3.62 o                         
   0  -9   9         15.04         16.40         1.76 o                         
   1  -9   9         36.98         38.82         3.62 o                         
   2  -9   9         11.67          7.95         1.10 o                         
   3  -9   9          1.68          2.03         0.88 o                         
   4  -9   9         14.47         16.19         1.47 o                         
   5  -9   9         33.45         38.98         3.51 o                         
   6  -9   9         28.58         32.65         2.74 o                         
  -3  -8   9         14.25         13.31         1.36 o                         
  -2  -8   9          7.22         10.71         1.37 o                         
  -1  -8   9          1.45          1.94         0.74 o                         
   0  -8   9          0.07         -0.39         1.06 o                         
   1  -8   9         48.83         53.08         2.32 o                         
   2  -8   9         42.55         44.05         2.10 o                         
   3  -8   9          4.91          3.61         0.76 o                         
   4  -8   9         25.31         20.30         1.51 o                         
   5  -8   9          4.81          8.65         1.10 o                         
   6  -8   9        107.23        135.43         3.85 o                         
   7  -8   9         30.08         29.26         1.95 o                         
  -5  -7   9         90.18        101.09         3.85 o                         
  -4  -7   9          0.63          2.51         0.76 o                         
  -3  -7   9        130.66        148.98         3.82 o                         
  -2  -7   9        163.55        176.86         4.00 o                         
  -1  -7   9          4.73          5.28         0.79 o                         
   0  -7   9         59.56         61.87         2.44 o                         
   1  -7   9         72.08         77.17         2.67 o                         
   2  -7   9        143.49        132.44         3.51 o                         
   3  -7   9          4.45          3.14         0.80 o                         
   4  -7   9          1.68          0.75         0.64 o                         
   5  -7   9          0.02         -0.22         0.75 o                         
   6  -7   9         58.44         52.17         2.29 o                         
   7  -7   9         13.50         16.14         1.69 o                         
   8  -7   9         10.12          5.93         0.95 o                         
  -6  -6   9         62.69         60.47         3.01 o                         
  -5  -6   9         67.20         71.53         2.74 o                         
  -4  -6   9         63.44         74.09         2.69 o                         
  -3  -6   9         90.68         88.45         2.81 o                         
  -2  -6   9         35.47         35.37         1.73 o                         
  -1  -6   9        219.59        208.16         3.73 o                         
   0  -6   9        790.18        806.27        10.07 o                         
   1  -6   9         93.03         98.88         3.66 o                         
   2  -6   9         97.88         94.86         2.81 o                         
   3  -6   9         53.02         48.90         1.72 o                         
   4  -6   9         88.17         69.43         2.28 o                         
   5  -6   9        523.97        490.59         7.98 o                         
   6  -6   9         56.19         41.74         2.04 o                         
   7  -6   9         16.14         13.64         1.80 o                         
   8  -6   9         32.05         31.81         1.97 o                         
  -6  -5   9          0.39         -0.10         0.79 o                         
  -5  -5   9          3.74          2.97         0.82 o                         
  -4  -5   9         18.12         12.22         1.17 o                         
  -3  -5   9          0.00         -0.17         0.64 o                         
  -2  -5   9          2.60          4.78         0.77 o                         
  -1  -5   9        899.57        874.80         8.60 o                         
   0  -5   9        455.67        474.90         5.73 o                         
   1  -5   9        115.09        120.53         2.82 o                         
   2  -5   9          3.73          3.46         0.74 o                         
   3  -5   9        289.42        279.73         4.45 o                         
   4  -5   9        519.58        432.97         5.44 o                         
   5  -5   9          5.47         12.86         1.03 o                         
   6  -5   9         40.72         53.48         2.10 o                         
   7  -5   9          8.12          6.90         1.05 o                         
   8  -5   9          0.09          0.43         0.81 o                         
  -7  -4   9         78.36         75.76         3.23 o                         
  -6  -4   9          3.01          0.47         0.75 o                         
  -5  -4   9         19.94         19.90         1.42 o                         
  -4  -4   9         20.62         25.57         1.51 o                         
  -3  -4   9        443.48        435.16         9.15 o                         
  -2  -4   9          6.13          3.76         0.64 o                         
  -1  -4   9        156.63        190.54         3.08 o                         
   0  -4   9        413.04        398.03         5.01 o                         
   1  -4   9        153.13        141.56         2.99 o                         
   2  -4   9         32.57         31.74         1.40 o                         
   3  -4   9         24.49         21.29         1.17 o                         
   4  -4   9          0.20          0.93         0.62 o                         
   5  -4   9          7.36          0.87         0.54 o                         
   6  -4   9         10.03         12.32         1.01 o                         
   7  -4   9          0.62          1.68         0.65 o                         
   8  -4   9          1.48          0.13         0.75 o                         
  -8  -3   9         25.04         22.18         2.08 o                         
  -7  -3   9          8.41          8.33         1.04 o                         
  -6  -3   9         28.98         24.93         1.57 o                         
  -5  -3   9        164.32        157.48         3.69 o                         
  -4  -3   9          1.26         -0.39         0.66 o                         
  -3  -3   9        612.25        556.13         6.33 o                         
  -2  -3   9         23.44         21.86         1.20 o                         
  -1  -3   9        414.79        418.26         5.11 o                         
   0  -3   9        102.19        106.39         2.32 o                         
   1  -3   9         81.83         82.80         2.04 o                         
   2  -3   9         92.28         87.29         2.24 o                         
   3  -3   9          0.04         -0.13         0.48 o                         
   4  -3   9         17.73         19.50         1.30 o                         
   5  -3   9         19.46         19.35         1.23 o                         
   6  -3   9         14.14         19.44         1.36 o                         
   7  -3   9        136.98        147.21         3.59 o                         
   8  -3   9          3.01          2.10         1.18 o                         
  -8  -2   9         17.61         24.05         2.12 o                         
  -7  -2   9          3.82          3.40         0.89 o                         
  -6  -2   9          7.85         10.66         1.02 o                         
  -5  -2   9          6.03          7.11         0.86 o                         
  -4  -2   9        172.54        154.69         3.20 o                         
  -3  -2   9         98.87        116.15         2.51 o                         
  -2  -2   9        417.52        409.06         4.98 o                         
  -1  -2   9          6.92          3.46         0.54 o                         
   0  -2   9          3.10          1.17         0.52 o                         
   1  -2   9          1.88          2.58         0.56 o                         
   2  -2   9          0.06          0.31         0.48 o                         
   3  -2   9        125.38        118.18         2.65 o                         
   4  -2   9         22.15         14.85         1.18 o                         
   5  -2   9         13.85         13.59         1.18 o                         
   6  -2   9          0.03          0.56         0.66 o                         
   7  -2   9          3.76          3.66         0.71 o                         
   8  -2   9         56.16         61.26         3.09 o                         
  -9  -1   9          1.03         -0.63         1.09 o                         
  -8  -1   9         18.34         26.92         2.13 o                         
  -7  -1   9          3.84          3.09         0.81 o                         
  -6  -1   9         27.72         21.79         1.55 o                         
  -5  -1   9        287.43        275.92         6.07 o                         
  -4  -1   9        122.31        113.70         2.76 o                         
  -3  -1   9        120.27        123.43         2.51 o                         
  -2  -1   9         19.31         19.52         1.06 o                         
  -1  -1   9        140.77        140.95         2.75 o                         
   0  -1   9        248.60        264.08         3.97 o                         
   1  -1   9          0.16          1.54         0.50 o                         
   2  -1   9         41.94         54.55         1.96 o                         
   3  -1   9        271.18        212.00         3.67 o                         
   4  -1   9        407.33        392.00         6.00 o                         
   5  -1   9         51.97         62.45         2.13 o                         
   6  -1   9          0.31         -0.34         0.58 o                         
   7  -1   9          1.61          2.39         0.99 o                         
  -9   0   9          0.64          1.17         1.17 o                         
  -8   0   9          6.73          4.86         0.95 o                         
  -7   0   9         46.73         52.24         2.39 o                         
  -6   0   9          3.75          4.21         0.81 o                         
  -5   0   9         43.76         55.41         1.95 o                         
  -4   0   9        289.44        260.36         6.10 o                         
  -3   0   9        165.25        174.03         3.54 o                         
  -2   0   9        399.28        426.94         6.42 o                         
  -1   0   9        124.40        115.96         2.67 o                         
   0   0   9        639.05        693.00         7.23 o                         
   1   0   9          6.51          4.56         0.59 o                         
   2   0   9        177.92        192.28         3.41 o                         
   3   0   9        161.40        140.86         2.98 o                         
   4   0   9          3.88          4.93         0.72 o                         
   5   0   9        145.45        155.60         3.46 o                         
   6   0   9         10.97         13.11         1.13 o                         
   7   0   9          9.23         14.05         1.57 o                         
  -9   1   9         70.90         83.98         3.20 o                         
  -8   1   9          9.21         15.08         1.41 o                         
  -7   1   9          0.75          0.08         0.62 o                         
  -6   1   9         24.45         14.03         1.38 o                         
  -5   1   9         63.05         44.05         2.01 o                         
  -4   1   9         78.08         88.64         2.52 o                         
  -3   1   9        105.08        107.64         2.72 o                         
  -2   1   9        379.25        393.57         6.36 o                         
  -1   1   9         12.64          8.64         0.73 o                         
   0   1   9        263.62        245.98         3.76 o                         
   1   1   9        275.50        273.37         4.07 o                         
   2   1   9        787.05        816.48         7.68 o                         
   3   1   9        329.50        364.16         5.09 o                         
   4   1   9         10.30         15.86         1.14 o                         
   5   1   9         20.43         17.48         1.23 o                         
   6   1   9          0.72          1.75         0.96 o                         
 -10   2   9          0.04         -0.63         0.84 o                         
  -9   2   9        211.05        222.19         6.04 o                         
  -8   2   9          0.51          0.63         0.60 o                         
  -7   2   9         10.17          7.23         0.96 o                         
  -6   2   9         14.05         20.79         1.21 o                         
  -5   2   9         85.32         89.53         2.36 o                         
  -4   2   9         14.61         15.27         0.87 o                         
  -3   2   9         57.78         63.18         1.85 o                         
  -2   2   9         16.54         15.68         1.28 o                         
  -1   2   9        374.14        351.82         5.22 o                         
   0   2   9         28.85         34.96         1.95 o                         
   1   2   9         29.34         35.18         1.88 o                         
   2   2   9        522.87        530.12         6.44 o                         
   3   2   9        266.74        279.79         4.98 o                         
   4   2   9          2.56          2.51         0.91 o                         
   5   2   9         62.44         69.75         3.26 o                         
   6   2   9         34.44         43.32         4.55 o                         
 -10   3   9          0.80          3.52         1.19 o                         
  -9   3   9         51.42         45.04         3.67 o                         
  -8   3   9          0.23          0.29         0.60 o                         
  -7   3   9          0.00          0.69         0.56 o                         
  -6   3   9          4.16          2.72         0.54 o                         
  -5   3   9         39.88         35.87         1.34 o                         
  -4   3   9          0.37         -0.10         0.45 o                         
  -3   3   9        327.91        288.82         4.32 o                         
  -2   3   9         33.65         23.99         1.39 o                         
  -1   3   9          0.02          1.22         0.47 o                         
   0   3   9         90.90        113.68         3.53 o                         
   1   3   9         17.98         16.03         1.22 o                         
   2   3   9        245.97        249.13         4.22 o                         
   3   3   9        173.02        178.41         3.98 o                         
   4   3   9         13.12         14.29         1.34 o                         
   5   3   9          6.54          3.54         1.29 o                         
  -9   4   9          0.07          0.26         0.93 o                         
  -8   4   9          0.73          1.07         0.59 o                         
  -7   4   9         25.07         28.35         1.37 o                         
  -6   4   9         21.68         26.18         1.59 o                         
  -5   4   9         15.23         14.98         1.46 o                         
  -4   4   9         27.22         26.28         1.44 o                         
  -3   4   9         64.06         63.33         2.17 o                         
  -2   4   9          2.55          1.91         0.57 o                         
  -1   4   9          6.45          8.27         0.91 o                         
   0   4   9         11.25         10.29         0.93 o                         
   1   4   9          8.00          9.68         1.07 o                         
   2   4   9          0.04         -0.23         0.68 o                         
   3   4   9          0.44          0.93         0.71 o                         
   4   4   9         31.10         33.25         2.10 o                         
  -9   5   9         40.00         37.26         3.26 o                         
  -8   5   9          0.01          0.61         0.67 o                         
  -7   5   9         71.22         82.08         2.57 o                         
  -6   5   9          7.04          7.34         0.80 o                         
  -5   5   9         19.65         24.58         1.49 o                         
  -4   5   9          3.03          2.30         0.68 o                         
  -3   5   9          1.12          1.97         0.62 o                         
  -2   5   9          6.04          6.94         1.01 o                         
  -1   5   9          5.95          6.29         0.88 o                         
   0   5   9          6.21          5.46         0.92 o                         
   1   5   9         81.45         71.48         2.73 o                         
   2   5   9        154.84        170.96         5.09 o                         
   3   5   9          7.04          7.24         1.88 o                         
  -9   6   9          1.03          0.03         0.67 o                         
  -8   6   9         23.96         21.42         1.57 o                         
  -7   6   9          4.41          2.98         0.80 o                         
  -6   6   9          0.19          0.94         0.64 o                         
  -5   6   9         16.40         16.09         1.32 o                         
  -4   6   9        134.14        131.71         3.95 o                         
  -3   6   9         72.62         72.76         4.51 o                         
  -2   6   9        126.55        121.73         3.71 o                         
  -1   6   9         19.99         19.56         1.46 o                         
   0   6   9         14.76         19.32         1.49 o                         
   1   6   9         40.82         41.69         2.20 o                         
   2   6   9         89.45         90.58         3.78 o                         
  -8   7   9          0.67          0.65         0.95 o                         
  -7   7   9          2.32          4.37         1.01 o                         
  -6   7   9          6.75          8.45         1.08 o                         
  -5   7   9         58.44         54.24         2.37 o                         
  -4   7   9          9.87         13.00         1.40 o                         
  -3   7   9          0.28          1.53         0.90 o                         
  -2   7   9          6.32         10.55         1.59 o                         
  -1   7   9          8.93          8.44         1.26 o                         
   0   7   9         25.68         25.63         2.06 o                         
   1   7   9         13.21         14.47         1.67 o                         
  -7   8   9          2.37          1.67         0.87 o                         
  -6   8   9         14.47          9.34         1.72 o                         
  -5   8   9         25.87         21.15         1.61 o                         
  -4   8   9         34.30         35.27         2.27 o                         
  -3   8   9          0.16         -1.13         1.22 o                         
  -2   8   9         99.66        102.08         4.12 o                         
  -1   8   9         83.38         89.23         3.92 o                         
  -1  -9  10         29.22         39.16         2.65 o                         
   0  -9  10         26.08         33.58         2.38 o                         
   1  -9  10         15.40         20.57         1.90 o                         
   2  -9  10         10.66         11.15         1.36 o                         
   3  -9  10         21.43         32.13         2.05 o                         
   4  -9  10          0.17          1.01         0.87 o                         
   5  -9  10          2.74          3.50         1.26 o                         
  -3  -8  10         47.82         53.66         3.23 o                         
  -2  -8  10          3.92          2.29         0.85 o                         
  -1  -8  10         34.15         37.25         2.44 o                         
   0  -8  10         14.49         13.52         1.71 o                         
   1  -8  10          2.99          1.59         0.72 o                         
   2  -8  10          4.70          6.38         0.99 o                         
   3  -8  10         21.06         20.02         1.49 o                         
   4  -8  10          7.02          4.81         1.42 o                         
   5  -8  10          6.00          8.24         1.42 o                         
   6  -8  10         21.91         24.51         1.79 o                         
  -4  -7  10         29.41         29.08         2.12 o                         
  -3  -7  10          7.59          6.93         1.00 o                         
  -2  -7  10         56.65         65.80         2.52 o                         
  -1  -7  10         21.27         21.83         1.86 o                         
   0  -7  10         39.18         35.91         2.71 o                         
   1  -7  10         10.99         14.35         1.32 o                         
   2  -7  10         29.18         27.51         1.57 o                         
   3  -7  10          5.72          9.16         1.16 o                         
   4  -7  10          1.91          2.39         0.83 o                         
   5  -7  10         17.32         16.94         1.57 o                         
   6  -7  10          6.37         13.82         1.47 o                         
   7  -7  10        101.48        131.35         3.94 o                         
  -5  -6  10          1.37          1.35         1.07 o                         
  -4  -6  10          6.98          3.94         0.82 o                         
  -3  -6  10          0.33          1.02         0.87 o                         
  -2  -6  10          4.46          2.66         0.74 o                         
  -1  -6  10          0.02          0.44         0.59 o                         
   0  -6  10         45.47         48.53         1.96 o                         
   1  -6  10          9.00         10.54         0.99 o                         
   2  -6  10          0.79          1.43         0.67 o                         
   3  -6  10          3.91          6.37         0.95 o                         
   4  -6  10          9.25          3.64         0.76 o                         
   5  -6  10        141.78        145.59         3.89 o                         
   6  -6  10         10.90         13.70         1.31 o                         
   7  -6  10         16.58         13.54         1.97 o                         
  -6  -5  10          0.19         -0.29         0.82 o                         
  -5  -5  10          7.39          4.32         1.58 o                         
  -4  -5  10         12.28         13.75         1.22 o                         
  -3  -5  10        402.74        406.98         6.35 o                         
  -2  -5  10        154.17        167.94         3.76 o                         
  -1  -5  10          6.33          7.11         0.85 o                         
   0  -5  10         35.37         33.92         1.50 o                         
   1  -5  10          4.41          3.95         0.75 o                         
   2  -5  10         14.99         14.39         1.20 o                         
   3  -5  10          7.93         11.13         1.00 o                         
   4  -5  10         17.73         10.43         1.03 o                         
   5  -5  10          0.70          0.80         0.61 o                         
   6  -5  10          2.39          2.84         0.82 o                         
   7  -5  10          0.30          1.27         0.81 o                         
  -7  -4  10          1.13          0.98         0.78 o                         
  -6  -4  10          4.52          3.93         0.82 o                         
  -5  -4  10         73.00         75.30         2.71 o                         
  -4  -4  10          3.58          4.55         0.81 o                         
  -3  -4  10        719.69        718.68        11.68 o                         
  -2  -4  10        180.38        185.02         3.51 o                         
  -1  -4  10         22.52         18.64         1.11 o                         
   0  -4  10          0.01         -0.15         0.47 o                         
   1  -4  10          0.85          1.11         0.58 o                         
   2  -4  10         96.95         97.49         2.59 o                         
   3  -4  10         19.93         19.26         1.21 o                         
   4  -4  10         74.44         88.99         2.75 o                         
   5  -4  10         31.82         20.63         1.32 o                         
   6  -4  10          3.37          1.09         0.61 o                         
   7  -4  10         11.83         13.76         1.23 o                         
  -7  -3  10         50.83         58.71         3.27 o                         
  -6  -3  10          9.12         13.61         1.23 o                         
  -5  -3  10         13.10         12.69         1.16 o                         
  -4  -3  10         62.35         58.40         3.30 o                         
  -3  -3  10        707.81        716.72        11.08 o                         
  -2  -3  10         36.22         47.34         1.71 o                         
  -1  -3  10         42.60         38.45         1.83 o                         
   0  -3  10         42.19         46.78         1.83 o                         
   1  -3  10        168.13        156.72         3.03 o                         
   2  -3  10         32.24         27.33         1.35 o                         
   3  -3  10         43.43         39.36         1.64 o                         
   4  -3  10          3.49          8.15         0.97 o                         
   5  -3  10          2.21          4.27         0.81 o                         
   6  -3  10          5.48          8.07         0.98 o                         
   7  -3  10          0.05          0.46         0.69 o                         
  -8  -2  10         75.29         76.72         4.49 o                         
  -7  -2  10         19.93         19.23         1.67 o                         
  -6  -2  10          0.83          1.25         0.91 o                         
  -5  -2  10        101.63         93.74         3.19 o                         
  -4  -2  10        258.54        222.69         5.26 o                         
  -3  -2  10          0.26          0.24         0.51 o                         
  -2  -2  10         37.11         41.08         1.53 o                         
  -1  -2  10        253.83        255.10         3.92 o                         
   0  -2  10        258.69        264.05         5.48 o                         
   1  -2  10         56.44         57.06         1.89 o                         
   2  -2  10          0.02         -0.14         0.51 o                         
   3  -2  10        101.30         87.44         2.40 o                         
   4  -2  10         16.61         12.18         1.09 o                         
   5  -2  10          0.13          0.43         0.72 o                         
   6  -2  10          8.08          5.02         0.82 o                         
   7  -2  10          6.08          7.61         1.00 o                         
  -8  -1  10          9.76          9.13         1.25 o                         
  -7  -1  10         70.79         84.41         3.41 o                         
  -6  -1  10          2.90          0.92         0.72 o                         
  -5  -1  10         51.96         40.86         2.22 o                         
  -4  -1  10        119.48        107.82         2.84 o                         
  -3  -1  10         21.37         20.35         1.25 o                         
  -2  -1  10        192.37        210.48         4.73 o                         
  -1  -1  10         29.72         32.71         1.60 o                         
   0  -1  10        114.87        101.61         2.50 o                         
   1  -1  10          0.86          1.22         0.51 o                         
   2  -1  10         28.03         29.80         1.39 o                         
   3  -1  10          1.58          1.80         0.62 o                         
   4  -1  10         18.69         22.26         1.45 o                         
   5  -1  10         52.53         50.17         2.20 o                         
   6  -1  10         18.66         23.77         1.52 o                         
  -9   0  10         28.40         41.06         3.32 o                         
  -8   0  10          2.53          2.10         0.85 o                         
  -7   0  10         23.06         28.26         1.84 o                         
  -6   0  10         13.04         12.26         1.63 o                         
  -5   0  10          0.03          1.14         0.57 o                         
  -4   0  10          4.67          6.02         0.84 o                         
  -3   0  10        176.53        176.77         3.79 o                         
  -2   0  10          0.27          0.07         0.58 o                         
  -1   0  10         14.79         11.93         1.00 o                         
   0   0  10        204.62        203.14         3.59 o                         
   1   0  10         29.55         25.96         1.97 o                         
   2   0  10        638.57        618.32         7.37 o                         
   3   0  10         13.39         11.23         1.07 o                         
   4   0  10         42.91         39.19         1.90 o                         
   5   0  10          0.44          1.68         0.76 o                         
   6   0  10         20.87         24.80         1.73 o                         
  -9   1  10         35.47         32.41         2.43 o                         
  -8   1  10          0.40          0.49         0.81 o                         
  -7   1  10          2.45          2.31         0.72 o                         
  -6   1  10         11.99          9.21         0.94 o                         
  -5   1  10          2.44          3.06         0.70 o                         
  -4   1  10         22.68         23.42         1.41 o                         
  -3   1  10         46.18         43.63         2.12 o                         
  -2   1  10        169.33        142.31         3.81 o                         
  -1   1  10         45.73         39.94         1.73 o                         
   0   1  10         45.58         37.24         1.70 o                         
   1   1  10        309.35        332.58         5.41 o                         
   2   1  10       1039.77       1002.43        11.12 o                         
   3   1  10         22.14         27.57         1.96 o                         
   4   1  10         40.18         45.44         2.35 o                         
   5   1  10        104.32        100.13         4.35 o                         
  -9   2  10         36.30         35.93         3.71 o                         
  -8   2  10         13.29         15.22         1.30 o                         
  -7   2  10          0.89         -0.53         0.71 o                         
  -6   2  10          6.79          8.44         0.98 o                         
  -5   2  10        127.37        120.86         3.92 o                         
  -4   2  10         16.78         18.76         1.47 o                         
  -3   2  10         31.54         26.43         1.69 o                         
  -2   2  10          9.97         10.03         1.14 o                         
  -1   2  10        143.90        136.20         3.74 o                         
   0   2  10        180.09        183.22         4.39 o                         
   1   2  10         12.64         15.70         1.20 o                         
   2   2  10        178.02        192.39         4.14 o                         
   3   2  10         19.90         23.06         1.69 o                         
   4   2  10         29.51         31.75         2.05 o                         
   5   2  10          3.23          3.20         1.30 o                         
  -9   3  10          3.71          9.30         2.03 o                         
  -8   3  10          7.42          2.84         0.89 o                         
  -7   3  10          1.67          1.22         0.65 o                         
  -6   3  10        125.29        145.21         6.33 o                         
  -5   3  10        109.60        105.31         2.70 o                         
  -4   3  10         12.13         12.10         0.95 o                         
  -3   3  10         15.00         16.33         1.26 o                         
  -2   3  10        296.73        269.13         7.48 o                         
  -1   3  10        132.44        139.22         3.84 o                         
   0   3  10         96.01         95.63         3.18 o                         
   1   3  10          9.33          9.50         1.16 o                         
   2   3  10          0.14          0.74         0.79 o                         
   3   3  10         10.34          7.29         1.52 o                         
   4   3  10         13.63         19.06         1.46 o                         
  -9   4  10          5.74          6.68         1.87 o                         
  -8   4  10         16.14         22.45         1.65 o                         
  -7   4  10          0.45          1.07         0.67 o                         
  -6   4  10          0.23          0.81         0.57 o                         
  -5   4  10         15.66         13.04         1.06 o                         
  -4   4  10         54.71         44.18         1.90 o                         
  -3   4  10         26.30         19.44         1.44 o                         
  -2   4  10        296.30        286.67         7.84 o                         
  -1   4  10         16.93         18.21         1.75 o                         
   0   4  10         66.27         74.27         4.07 o                         
   1   4  10        147.93        155.80         6.00 o                         
   2   4  10         62.51         67.87         2.75 o                         
   3   4  10          9.01         11.22         1.32 o                         
  -8   5  10         66.09         84.88         3.42 o                         
  -7   5  10         58.91         63.74         3.04 o                         
  -6   5  10          0.12          0.86         0.59 o                         
  -5   5  10          3.79          2.99         0.73 o                         
  -4   5  10        126.56        106.01         3.24 o                         
  -3   5  10         43.91         49.79         2.90 o                         
  -2   5  10        152.79        153.85         4.66 o                         
  -1   5  10          1.26          3.90         1.06 o                         
   0   5  10          2.87          5.97         1.06 o                         
   1   5  10         85.92         96.42         3.81 o                         
   2   5  10         49.09         51.43         2.89 o                         
  -8   6  10          1.31          0.20         1.05 o                         
  -7   6  10         17.81         26.95         2.19 o                         
  -6   6  10         16.22         16.69         1.72 o                         
  -5   6  10          0.95          1.77         0.79 o                         
  -4   6  10          7.84          5.42         1.04 o                         
  -3   6  10          2.72          0.94         0.80 o                         
  -2   6  10         14.12         17.22         1.98 o                         
  -1   6  10         13.28         14.51         1.38 o                         
   0   6  10          0.42         -0.47         0.73 o                         
   1   6  10         15.34         12.22         1.59 o                         
  -7   7  10          6.16          8.75         1.26 o                         
  -6   7  10         27.67         31.69         3.47 o                         
  -5   7  10         12.37          9.88         1.28 o                         
  -4   7  10         57.73         58.81         3.23 o                         
  -3   7  10         15.65         17.99         2.45 o                         
  -2   7  10         29.17         36.58         2.51 o                         
  -1   7  10         29.75         27.67         2.22 o                         
  -1  -8  11         15.54         12.61         1.85 o                         
   0  -8  11          1.27          2.57         1.03 o                         
   1  -8  11          0.20         -0.13         0.73 o                         
   2  -8  11          1.80          3.33         0.91 o                         
   3  -8  11          0.22          1.19         0.77 o                         
   4  -8  11          6.14          7.62         1.21 o                         
  -3  -7  11          1.14          2.52         1.11 o                         
  -2  -7  11          0.12          0.73         1.30 o                         
  -1  -7  11          0.53         -0.32         0.80 o                         
   0  -7  11          5.01          6.47         1.09 o                         
   1  -7  11          9.21         14.04         1.43 o                         
   2  -7  11          7.79         12.15         1.15 o                         
   3  -7  11          0.02          0.81         0.75 o                         
   4  -7  11          0.33          0.37         0.79 o                         
   5  -7  11         11.90         16.47         1.82 o                         
  -4  -6  11          1.29          0.62         0.83 o                         
  -3  -6  11         12.55         11.40         1.19 o                         
  -2  -6  11          2.31          2.68         0.76 o                         
  -1  -6  11         21.84         23.61         1.53 o                         
   0  -6  11         90.80         96.15         2.89 o                         
   1  -6  11         19.35         18.11         1.28 o                         
   2  -6  11          0.01          0.09         0.58 o                         
   3  -6  11          0.65          2.42         1.37 o                         
   4  -6  11         20.67         16.11         1.37 o                         
   5  -6  11         37.30         26.19         1.88 o                         
   6  -6  11          4.47          0.70         0.78 o                         
  -5  -5  11          7.22          2.89         0.90 o                         
  -4  -5  11          3.30          5.67         0.92 o                         
  -3  -5  11         26.47         27.04         1.66 o                         
  -2  -5  11         23.06         23.14         1.49 o                         
  -1  -5  11         33.17         31.02         1.72 o                         
   0  -5  11         58.37         60.90         2.24 o                         
   1  -5  11        299.75        302.35         5.97 o                         
   2  -5  11         87.60         76.87         2.72 o                         
   3  -5  11          0.55          0.13         0.54 o                         
   4  -5  11          8.13          6.25         1.25 o                         
   5  -5  11          8.07          9.68         1.00 o                         
   6  -5  11          0.99          3.83         0.88 o                         
  -6  -4  11          2.31          3.41         1.20 o                         
  -5  -4  11         14.91         12.22         1.25 o                         
  -4  -4  11         66.17         62.36         2.47 o                         
  -3  -4  11        187.85        199.56         4.30 o                         
  -2  -4  11        338.09        336.55         5.11 o                         
  -1  -4  11        437.42        433.18         5.86 o                         
   0  -4  11         65.11         64.91         2.09 o                         
   1  -4  11         87.96         78.37         2.69 o                         
   2  -4  11        187.87        186.45         3.83 o                         
   3  -4  11         38.13         34.27         2.53 o                         
   4  -4  11         42.64         38.57         1.93 o                         
   5  -4  11         24.43         29.83         1.62 o                         
   6  -4  11          8.70          6.96         0.93 o                         
  -6  -3  11         13.02         16.49         1.87 o                         
  -5  -3  11         11.81          8.69         1.44 o                         
  -4  -3  11          8.66          4.33         0.94 o                         
  -3  -3  11         88.52         86.25         2.45 o                         
  -2  -3  11         21.74         31.71         1.64 o                         
  -1  -3  11          0.76          0.51         0.56 o                         
   0  -3  11          6.78          8.82         0.82 o                         
   1  -3  11          0.23          0.22         0.56 o                         
   2  -3  11        209.91        208.21         4.00 o                         
   3  -3  11         17.22         17.87         1.25 o                         
   4  -3  11        105.73        109.32         4.24 o                         
   5  -3  11         32.32         30.79         2.14 o                         
   6  -3  11         26.96         21.52         1.48 o                         
  -7  -2  11          0.00         -0.25         0.96 o                         
  -6  -2  11         89.57         95.03         3.47 o                         
  -5  -2  11        384.92        382.97        10.86 o                         
  -4  -2  11          4.03          2.57         0.82 o                         
  -3  -2  11          0.36          0.61         0.66 o                         
  -2  -2  11         22.71         22.21         1.55 o                         
  -1  -2  11         11.27         10.51         0.98 o                         
   0  -2  11          9.39         11.27         1.06 o                         
   1  -2  11          6.60          7.58         0.82 o                         
   2  -2  11         57.93         64.77         2.43 o                         
   3  -2  11          7.49          9.97         1.02 o                         
   4  -2  11          0.13          0.66         0.69 o                         
   5  -2  11          8.64         11.37         1.19 o                         
   6  -2  11         14.10         18.44         1.38 o                         
  -7  -1  11          5.71          7.86         1.15 o                         
  -6  -1  11          1.50          0.93         0.80 o                         
  -5  -1  11         29.55         22.91         1.67 o                         
  -4  -1  11         92.97         94.24         2.79 o                         
  -3  -1  11        173.15        169.98         4.18 o                         
  -2  -1  11          2.84          0.65         0.86 o                         
  -1  -1  11         19.59         17.23         1.27 o                         
   0  -1  11         13.61         13.50         1.04 o                         
   1  -1  11          8.40          9.88         1.15 o                         
   2  -1  11         29.04         34.46         1.59 o                         
   3  -1  11          8.38         10.12         1.47 o                         
   4  -1  11         35.53         44.74         2.36 o                         
   5  -1  11          0.20          1.11         0.72 o                         
  -8   0  11         67.51         69.75         3.59 o                         
  -7   0  11         39.39         42.92         2.34 o                         
  -6   0  11         26.35         21.88         1.71 o                         
  -5   0  11         61.44         48.68         2.05 o                         
  -4   0  11         28.33         22.70         1.49 o                         
  -3   0  11          4.40          7.04         1.05 o                         
  -2   0  11          4.39          3.40         0.88 o                         
  -1   0  11         46.26         35.79         1.75 o                         
   0   0  11        230.20        229.73         4.06 o                         
   1   0  11         28.57         29.65         1.45 o                         
   2   0  11         78.83         83.36         2.43 o                         
   3   0  11          0.17         -0.15         0.62 o                         
   4   0  11          0.84          1.34         0.71 o                         
   5   0  11          5.17          4.01         1.09 o                         
  -8   1  11         22.70         26.70         2.36 o                         
  -7   1  11          2.78          5.61         0.97 o                         
  -6   1  11          0.62          3.84         0.93 o                         
  -5   1  11         35.61         32.14         1.77 o                         
  -4   1  11          3.24          2.27         0.81 o                         
  -3   1  11         13.76          9.64         1.25 o                         
  -2   1  11         67.09         62.47         2.67 o                         
  -1   1  11          0.94          2.45         0.80 o                         
   0   1  11         17.66         14.28         1.18 o                         
   1   1  11         97.59         95.93         2.89 o                         
   2   1  11          7.75          7.65         0.96 o                         
   3   1  11         23.22         20.35         1.63 o                         
   4   1  11         17.61         20.06         1.72 o                         
  -8   2  11          0.04          0.08         0.93 o                         
  -7   2  11          0.29          0.28         0.85 o                         
  -6   2  11         11.81          9.12         1.24 o                         
  -5   2  11         33.67         37.25         1.87 o                         
  -4   2  11         37.59         36.40         2.12 o                         
  -3   2  11         14.58         10.77         1.23 o                         
  -2   2  11          4.66          0.90         0.75 o                         
  -1   2  11        430.07        423.58         7.45 o                         
   0   2  11        582.96        603.55         9.24 o                         
   1   2  11          4.24          3.27         0.89 o                         
   2   2  11          1.74          1.31         0.80 o                         
   3   2  11          5.23          2.60         0.90 o                         
   4   2  11         18.13         18.46         1.66 o                         
  -8   3  11         17.64         17.78         2.13 o                         
  -7   3  11          3.30          1.05         0.94 o                         
  -6   3  11         93.56         89.48         4.02 o                         
  -5   3  11         99.76        103.05         4.28 o                         
  -4   3  11          5.19          6.27         1.26 o                         
  -3   3  11         84.03         69.74         2.89 o                         
  -2   3  11         38.08         39.00         2.16 o                         
  -1   3  11        269.28        290.94         6.06 o                         
   0   3  11        152.36        153.63         4.29 o                         
   1   3  11          0.74          0.41         0.76 o                         
   2   3  11         24.46         24.59         2.52 o                         
   3   3  11          4.69          3.12         1.06 o                         
  -8   4  11          6.32          4.25         1.26 o                         
  -7   4  11          0.15          0.15         0.81 o                         
  -6   4  11          2.86          0.93         0.69 o                         
  -5   4  11         26.84         29.90         1.62 o                         
  -4   4  11          2.35          3.01         0.87 o                         
  -3   4  11         21.50         16.97         1.42 o                         
  -2   4  11          1.13          0.75         0.78 o                         
  -1   4  11        179.73        199.23         5.99 o                         
   0   4  11         78.15         85.54         3.89 o                         
   1   4  11          2.65          3.14         1.70 o                         
   2   4  11          3.85          3.18         1.42 o                         
  -7   5  11          4.54         11.52         1.66 o                         
  -6   5  11          1.59          2.94         0.83 o                         
  -5   5  11          0.00          1.30         0.83 o                         
  -4   5  11         17.61         18.59         1.70 o                         
  -3   5  11          0.64          1.55         0.76 o                         
  -2   5  11          7.78          8.08         1.24 o                         
  -1   5  11          0.97          1.68         1.35 o                         
   0   5  11         26.93         38.69         8.50 o                         
  -6   6  11          0.94         -0.47         0.83 o                         
  -5   6  11          0.10          0.34         1.44 o                         
  -4   6  11          3.46          3.57         1.14 o                         
  -3   6  11         55.42         50.48         3.05 o                         
  -2   6  11          4.82          7.48         1.39 o                         
  -1   6  11         15.85         15.52         1.80 o                         
  -1  -7  12          0.16          1.14         0.92 o                         
   0  -7  12          0.50         -0.21         0.81 o                         
   1  -7  12         31.56         34.33         2.06 o                         
   2  -7  12          3.86          1.36         0.81 o                         
   3  -7  12         85.98         98.07         3.17 o                         
  -3  -6  12          2.60          1.89         0.89 o                         
  -2  -6  12          7.74          9.43         1.41 o                         
  -1  -6  12          5.25          9.56         1.36 o                         
   0  -6  12          2.04          2.93         0.69 o                         
   1  -6  12          9.37          4.80         0.80 o                         
   2  -6  12          0.70          1.87         0.67 o                         
   3  -6  12         59.14         67.40         3.12 o                         
   4  -6  12          1.12          0.30         0.77 o                         
  -4  -5  12         82.82         97.58         3.91 o                         
  -3  -5  12          1.18          1.74         0.87 o                         
  -2  -5  12         38.04         43.70         2.35 o                         
  -1  -5  12         20.70         22.38         1.68 o                         
   0  -5  12          0.78          0.37         0.59 o                         
   1  -5  12         39.28         38.37         2.00 o                         
   2  -5  12          0.27         -0.70         0.70 o                         
   3  -5  12          1.45          2.29         0.69 o                         
   4  -5  12        101.64        118.02         3.56 o                         
  -5  -4  12          6.22          5.97         1.36 o                         
  -4  -4  12          8.66         12.73         2.26 o                         
  -3  -4  12         49.43         51.99         2.27 o                         
  -2  -4  12          1.68          2.15         0.73 o                         
  -1  -4  12         42.87         43.37         1.82 o                         
   0  -4  12         38.06         36.64         1.78 o                         
   1  -4  12         36.92         35.72         1.74 o                         
   2  -4  12         13.43          5.20         0.79 o                         
   3  -4  12        120.99        126.13         3.58 o                         
   4  -4  12          1.88          3.86         0.90 o                         
   5  -4  12         33.73         45.21         2.64 o                         
  -5  -3  12        151.91        156.95         6.25 o                         
  -4  -3  12        117.56        119.29         3.88 o                         
  -3  -3  12          9.08         10.68         1.24 o                         
  -2  -3  12         89.42         87.61         3.17 o                         
  -1  -3  12          0.32          0.45         0.65 o                         
   0  -3  12          4.87          3.39         1.05 o                         
   1  -3  12         84.68         84.97         2.91 o                         
   2  -3  12         49.12         40.35         1.82 o                         
   3  -3  12          3.82          3.71         0.88 o                         
   4  -3  12         42.22         46.45         2.21 o                         
   5  -3  12         23.40         29.72         1.85 o                         
  -6  -2  12        270.65        281.39         7.44 o                         
  -5  -2  12        354.96        390.64         7.37 o                         
  -4  -2  12         51.73         50.87         2.49 o                         
  -3  -2  12          0.04         -0.39         0.70 o                         
  -2  -2  12         18.76         24.64         1.71 o                         
  -1  -2  12          4.02          1.45         0.74 o                         
   0  -2  12         52.37         51.37         2.24 o                         
   1  -2  12         39.23         34.85         1.96 o                         
   2  -2  12         61.70         63.97         2.26 o                         
   3  -2  12         26.18         30.73         1.92 o                         
   4  -2  12         18.95         20.16         1.53 o                         
  -6  -1  12          0.29          1.76         0.90 o                         
  -5  -1  12        130.27        134.95         5.00 o                         
  -4  -1  12         61.01         64.97         2.44 o                         
  -3  -1  12          0.05          0.03         0.70 o                         
  -2  -1  12          6.96          8.37         1.16 o                         
  -1  -1  12         32.01         30.91         2.08 o                         
   0  -1  12        105.55        108.42         3.20 o                         
   1  -1  12        125.79        127.28         3.16 o                         
   2  -1  12         88.80         92.09         3.74 o                         
   3  -1  12         20.56         28.22         1.69 o                         
   4  -1  12          0.59         -0.26         0.78 o                         
  -7   0  12         30.53         27.81         2.36 o                         
  -6   0  12         26.47         17.70         1.60 o                         
  -5   0  12          7.84          5.42         0.92 o                         
  -4   0  12         12.72         12.99         1.43 o                         
  -3   0  12          8.78          8.42         1.18 o                         
  -2   0  12         23.20         25.36         2.43 o                         
  -1   0  12         20.16         21.03         1.72 o                         
   0   0  12         43.59         46.86         2.12 o                         
   1   0  12         52.77         57.90         2.37 o                         
   2   0  12         58.23         55.25         2.72 o                         
   3   0  12          0.01         -0.72         0.85 o                         
   4   0  12          1.85          5.01         1.06 o                         
  -7   1  12         19.57         22.15         1.85 o                         
  -6   1  12          6.63          6.63         1.11 o                         
  -5   1  12          1.17          2.57         0.84 o                         
  -4   1  12         57.98         51.27         2.70 o                         
  -3   1  12          0.09          0.49         0.77 o                         
  -2   1  12         12.06         14.53         2.10 o                         
  -1   1  12         64.35         68.56         2.96 o                         
   0   1  12          6.94          5.62         1.04 o                         
   1   1  12          8.17          5.88         1.03 o                         
   2   1  12          3.73          6.05         1.29 o                         
   3   1  12         23.63         21.19         1.75 o                         
  -7   2  12         21.11         15.78         2.14 o                         
  -6   2  12         18.49         21.78         1.86 o                         
  -5   2  12         15.02         18.34         1.70 o                         
  -4   2  12         29.15         39.08         2.33 o                         
  -3   2  12         25.49         28.56         1.99 o                         
  -2   2  12         10.56          8.84         1.21 o                         
  -1   2  12         69.74         59.81         2.78 o                         
   0   2  12        271.21        264.42         5.97 o                         
   1   2  12        106.77        101.03         4.13 o                         
   2   2  12         25.05         26.27         2.22 o                         
  -7   3  12          1.00          3.17         1.20 o                         
  -6   3  12          4.95          4.38         1.24 o                         
  -5   3  12          8.03          7.51         1.45 o                         
  -4   3  12          0.27          0.70         1.20 o                         
  -3   3  12          0.03         -0.01         0.95 o                         
  -2   3  12          0.20          0.14         1.22 o                         
  -1   3  12        123.20        135.49         4.22 o                         
   0   3  12        365.07        386.72         9.58 o                         
   1   3  12         49.27         57.74         2.80 o                         
  -6   4  12         37.84         38.21         2.89 o                         
  -5   4  12          0.08          0.46         0.88 o                         
  -4   4  12         22.27         23.97         2.00 o                         
  -3   4  12         28.26         19.32         1.81 o                         
  -2   4  12         32.53         30.53         2.55 o                         
  -1   4  12         11.94         11.28         1.70 o                         
   0   4  12         26.69         30.17         2.50 o                         
  -5   5  12         14.91         21.76         2.02 o                         
  -4   5  12         51.12         52.08         2.89 o                         
  -3   5  12        195.14        198.85        11.05 o                         
  -2   5  12          7.97          7.65         1.57 o                         
   1  -6  13         30.76         32.15         1.85 o                         
  -2  -5  13          4.21          2.61         1.00 o                         
  -1  -5  13          0.28          0.04         0.74 o                         
   0  -5  13         41.01         44.78         2.12 o                         
   1  -5  13         43.28         44.00         2.09 o                         
   2  -5  13         39.80         53.97         2.54 o                         
  -3  -4  13          0.63          0.71         1.09 o                         
  -2  -4  13          2.00          6.04         1.07 o                         
  -1  -4  13          7.98         10.21         1.76 o                         
   0  -4  13         35.46         33.57         1.81 o                         
   1  -4  13          5.49          5.10         0.85 o                         
   2  -4  13         16.50         24.61         1.75 o                         
   3  -4  13         77.31         97.26         3.32 o                         
  -4  -3  13         95.16        108.57         5.02 o                         
  -3  -3  13          3.45          6.14         1.34 o                         
  -2  -3  13         58.14         66.06         2.90 o                         
  -1  -3  13         51.55         54.41         2.33 o                         
   0  -3  13        223.55        210.82         4.95 o                         
   1  -3  13         18.41         16.14         1.44 o                         
   2  -3  13         46.29         47.73         2.14 o                         
   3  -3  13        126.38        154.20         4.15 o                         
  -5  -2  13        106.83        108.99         4.63 o                         
  -4  -2  13          8.84          8.22         1.46 o                         
  -3  -2  13         19.26         22.31         1.76 o                         
  -2  -2  13         22.32         21.08         1.71 o                         
  -1  -2  13        150.08        141.72         3.70 o                         
   0  -2  13         22.09         18.33         1.50 o                         
   1  -2  13         67.97         75.20         2.71 o                         
   2  -2  13         51.55         54.78         2.24 o                         
   3  -2  13         37.05         33.15         1.96 o                         
  -5  -1  13         77.78         83.31         4.74 o                         
  -4  -1  13          8.26         13.05         1.73 o                         
  -3  -1  13         34.30         39.65         2.26 o                         
  -2  -1  13         42.45         51.22         2.76 o                         
  -1  -1  13         40.92         35.75         2.32 o                         
   0  -1  13          0.75          1.48         0.85 o                         
   1  -1  13         49.72         47.48         2.29 o                         
   2  -1  13          4.11          8.37         1.44 o                         
  -5   0  13          0.31          0.64         0.96 o                         
  -4   0  13         28.15         39.95         2.30 o                         
  -3   0  13         31.58         44.74         2.59 o                         
  -2   0  13         40.15         39.45         2.41 o                         
  -1   0  13          9.21         11.79         1.43 o                         
   0   0  13          1.10          1.28         1.40 o                         
   1   0  13          1.93         -0.09         0.75 o                         
   2   0  13          0.11          1.31         0.79 o                         
  -5   1  13         25.57         22.63         1.98 o                         
  -4   1  13          1.36          1.97         0.86 o                         
  -3   1  13          0.36          0.20         0.89 o                         
  -2   1  13          1.33          1.35         0.87 o                         
  -1   1  13         14.09         14.34         1.55 o                         
   0   1  13         16.81         15.46         1.55 o                         
   1   1  13          0.41         -0.46         0.77 o                         
  -5   2  13          9.78         10.52         1.46 o                         
  -4   2  13         18.47         24.88         2.04 o                         
  -3   2  13         24.99         25.14         2.00 o                         
  -2   2  13         41.10         42.43         2.52 o                         
  -1   2  13          1.95          2.51         0.96 o                         
   0   2  13         10.38         18.32         1.68 o                         
  -4   3  13         80.66         90.88         4.42 o                         
  -3   3  13          8.42          2.87         1.14 o                         
  -2   3  13         57.91         47.66         3.20 o                         
                                                                                
